# Supplementary material for: Comparative Proteomic Analysis of Flag Leaves Reveals New Insight into Wheat Heat Adaptation
Source: Front Plant Sci. 2017 Jun 20;8:1086. doi: 10.3389/fpls.2017.01086 (PMC5476934; doi:10.3389/fpls.2017.01086)
Supplement: Supplementary file 1 [file Table1.XLSX]

## Sheet: Sheet1
		Supplementary Table 1. Peptides acquired with iTRAQ-based proteomics. Proteomic analysis was decribed in "Materials and Methods". Raw data provided below include the quantification and identification of peptides. Prot_acc, protein accession in Uniprot database. Proc_score, protein score. Prot_matches, number of pepetide sequenced. pep_rank, highest scoring peptide. pep_exp_mz, peptide experimenta…
prot_acc	prot_score	prot_matches	pep_rank	pep_exp_mz	pep_delta	pep_miss	pep_score	pep_expect	pep_res_before	pep_seq	pep_res_after	pep_var_mod	pep_var_mod_pos	pep_scan_title
W5BG62	22772	2761	1	475.285	0.0004	0	22.38	0.19	R	LEDLR	I			File10880 Spectrum56968 scans: 4599	113		114		116		117		119		121
W5BG62	22772	2761	1	475.285	0.0006	0	25.67	0.088	R	LEDLR	I			File10881 Spectrum65362 scans: 3684	113		114		116		117		119		121
W5BG62	22772	2761	1	475.285	0.0007	0	22.2	0.19	R	LEDLR	I			File10880 Spectrum57105 scans: 4795	113		114		116		117		119		121
W5BG62	22772	2761	1	475.285	0.0012	0	22.03	0.2	R	LEDLR	I			File10880 Spectrum56668 scans: 4100	113		114		116		117		119		121
W5BG62	22772	2761	1	475.285	0.0012	0	22.18	0.2	R	LEDLR	I			File10880 Spectrum56730 scans: 4236	113		114		116		117		119		121
W5BG62	22772	2761	1	475.285	0.0015	0	20.87	0.26	R	LEDLR	I			File10880 Spectrum56399 scans: 3665	113		114		116		117		119		121
W5BG62	22772	2761	1	475.286	0.0021	0	23.43	0.18	R	LEDLR	I			File10886 Spectrum109526 scans: 4489	113		114		116		117		119		121
W5BG62	22772	2761	1	475.286	0.0031	0	22.06	0.25	R	LEDLR	I			File10880 Spectrum56836 scans: 4407	113		114		116		117		119		121
W5BG62	22772	2761	1	378.882	-0.0099	0	31.49	0.017	R	EGNEIIR	A			File10905 Spectrum300216 scans: 2099	113		114		116		117		119		121
W5BG62	22772	2761	1	567.82	-0.0085	0	24.22	0.088	R	EGNEIIR	A			File10905 Spectrum300153 scans: 2010	113		114		116		117		119		121
W5BG62	22772	2761	1	567.821	-0.0078	0	22.66	0.13	R	EGNEIIR	A			File10906 Spectrum311170 scans: 2296	113		114		116		117		119		121
W5BG62	22772	2761	1	378.883	-0.0077	0	31.55	0.016	R	EGNEIIR	A			File10905 Spectrum300169 scans: 2030	113		114		116		117		119		121
W5BG62	22772	2761	1	567.821	-0.0073	0	21.48	0.16	R	EGNEIIR	A			File10905 Spectrum300492 scans: 2460	113		114		116		117		119		121
W5BG62	22772	2761	1	567.821	-0.007	0	21.59	0.16	R	EGNEIIR	A			File10905 Spectrum300297 scans: 2213	113		114		116		117		119		121
W5BG62	22772	2761	1	567.821	-0.0064	0	25.98	0.06	R	EGNEIIR	A			File10905 Spectrum300710 scans: 2727	113		114		116		117		119		121
W5BG62	22772	2761	1	567.822	-0.0061	0	20.55	0.2	R	EGNEIIR	A			File10905 Spectrum300196 scans: 2074	113		114		116		117		119		121
W5BG62	22772	2761	1	378.885	-0.0008	0	36.84	0.004	R	EGNEIIR	A			File10889 Spectrum133959 scans: 2411	113		114		116		117		119		121
W5BG62	22772	2761	1	567.825	0.0014	0	22.39	0.17	R	EGNEIIR	A			File10889 Spectrum133950 scans: 2399	113		114		116		117		119		121
W5BG62	22772	2761	1	378.886	0.0018	0	34.96	0.01	R	EGNEIIR	A			File10889 Spectrum133888 scans: 2266	113		114		116		117		119		121
W5BG62	22772	2761	1	378.887	0.0029	0	22.31	0.19	R	EGNEIIR	A			File10889 Spectrum134304 scans: 2933	113		114		116		117		119		121
W5BG62	22772	2761	1	593.869	-0.0105	0	22.3	0.24	K	AGVGFK	A			File10907 Spectrum323126 scans: 3656	113		114		116		117		119		121
W5BG62	22772	2761	1	593.869	-0.0103	0	23.93	0.17	K	AGVGFK	A			File10907 Spectrum323889 scans: 4586	113		114		116		117		119		121
W5BG62	22772	2761	1	593.869	-0.0101	0	26.06	0.1	K	AGVGFK	A			File10907 Spectrum323056 scans: 3569	113		114		116		117		119		121
W5BG62	22772	2761	1	593.869	-0.0096	0	24.68	0.077	K	AGVGFK	A			File10908 Spectrum333913 scans: 3681	113		114		116		117		119		121
W5BG62	22772	2761	1	593.872	-0.0032	0	21.94	0.12	K	AGVGFK	A			File10881 Spectrum65062 scans: 3249	113		114		116		117		119		121
W5BG62	22772	2761	1	593.875	0.0016	0	21.59	0.24	K	AGVGFK	A			File10880 Spectrum56030 scans: 3125	113		114		116		117		119		121
W5BG62	22772	2761	1	598.89	-0.0088	0	30.47	0.066	K	LGLSAK	N			File10894 Spectrum183185 scans: 4609	113		114		116		117		119		121
W5BG62	22772	2761	1	598.89	-0.0086	0	22.73	0.39	K	LGLSAK	N			File10894 Spectrum182983 scans: 4356	113		114		116		117		119		121
W5BG62	22772	2761	1	598.891	-0.0083	0	24.29	0.27	K	LGLSAK	N			File10894 Spectrum183261 scans: 4701	113		114		116		117		119		121
W5BG62	22772	2761	1	399.599	-0.0012	0	21.78	0.24	K	LGLSAK	N			File10885 Spectrum100536 scans: 3837	113		114		116		117		119		121
W5BG62	22772	2761	1	399.599	-0.0005	0	20.12	0.52	K	LGLSAK	N			File10886 Spectrum109077 scans: 3841	113		114		116		117		119		121
W5BG62	22772	2761	1	399.6	0.0025	0	20.2	0.47	K	LGLSAK	N			File10885 Spectrum100650 scans: 4016	113		114		116		117		119		121
W5BG62	22772	2761	1	401.541	-0.0081	0	21.84	0.07	K	NHGMHFR	V			File10903 Spectrum277994 scans: 1147	113		114		116		117		119		121
W5BG62	22772	2761	1	401.541	-0.0066	0	23.37	0.044	K	NHGMHFR	V			File10899 Spectrum234336 scans: 798	113		114		116		117		119		121
W5BG62	22772	2761	1	401.541	-0.0065	0	26.79	0.02	K	NHGMHFR	V			File10903 Spectrum277838 scans: 931	113		114		116		117		119		121
W5BG62	22772	2761	1	401.541	-0.0056	0	29.13	0.012	K	NHGMHFR	V			File10903 Spectrum277872 scans: 982	113		114		116		117		119		121
W5BG62	22772	2761	1	401.541	-0.0056	0	26.01	0.024	K	NHGMHFR	V			File10897 Spectrum212719 scans: 812	113		114		116		117		119		121
W5BG62	22772	2761	1	401.541	-0.0054	0	21.71	0.067	K	NHGMHFR	V			File10903 Spectrum277718 scans: 737	113		114		116		117		119		121
W5BG62	22772	2761	1	601.809	-0.0051	0	21.51	0.07	K	NHGMHFR	V			File10894 Spectrum180078 scans: 782	113		114		116		117		119		121
W5BG62	22772	2761	1	401.542	-0.0051	0	21.56	0.069	K	NHGMHFR	V			File10903 Spectrum277807 scans: 881	113		114		116		117		119		121
W5BG62	22772	2761	1	401.542	-0.005	0	35.48	0.0028	K	NHGMHFR	V			File10903 Spectrum277754 scans: 790	113		114		116		117		119		121
W5BG62	22772	2761	1	401.542	-0.0045	0	36.68	0.0021	K	NHGMHFR	V			File10903 Spectrum277780 scans: 836	113		114		116		117		119		121
W5BG62	22772	2761	1	401.543	-0.0011	0	36.55	0.0023	K	NHGMHFR	V			File10891 Spectrum150959 scans: 1194	113		114		116		117		119		121
W5BG62	22772	2761	1	401.543	-0.0006	0	36.51	0.0023	K	NHGMHFR	V			File10875 Spectrum9650 scans: 1504	113		114		116		117		119		121
W5BG62	22772	2761	1	401.543	0.0003	0	22.53	0.056	K	NHGMHFR	V			File10875 Spectrum9988 scans: 2032	113		114		116		117		119		121
W5BG62	22772	2761	1	401.543	0.0004	0	33.29	0.0047	K	NHGMHFR	V			File10878 Spectrum36897 scans: 1655	113		114		116		117		119		121
W5BG62	22772	2761	1	401.543	0.0005	0	21.96	0.064	K	NHGMHFR	V			File10891 Spectrum158314 scans: 11709	113		114		116		117		119		121
W5BG62	22772	2761	1	401.544	0.0009	0	20.4	0.092	K	NHGMHFR	V			File10875 Spectrum17301 scans: 12336	113		114		116		117		119		121
W5BG62	22772	2761	1	401.544	0.0011	0	21.26	0.076	K	NHGMHFR	V			File10891 Spectrum157899 scans: 11155	113		114		116		117		119		121
W5BG62	22772	2761	1	401.544	0.0016	0	22.94	0.053	K	NHGMHFR	V			File10891 Spectrum157746 scans: 10952	113		114		116		117		119		121
W5BG62	22772	2761	1	401.544	0.0017	0	21.56	0.073	K	NHGMHFR	V			File10891 Spectrum158158 scans: 11505	113		114		116		117		119		121
W5BG62	22772	2761	1	401.544	0.0018	0	27.62	0.018	K	NHGMHFR	V			File10891 Spectrum151340 scans: 1778	113		114		116		117		119		121
W5BG62	22772	2761	1	401.544	0.0019	0	24.45	0.038	K	NHGMHFR	V			File10876 Spectrum18855 scans: 1643	113		114		116		117		119		121
W5BG62	22772	2761	1	401.544	0.0021	0	24.35	0.04	K	NHGMHFR	V			File10891 Spectrum157121 scans: 10106	113		114		116		117		119		121
W5BG62	22772	2761	1	401.544	0.0022	0	29.1	0.014	K	NHGMHFR	V			File10891 Spectrum151452 scans: 1954	113		114		116		117		119		121
W5BG62	22772	2761	1	401.544	0.0022	0	20.36	0.1	K	NHGMHFR	V			File10891 Spectrum156993 scans: 9932	113		114		116		117		119		121
W5BG62	22772	2761	1	401.544	0.0024	0	25.42	0.032	K	NHGMHFR	V			File10891 Spectrum158746 scans: 12312	113		114		116		117		119		121
W5BG62	22772	2761	1	401.544	0.0028	0	27.88	0.018	K	NHGMHFR	V			File10891 Spectrum156313 scans: 8917	113		114		116		117		119		121
W5BG62	22772	2761	1	401.544	0.0031	0	21.91	0.072	K	NHGMHFR	V			File10891 Spectrum159119 scans: 12968	113		114		116		117		119		121
W5BG62	22772	2761	1	401.545	0.0038	0	24.7	0.034	K	NHGMHFR	V			File10875 Spectrum14632 scans: 8701	113		114		116		117		119		121
W5BG62	22772	2761	1	401.545	0.0038	0	42.4	0.00058	K	NHGMHFR	V			File10891 Spectrum151088 scans: 1403	113		114		116		117		119		121
W5BG62	22772	2761	1	401.545	0.004	0	28.12	0.015	K	NHGMHFR	V			File10875 Spectrum9766 scans: 1684	113		114		116		117		119		121
W5BG62	22772	2761	1	401.545	0.004	0	27.24	0.019	K	NHGMHFR	V			File10891 Spectrum154303 scans: 6074	113		114		116		117		119		121
W5BG62	22772	2761	1	401.545	0.0042	0	32.53	0.0056	K	NHGMHFR	V			File10875 Spectrum9497 scans: 1293	113		114		116		117		119		121
W5BG62	22772	2761	1	401.545	0.0045	0	20.46	0.098	K	NHGMHFR	V			File10891 Spectrum158992 scans: 12717	113		114		116		117		119		121
W5BG62	22772	2761	1	401.545	0.0048	0	20.29	0.1	K	NHGMHFR	V			File10891 Spectrum158924 scans: 12588	113		114		116		117		119		121
W5BG62	22772	2761	1	401.545	0.0053	0	40.11	0.0011	K	NHGMHFR	V			File10891 Spectrum151220 scans: 1596	113		114		116		117		119		121
W5BG62	22772	2761	1	401.545	0.0057	0	20.4	0.11	K	NHGMHFR	V			File10875 Spectrum14824 scans: 8953	113		114		116		117		119		121
W5BG62	22772	2761	1	401.545	0.0058	0	32.69	0.0065	K	NHGMHFR	V			File10891 Spectrum158479 scans: 11929	113		114		116		117		119		121
W5BG62	22772	2761	1	406.228	-0.0088	0	39.33	0.0021	R	AMHAVIDR	Q			File10904 Spectrum290129 scans: 2761	113		114		116		117		119		121
W5BG62	22772	2761	1	406.228	-0.0087	0	27.93	0.029	R	AMHAVIDR	Q			File10897 Spectrum214149 scans: 2578	113		114		116		117		119		121
W5BG62	22772	2761	1	406.228	-0.0086	0	29.65	0.019	R	AMHAVIDR	Q			File10907 Spectrum322012 scans: 2273	113		114		116		117		119		121
W5BG62	22772	2761	1	406.228	-0.0085	0	28.83	0.023	R	AMHAVIDR	Q			File10904 Spectrum290265 scans: 2932	113		114		116		117		119		121
W5BG62	22772	2761	1	406.228	-0.0083	0	44.15	0.00071	R	AMHAVIDR	Q			File10906 Spectrum311337 scans: 2502	113		114		116		117		119		121
W5BG62	22772	2761	1	608.838	-0.0082	0	20.14	0.18	R	AMHAVIDR	Q			File10904 Spectrum290078 scans: 2697	113		114		116		117		119		121
W5BG62	22772	2761	1	608.838	-0.008	0	28.38	0.027	R	AMHAVIDR	Q			File10904 Spectrum289647 scans: 2144	113		114		116		117		119		121
W5BG62	22772	2761	1	406.228	-0.0079	0	35.2	0.008	R	AMHAVIDR	Q			File10905 Spectrum300217 scans: 2101	113		114		116		117		119		121
W5BG62	22772	2761	1	406.228	-0.0078	0	42.62	0.0014	R	AMHAVIDR	Q			File10906 Spectrum311269 scans: 2418	113		114		116		117		119		121
W5BG62	22772	2761	1	406.228	-0.0078	0	38.04	0.0042	R	AMHAVIDR	Q			File10905 Spectrum300175 scans: 2038	113		114		116		117		119		121
W5BG62	22772	2761	1	608.838	-0.0077	0	24.6	0.092	R	AMHAVIDR	Q			File10904 Spectrum289699 scans: 2215	113		114		116		117		119		121
W5BG62	22772	2761	1	406.228	-0.0077	0	24.71	0.089	R	AMHAVIDR	Q			File10907 Spectrum322069 scans: 2348	113		114		116		117		119		121
W5BG62	22772	2761	1	406.228	-0.0076	0	21.28	0.2	R	AMHAVIDR	Q			File10908 Spectrum332883 scans: 2417	113		114		116		117		119		121
W5BG62	22772	2761	1	406.228	-0.0076	0	34.28	0.0099	R	AMHAVIDR	Q			File10904 Spectrum290434 scans: 3133	113		114		116		117		119		121
W5BG62	22772	2761	1	608.838	-0.0076	0	37.35	0.0049	R	AMHAVIDR	Q			File10904 Spectrum289749 scans: 2286	113		114		116		117		119		121
W5BG62	22772	2761	1	406.228	-0.0075	0	32.09	0.016	R	AMHAVIDR	Q			File10907 Spectrum322124 scans: 2423	113		114		116		117		119		121
W5BG62	22772	2761	1	406.228	-0.0075	0	32.38	0.015	R	AMHAVIDR	Q			File10893 Spectrum170664 scans: 2399	113		114		116		117		119		121
W5BG62	22772	2761	1	608.839	-0.0075	0	33.04	0.013	R	AMHAVIDR	Q			File10904 Spectrum289800 scans: 2356	113		114		116		117		119		121
W5BG62	22772	2761	1	406.228	-0.0073	0	29.67	0.029	R	AMHAVIDR	Q			File10904 Spectrum290194 scans: 2844	113		114		116		117		119		121
W5BG62	22772	2761	1	608.839	-0.0073	0	22.91	0.14	R	AMHAVIDR	Q			File10905 Spectrum300516 scans: 2492	113		114		116		117		119		121
W5BG62	22772	2761	1	608.839	-0.0073	0	29	0.033	R	AMHAVIDR	Q			File10906 Spectrum311233 scans: 2374	113		114		116		117		119		121
W5BG62	22772	2761	1	608.839	-0.0073	0	35.72	0.0071	R	AMHAVIDR	Q			File10904 Spectrum289928 scans: 2518	113		114		116		117		119		121
W5BG62	22772	2761	1	406.228	-0.0072	0	29.78	0.028	R	AMHAVIDR	Q			File10907 Spectrum322190 scans: 2508	113		114		116		117		119		121
W5BG62	22772	2761	1	406.228	-0.0072	0	30.55	0.023	R	AMHAVIDR	Q			File10906 Spectrum311403 scans: 2586	113		114		116		117		119		121
W5BG62	22772	2761	1	608.839	-0.0071	0	26.76	0.056	R	AMHAVIDR	Q			File10904 Spectrum289858 scans: 2432	113		114		116		117		119		121
W5BG62	22772	2761	1	608.839	-0.0071	0	24.39	0.096	R	AMHAVIDR	Q			File10905 Spectrum300271 scans: 2175	113		114		116		117		119		121
W5BG62	22772	2761	1	406.228	-0.0071	0	34	0.011	R	AMHAVIDR	Q			File10893 Spectrum170731 scans: 2484	113		114		116		117		119		121
W5BG62	22772	2761	1	608.839	-0.007	0	33.67	0.011	R	AMHAVIDR	Q			File10905 Spectrum300326 scans: 2250	113		114		116		117		119		121
W5BG62	22772	2761	1	406.228	-0.0069	0	33.52	0.012	R	AMHAVIDR	Q			File10905 Spectrum300586 scans: 2578	113		114		116		117		119		121
W5BG62	22772	2761	1	406.228	-0.0069	0	34.17	0.01	R	AMHAVIDR	Q			File10904 Spectrum290059 scans: 2675	113		114		116		117		119		121
W5BG62	22772	2761	1	406.228	-0.0068	0	33.15	0.013	R	AMHAVIDR	Q			File10904 Spectrum289632 scans: 2126	113		114		116		117		119		121
W5BG62	22772	2761	1	608.839	-0.0068	0	30.01	0.026	R	AMHAVIDR	Q			File10905 Spectrum300384 scans: 2326	113		114		116		117		119		121
W5BG62	22772	2761	1	406.228	-0.0067	0	34.35	0.0097	R	AMHAVIDR	Q			File10906 Spectrum311202 scans: 2336	113		114		116		117		119		121
W5BG62	22772	2761	1	406.228	-0.0067	0	30.06	0.026	R	AMHAVIDR	Q			File10905 Spectrum300897 scans: 2948	113		114		116		117		119		121
W5BG62	22772	2761	1	406.228	-0.0067	0	36.69	0.0057	R	AMHAVIDR	Q			File10904 Spectrum289687 scans: 2199	113		114		116		117		119		121
W5BG62	22772	2761	1	406.228	-0.0067	0	29.11	0.032	R	AMHAVIDR	Q			File10904 Spectrum290339 scans: 3021	113		114		116		117		119		121
W5BG62	22772	2761	1	608.839	-0.0066	0	21.5	0.19	R	AMHAVIDR	Q			File10893 Spectrum170689 scans: 2431	113		114		116		117		119		121
W5BG62	22772	2761	1	406.228	-0.0066	0	26.78	0.056	R	AMHAVIDR	Q			File10904 Spectrum289978 scans: 2582	113		114		116		117		119		121
W5BG62	22772	2761	1	608.839	-0.0065	0	22.25	0.16	R	AMHAVIDR	Q			File10906 Spectrum311167 scans: 2292	113		114		116		117		119		121
W5BG62	22772	2761	1	406.228	-0.0064	0	39.59	0.0027	R	AMHAVIDR	Q			File10904 Spectrum289738 scans: 2270	113		114		116		117		119		121
W5BG62	22772	2761	1	406.228	-0.0064	0	39.18	0.003	R	AMHAVIDR	Q			File10908 Spectrum332941 scans: 2494	113		114		116		117		119		121
W5BG62	22772	2761	1	608.839	-0.0064	0	23.02	0.12	R	AMHAVIDR	Q			File10905 Spectrum300454 scans: 2412	113		114		116		117		119		121
W5BG62	22772	2761	1	406.228	-0.0063	0	27.82	0.041	R	AMHAVIDR	Q			File10905 Spectrum300513 scans: 2488	113		114		116		117		119		121
W5BG62	22772	2761	1	406.228	-0.0062	0	25.9	0.064	R	AMHAVIDR	Q			File10904 Spectrum291361 scans: 4276	113		114		116		117		119		121
W5BG62	22772	2761	1	406.229	-0.0061	0	33.55	0.011	R	AMHAVIDR	Q			File10904 Spectrum289791 scans: 2343	113		114		116		117		119		121
W5BG62	22772	2761	1	406.229	-0.0061	0	28.64	0.034	R	AMHAVIDR	Q			File10904 Spectrum291284 scans: 4183	113		114		116		117		119		121
W5BG62	22772	2761	1	406.229	-0.0061	0	34.41	0.009	R	AMHAVIDR	Q			File10905 Spectrum300449 scans: 2406	113		114		116		117		119		121
W5BG62	22772	2761	1	406.229	-0.0059	0	34.81	0.0082	R	AMHAVIDR	Q			File10905 Spectrum300270 scans: 2174	113		114		116		117		119		121
W5BG62	22772	2761	1	406.229	-0.0058	0	33.55	0.011	R	AMHAVIDR	Q			File10904 Spectrum289848 scans: 2419	113		114		116		117		119		121
W5BG62	22772	2761	1	406.229	-0.0058	0	30.55	0.022	R	AMHAVIDR	Q			File10905 Spectrum300665 scans: 2671	113		114		116		117		119		121
W5BG62	22772	2761	1	406.229	-0.0057	0	31.45	0.018	R	AMHAVIDR	Q			File10905 Spectrum300320 scans: 2243	113		114		116		117		119		121
W5BG62	22772	2761	1	406.229	-0.0056	0	33.63	0.011	R	AMHAVIDR	Q			File10904 Spectrum289915 scans: 2502	113		114		116		117		119		121
W5BG62	22772	2761	1	406.229	-0.0056	0	25.22	0.077	R	AMHAVIDR	Q			File10905 Spectrum300735 scans: 2758	113		114		116		117		119		121
W5BG62	22772	2761	1	406.229	-0.0055	0	31.05	0.02	R	AMHAVIDR	Q			File10905 Spectrum300381 scans: 2322	113		114		116		117		119		121
W5BG62	22772	2761	1	406.229	-0.0055	0	29.56	0.028	R	AMHAVIDR	Q			File10905 Spectrum300813 scans: 2851	113		114		116		117		119		121
W5BG62	22772	2761	1	406.229	-0.0055	0	41.64	0.0017	R	AMHAVIDR	Q			File10894 Spectrum181585 scans: 2637	113		114		116		117		119		121
W5BG62	22772	2761	1	406.229	-0.0055	0	31.57	0.018	R	AMHAVIDR	Q			File10904 Spectrum289560 scans: 2039	113		114		116		117		119		121
W5BG62	22772	2761	1	406.229	-0.0052	0	22.11	0.16	R	AMHAVIDR	Q			File10904 Spectrum290812 scans: 3608	113		114		116		117		119		121
W5BG62	22772	2761	1	406.23	-0.003	0	25.39	0.071	R	AMHAVIDR	Q			File10904 Spectrum291206 scans: 4089	113		114		116		117		119		121
W5BG62	22772	2761	1	406.23	-0.0019	0	26.17	0.052	R	AMHAVIDR	Q			File10882 Spectrum73497 scans: 2469	113		114		116		117		119		121
W5BG62	22772	2761	1	608.842	-0.0013	0	31.3	0.015	R	AMHAVIDR	Q			File10876 Spectrum19445 scans: 2608	113		114		116		117		119		121
W5BG62	22772	2761	1	608.842	-0.0009	0	31.48	0.015	R	AMHAVIDR	Q			File10877 Spectrum28426 scans: 2588	113		114		116		117		119		121
W5BG62	22772	2761	1	608.842	-0.0005	0	30.37	0.019	R	AMHAVIDR	Q			File10876 Spectrum19496 scans: 2735	113		114		116		117		119		121
W5BG62	22772	2761	1	608.842	-0.0005	0	28.66	0.029	R	AMHAVIDR	Q			File10877 Spectrum28870 scans: 3292	113		114		116		117		119		121
W5BG62	22772	2761	1	608.842	0	0	23.56	0.093	R	AMHAVIDR	Q			File10880 Spectrum55652 scans: 2608	113		114		116		117		119		121
W5BG62	22772	2761	1	406.231	0	0	44.01	0.00084	R	AMHAVIDR	Q			File10877 Spectrum28535 scans: 2761	113		114		116		117		119		121
W5BG62	22772	2761	1	406.231	0.0002	0	33.61	0.0092	R	AMHAVIDR	Q			File10878 Spectrum37467 scans: 2548	113		114		116		117		119		121
W5BG62	22772	2761	1	608.842	0.0004	0	31.37	0.015	R	AMHAVIDR	Q			File10876 Spectrum19571 scans: 2883	113		114		116		117		119		121
W5BG62	22772	2761	1	406.231	0.0006	0	26.49	0.048	R	AMHAVIDR	Q			File10879 Spectrum46827 scans: 2766	113		114		116		117		119		121
W5BG62	22772	2761	1	608.843	0.0007	0	27.27	0.04	R	AMHAVIDR	Q			File10877 Spectrum28538 scans: 2765	113		114		116		117		119		121
W5BG62	22772	2761	1	406.231	0.0009	0	29.4	0.024	R	AMHAVIDR	Q			File10880 Spectrum55674 scans: 2644	113		114		116		117		119		121
W5BG62	22772	2761	1	406.231	0.0009	0	26.92	0.043	R	AMHAVIDR	Q			File10879 Spectrum46719 scans: 2592	113		114		116		117		119		121
W5BG62	22772	2761	1	608.843	0.0009	0	32.38	0.012	R	AMHAVIDR	Q			File10878 Spectrum37586 scans: 2739	113		114		116		117		119		121
W5BG62	22772	2761	1	406.231	0.0011	0	27.02	0.04	R	AMHAVIDR	Q			File10883 Spectrum82256 scans: 2521	113		114		116		117		119		121
W5BG62	22772	2761	1	406.231	0.0013	0	25.33	0.06	R	AMHAVIDR	Q			File10878 Spectrum37576 scans: 2721	113		114		116		117		119		121
W5BG62	22772	2761	1	608.843	0.0015	0	24.09	0.079	R	AMHAVIDR	Q			File10879 Spectrum46748 scans: 2645	113		114		116		117		119		121
W5BG62	22772	2761	1	608.843	0.002	0	20.38	0.19	R	AMHAVIDR	Q			File10876 Spectrum19401 scans: 2486	113		114		116		117		119		121
W5BG62	22772	2761	1	406.231	0.0026	0	43.29	0.00095	R	AMHAVIDR	Q			File10877 Spectrum28423 scans: 2584	113		114		116		117		119		121
W5BG62	22772	2761	1	608.844	0.0042	0	21.09	0.16	R	AMHAVIDR	Q			File10875 Spectrum10433 scans: 2715	113		114		116		117		119		121
W5BG62	22772	2761	1	608.844	0.0042	0	27.6	0.035	R	AMHAVIDR	Q			File10877 Spectrum28351 scans: 2440	113		114		116		117		119		121
W5BG62	22772	2761	1	608.845	0.0045	0	23.87	0.084	R	AMHAVIDR	Q			File10885 Spectrum99664 scans: 2558	113		114		116		117		119		121
W5BG62	22772	2761	1	406.232	0.0045	0	28.97	0.026	R	AMHAVIDR	Q			File10877 Spectrum28348 scans: 2436	113		114		116		117		119		121
W5BG62	22772	2761	1	608.845	0.0056	0	20.05	0.19	R	AMHAVIDR	Q			File10878 Spectrum37484 scans: 2572	113		114		116		117		119		121
W5BG62	22772	2761	1	406.872	-0.0104	0	32.22	0.0039	K	NHGMHFR	V	Oxidation (M)	0.0001000.0	File10903 Spectrum277745 scans: 778	113		114		116		117		119		121
W5BG62	22772	2761	1	406.872	-0.0083	0	24.64	0.025	K	NHGMHFR	V	Oxidation (M)	0.0001000.0	File10893 Spectrum169371 scans: 781	113		114		116		117		119		121
W5BG62	22772	2761	1	406.873	-0.0064	0	34.07	0.0024	K	NHGMHFR	V	Oxidation (M)	0.0001000.0	File10903 Spectrum277774 scans: 825	113		114		116		117		119		121
W5BG62	22772	2761	1	406.873	-0.0059	0	23.72	0.027	K	NHGMHFR	V	Oxidation (M)	0.0001000.0	File10903 Spectrum277802 scans: 871	113		114		116		117		119		121
W5BG62	22772	2761	1	406.873	-0.0058	0	25.44	0.018	K	NHGMHFR	V	Oxidation (M)	0.0001000.0	File10894 Spectrum180080 scans: 786	113		114		116		117		119		121
W5BG62	22772	2761	1	406.873	-0.0047	0	26.48	0.015	K	NHGMHFR	V	Oxidation (M)	0.0001000.0	File10903 Spectrum277623 scans: 576	113		114		116		117		119		121
W5BG62	22772	2761	1	406.874	-0.0041	0	35.89	0.0017	K	NHGMHFR	V	Oxidation (M)	0.0001000.0	File10895 Spectrum190841 scans: 580	113		114		116		117		119		121
W5BG62	22772	2761	1	406.874	-0.0038	0	30.99	0.0052	K	NHGMHFR	V	Oxidation (M)	0.0001000.0	File10896 Spectrum201955 scans: 584	113		114		116		117		119		121
W5BG62	22772	2761	1	406.875	0.0015	0	42.2	0.0004	K	NHGMHFR	V	Oxidation (M)	0.0001000.0	File10881 Spectrum63573 scans: 817	113		114		116		117		119		121
W5BG62	22772	2761	1	406.876	0.0022	0	39.46	0.00082	K	NHGMHFR	V	Oxidation (M)	0.0001000.0	File10881 Spectrum63643 scans: 985	113		114		116		117		119		121
W5BG62	22772	2761	1	406.876	0.0039	0	25.16	0.022	K	NHGMHFR	V	Oxidation (M)	0.0001000.0	File10891 Spectrum150799 scans: 978	113		114		116		117		119		121
W5BG62	22772	2761	1	411.558	-0.0113	0	27.38	0.027	R	AMHAVIDR	Q	Oxidation (M)	0.01000000.0	File10904 Spectrum289661 scans: 2163	113		114		116		117		119		121
W5BG62	22772	2761	1	411.558	-0.0112	0	31.54	0.01	R	AMHAVIDR	Q	Oxidation (M)	0.01000000.0	File10904 Spectrum289711 scans: 2233	113		114		116		117		119		121
W5BG62	22772	2761	1	411.559	-0.011	0	30.76	0.012	R	AMHAVIDR	Q	Oxidation (M)	0.01000000.0	File10904 Spectrum289762 scans: 2305	113		114		116		117		119		121
W5BG62	22772	2761	1	411.559	-0.0109	0	27.89	0.024	R	AMHAVIDR	Q	Oxidation (M)	0.01000000.0	File10905 Spectrum300310 scans: 2229	113		114		116		117		119		121
W5BG62	22772	2761	1	411.559	-0.0109	0	36.5	0.0033	R	AMHAVIDR	Q	Oxidation (M)	0.01000000.0	File10904 Spectrum289881 scans: 2461	113		114		116		117		119		121
W5BG62	22772	2761	1	411.559	-0.0104	0	38.49	0.0022	R	AMHAVIDR	Q	Oxidation (M)	0.01000000.0	File10904 Spectrum289820 scans: 2382	113		114		116		117		119		121
W5BG62	22772	2761	1	411.559	-0.0092	0	31.5	0.011	R	AMHAVIDR	Q	Oxidation (M)	0.01000000.0	File10904 Spectrum289946 scans: 2542	113		114		116		117		119		121
W5BG62	22772	2761	1	411.559	-0.009	0	34.9	0.005	R	AMHAVIDR	Q	Oxidation (M)	0.01000000.0	File10905 Spectrum300373 scans: 2311	113		114		116		117		119		121
W5BG62	22772	2761	1	411.56	-0.0083	0	27.89	0.028	R	AMHAVIDR	Q	Oxidation (M)	0.01000000.0	File10906 Spectrum311278 scans: 2429	113		114		116		117		119		121
W5BG62	22772	2761	1	411.56	-0.007	0	24.98	0.068	R	AMHAVIDR	Q	Oxidation (M)	0.01000000.0	File10904 Spectrum288635 scans: 881	113		114		116		117		119		121
W5BG62	22772	2761	1	411.56	-0.0069	0	32.01	0.013	R	AMHAVIDR	Q	Oxidation (M)	0.01000000.0	File10893 Spectrum169403 scans: 829	113		114		116		117		119		121
W5BG62	22772	2761	1	411.56	-0.0067	0	46.17	0.00052	R	AMHAVIDR	Q	Oxidation (M)	0.01000000.0	File10904 Spectrum288596 scans: 827	113		114		116		117		119		121
W5BG62	22772	2761	1	411.562	-0.0022	0	27.55	0.036	R	AMHAVIDR	Q	Oxidation (M)	0.01000000.0	File10891 Spectrum151036 scans: 1317	113		114		116		117		119		121
W5BG62	22772	2761	1	411.563	0.0011	0	38.58	0.0031	R	AMHAVIDR	Q	Oxidation (M)	0.01000000.0	File10878 Spectrum36617 scans: 1249	113		114		116		117		119		121
W5BG62	22772	2761	1	411.563	0.0013	0	27.3	0.04	R	AMHAVIDR	Q	Oxidation (M)	0.01000000.0	File10879 Spectrum45862 scans: 1263	113		114		116		117		119		121
W5BG62	22772	2761	1	616.841	0.002	0	23.82	0.089	R	AMHAVIDR	Q	Oxidation (M)	0.01000000.0	File10878 Spectrum36612 scans: 1243	113		114		116		117		119		121
W5BG62	22772	2761	1	411.563	0.0023	0	28.62	0.029	R	AMHAVIDR	Q	Oxidation (M)	0.01000000.0	File10877 Spectrum27635 scans: 1361	113		114		116		117		119		121
W5BG62	22772	2761	1	411.563	0.0027	0	30.81	0.018	R	AMHAVIDR	Q	Oxidation (M)	0.01000000.0	File10876 Spectrum18549 scans: 1232	113		114		116		117		119		121
W5BG62	22772	2761	1	411.563	0.0027	0	24.25	0.08	R	AMHAVIDR	Q	Oxidation (M)	0.01000000.0	File10877 Spectrum27508 scans: 1174	113		114		116		117		119		121
W5BG62	22772	2761	1	411.563	0.0027	0	20	0.21	R	AMHAVIDR	Q	Oxidation (M)	0.01000000.0	File10884 Spectrum91016 scans: 2594	113		114		116		117		119		121
W5BG62	22772	2761	1	411.563	0.0028	0	32.02	0.013	R	AMHAVIDR	Q	Oxidation (M)	0.01000000.0	File10879 Spectrum46009 scans: 1468	113		114		116		117		119		121
W5BG62	22772	2761	1	411.563	0.0031	0	39.28	0.0025	R	AMHAVIDR	Q	Oxidation (M)	0.01000000.0	File10878 Spectrum36749 scans: 1442	113		114		116		117		119		121
W5BG62	22772	2761	1	411.563	0.0032	0	29.06	0.027	R	AMHAVIDR	Q	Oxidation (M)	0.01000000.0	File10876 Spectrum18712 scans: 1446	113		114		116		117		119		121
W5BG62	22772	2761	1	411.563	0.0034	0	24.06	0.084	R	AMHAVIDR	Q	Oxidation (M)	0.01000000.0	File10874 Spectrum467 scans: 1342	113		114		116		117		119		121
W5BG62	22772	2761	1	638.307	-0.0066	0	20.91	0.036	R	ACYECLR	G			File10898 Spectrum225769 scans: 3738	113		114		116		117		119		121
W5BG62	22772	2761	1	425.875	-0.002	0	21.9	0.025	R	ACYECLR	G			File10882 Spectrum74038 scans: 3291	113		114		116		117		119		121
W5BG62	22772	2761	1	425.876	0.0003	0	24.1	0.015	R	ACYECLR	G			File10877 Spectrum28774 scans: 3142	113		114		116		117		119		121
W5BG62	22772	2761	1	425.876	0.001	0	24.12	0.015	R	ACYECLR	G			File10877 Spectrum28893 scans: 3323	113		114		116		117		119		121
W5BG62	22772	2761	1	425.876	0.001	0	20.74	0.032	R	ACYECLR	G			File10883 Spectrum82722 scans: 3241	113		114		116		117		119		121
W5BG62	22772	2761	1	425.876	0.0018	0	23.29	0.022	R	ACYECLR	G			File10882 Spectrum73928 scans: 3115	113		114		116		117		119		121
W5BG62	22772	2761	1	645.397	0.0027	1	22.16	0.13	R	ALRLEDLR	I			File10885 Spectrum101446 scans: 5185	113		114		116		117		119		121
W5BG62	22772	2761	1	430.601	0.0046	1	23.5	0.084	R	ALRLEDLR	I			File10886 Spectrum109979 scans: 5171	113		114		116		117		119		121
W5BG62	22772	2761	1	663.366	-0.0111	0	29.22	0.029	K	DTDILAAFR	V			File10901 Spectrum266149 scans: 13180	113		114		116		117		119		121
W5BG62	22772	2761	1	663.367	-0.0107	0	28.33	0.035	K	DTDILAAFR	V			File10901 Spectrum266069 scans: 13066	113		114		116		117		119		121
W5BG62	22772	2761	1	663.367	-0.0103	0	34.8	0.0079	K	DTDILAAFR	V			File10901 Spectrum266582 scans: 13799	113		114		116		117		119		121
W5BG62	22772	2761	1	663.367	-0.0092	0	30.78	0.021	K	DTDILAAFR	V			File10901 Spectrum264825 scans: 11604	113		114		116		117		119		121
W5BG62	22772	2761	1	442.581	-0.0086	0	33.22	0.012	K	DTDILAAFR	V			File10901 Spectrum264592 scans: 11278	113		114		116		117		119		121
W5BG62	22772	2761	1	663.368	-0.0083	0	27.67	0.042	K	DTDILAAFR	V			File10900 Spectrum253882 scans: 11359	113		114		116		117		119		121
W5BG62	22772	2761	1	663.368	-0.0082	0	21.23	0.19	K	DTDILAAFR	V			File10901 Spectrum265538 scans: 12454	113		114		116		117		119		121
W5BG62	22772	2761	1	663.368	-0.0081	0	34.21	0.0095	K	DTDILAAFR	V			File10901 Spectrum266762 scans: 14128	113		114		116		117		119		121
W5BG62	22772	2761	1	442.581	-0.008	0	34.8	0.0083	K	DTDILAAFR	V			File10901 Spectrum264618 scans: 11327	113		114		116		117		119		121
W5BG62	22772	2761	1	663.368	-0.0079	0	30.03	0.025	K	DTDILAAFR	V			File10900 Spectrum254014 scans: 11524	113		114		116		117		119		121
W5BG62	22772	2761	1	442.581	-0.0079	0	38.2	0.0038	K	DTDILAAFR	V			File10901 Spectrum264656 scans: 11386	113		114		116		117		119		121
W5BG62	22772	2761	1	663.368	-0.0078	0	30.12	0.024	K	DTDILAAFR	V			File10901 Spectrum266719 scans: 14048	113		114		116		117		119		121
W5BG62	22772	2761	1	663.368	-0.0078	0	36.66	0.0053	K	DTDILAAFR	V			File10901 Spectrum266106 scans: 13120	113		114		116		117		119		121
W5BG62	22772	2761	1	663.368	-0.0078	0	20.36	0.23	K	DTDILAAFR	V			File10899 Spectrum242595 scans: 11010	113		114		116		117		119		121
W5BG62	22772	2761	1	663.368	-0.0076	0	37.87	0.0039	K	DTDILAAFR	V			File10901 Spectrum266741 scans: 14087	113		114		116		117		119		121
W5BG62	22772	2761	1	663.368	-0.0076	0	31.42	0.017	K	DTDILAAFR	V			File10901 Spectrum264765 scans: 11527	113		114		116		117		119		121
W5BG62	22772	2761	1	663.368	-0.0073	0	33.59	0.01	K	DTDILAAFR	V			File10900 Spectrum253948 scans: 11441	113		114		116		117		119		121
W5BG62	22772	2761	1	663.368	-0.0073	0	33.46	0.011	K	DTDILAAFR	V			File10901 Spectrum264615 scans: 11321	113		114		116		117		119		121
W5BG62	22772	2761	1	663.368	-0.0071	0	33.2	0.011	K	DTDILAAFR	V			File10901 Spectrum265386 scans: 12272	113		114		116		117		119		121
W5BG62	22772	2761	1	663.369	-0.007	0	30.57	0.021	K	DTDILAAFR	V			File10901 Spectrum266479 scans: 13583	113		114		116		117		119		121
W5BG62	22772	2761	1	663.369	-0.0068	0	36.9	0.0048	K	DTDILAAFR	V			File10901 Spectrum266679 scans: 13966	113		114		116		117		119		121
W5BG62	22772	2761	1	442.582	-0.0067	0	36.66	0.0051	K	DTDILAAFR	V			File10901 Spectrum264730 scans: 11484	113		114		116		117		119		121
W5BG62	22772	2761	1	663.369	-0.0066	0	23.83	0.098	K	DTDILAAFR	V			File10901 Spectrum266575 scans: 13756	113		114		116		117		119		121
W5BG62	22772	2761	1	663.369	-0.0064	0	36.28	0.0056	K	DTDILAAFR	V			File10901 Spectrum264653 scans: 11380	113		114		116		117		119		121
W5BG62	22772	2761	1	663.369	-0.0061	0	36.12	0.0058	K	DTDILAAFR	V			File10901 Spectrum264583 scans: 11267	113		114		116		117		119		121
W5BG62	22772	2761	1	663.369	-0.006	0	37.93	0.0039	K	DTDILAAFR	V			File10901 Spectrum266604 scans: 13838	113		114		116		117		119		121
W5BG62	22772	2761	1	663.369	-0.006	0	25.83	0.063	K	DTDILAAFR	V			File10901 Spectrum265788 scans: 12743	113		114		116		117		119		121
W5BG62	22772	2761	1	663.369	-0.0059	0	23.72	0.1	K	DTDILAAFR	V			File10902 Spectrum275376 scans: 11227	113		114		116		117		119		121
W5BG62	22772	2761	1	663.369	-0.0057	0	40.61	0.0021	K	DTDILAAFR	V			File10901 Spectrum266627 scans: 13879	113		114		116		117		119		121
W5BG62	22772	2761	1	663.369	-0.0056	0	32.81	0.013	K	DTDILAAFR	V			File10901 Spectrum266708 scans: 14011	113		114		116		117		119		121
W5BG62	22772	2761	1	663.369	-0.0056	0	34.72	0.0082	K	DTDILAAFR	V			File10901 Spectrum266552 scans: 13715	113		114		116		117		119		121
W5BG62	22772	2761	1	663.369	-0.0055	0	31.19	0.018	K	DTDILAAFR	V			File10901 Spectrum266340 scans: 13412	113		114		116		117		119		121
W5BG62	22772	2761	1	663.369	-0.0054	0	38.36	0.0035	K	DTDILAAFR	V			File10901 Spectrum266653 scans: 13923	113		114		116		117		119		121
W5BG62	22772	2761	1	663.369	-0.0054	0	37.95	0.0039	K	DTDILAAFR	V			File10901 Spectrum266532 scans: 13673	113		114		116		117		119		121
W5BG62	22772	2761	1	663.369	-0.0051	0	30.58	0.021	K	DTDILAAFR	V			File10901 Spectrum265058 scans: 11879	113		114		116		117		119		121
W5BG62	22772	2761	1	663.37	-0.005	0	29.85	0.025	K	DTDILAAFR	V			File10901 Spectrum265850 scans: 12816	113		114		116		117		119		121
W5BG62	22772	2761	1	663.37	-0.0049	0	33.77	0.01	K	DTDILAAFR	V			File10875 Spectrum18055 scans: 13626	113		114		116		117		119		121
W5BG62	22772	2761	1	663.37	-0.0049	0	28.8	0.032	K	DTDILAAFR	V			File10901 Spectrum265447 scans: 12349	113		114		116		117		119		121
W5BG62	22772	2761	1	663.37	-0.0046	0	28.11	0.037	K	DTDILAAFR	V			File10901 Spectrum266303 scans: 13362	113		114		116		117		119		121
W5BG62	22772	2761	1	663.37	-0.0045	0	31.81	0.016	K	DTDILAAFR	V			File10901 Spectrum266435 scans: 13528	113		114		116		117		119		121
W5BG62	22772	2761	1	663.37	-0.0044	0	30.14	0.023	K	DTDILAAFR	V			File10901 Spectrum265925 scans: 12901	113		114		116		117		119		121
W5BG62	22772	2761	1	663.37	-0.0042	0	23.8	0.1	K	DTDILAAFR	V			File10890 Spectrum148031 scans: 9114	113		114		116		117		119		121
W5BG62	22772	2761	1	663.37	-0.0042	0	22.18	0.15	K	DTDILAAFR	V			File10901 Spectrum266018 scans: 13003	113		114		116		117		119		121
W5BG62	22772	2761	1	663.37	-0.004	0	35.65	0.0066	K	DTDILAAFR	V			File10901 Spectrum266509 scans: 13630	113		114		116		117		119		121
W5BG62	22772	2761	1	663.37	-0.004	0	26.54	0.053	K	DTDILAAFR	V			File10901 Spectrum265619 scans: 12552	113		114		116		117		119		121
W5BG62	22772	2761	1	663.37	-0.0039	0	32.75	0.013	K	DTDILAAFR	V			File10901 Spectrum264695 scans: 11443	113		114		116		117		119		121
W5BG62	22772	2761	1	663.37	-0.0037	0	30.9	0.019	K	DTDILAAFR	V			File10901 Spectrum265727 scans: 12672	113		114		116		117		119		121
W5BG62	22772	2761	1	663.37	-0.0035	0	24.31	0.086	K	DTDILAAFR	V			File10901 Spectrum266393 scans: 13475	113		114		116		117		119		121
W5BG62	22772	2761	1	663.37	-0.0031	0	37.11	0.0045	K	DTDILAAFR	V			File10901 Spectrum264885 scans: 11681	113		114		116		117		119		121
W5BG62	22772	2761	1	663.371	-0.0027	0	28.08	0.036	K	DTDILAAFR	V			File10901 Spectrum264951 scans: 11759	113		114		116		117		119		121
W5BG62	22772	2761	1	663.371	-0.0024	0	36.28	0.0054	K	DTDILAAFR	V			File10901 Spectrum266209 scans: 13251	113		114		116		117		119		121
W5BG62	22772	2761	1	663.371	-0.0023	0	27.47	0.041	K	DTDILAAFR	V			File10892 Spectrum167447 scans: 10906	113		114		116		117		119		121
W5BG62	22772	2761	1	663.371	-0.0022	0	22.73	0.12	K	DTDILAAFR	V			File10901 Spectrum266261 scans: 13310	113		114		116		117		119		121
W5BG62	22772	2761	1	663.371	-0.0021	0	22.47	0.13	K	DTDILAAFR	V			File10901 Spectrum265229 scans: 12082	113		114		116		117		119		121
W5BG62	22772	2761	1	663.372	-0.0004	0	20.4	0.21	K	DTDILAAFR	V			File10875 Spectrum14922 scans: 9081	113		114		116		117		119		121
W5BG62	22772	2761	1	442.584	-0.0002	0	37.05	0.0046	K	DTDILAAFR	V			File10875 Spectrum14950 scans: 9172	113		114		116		117		119		121
W5BG62	22772	2761	1	442.584	0	0	40.87	0.0019	K	DTDILAAFR	V			File10875 Spectrum15022 scans: 9316	113		114		116		117		119		121
W5BG62	22772	2761	1	442.584	0.0001	0	36.93	0.0047	K	DTDILAAFR	V			File10891 Spectrum156602 scans: 9343	113		114		116		117		119		121
W5BG62	22772	2761	1	663.372	0.0002	0	21.35	0.17	K	DTDILAAFR	V			File10876 Spectrum23495 scans: 8482	113		114		116		117		119		121
W5BG62	22772	2761	1	442.584	0.0004	0	40.37	0.0021	K	DTDILAAFR	V			File10875 Spectrum14907 scans: 9051	113		114		116		117		119		121
W5BG62	22772	2761	1	663.372	0.0005	0	34	0.0092	K	DTDILAAFR	V			File10875 Spectrum16194 scans: 10925	113		114		116		117		119		121
W5BG62	22772	2761	1	663.372	0.0005	0	27.46	0.042	K	DTDILAAFR	V			File10901 Spectrum265674 scans: 12615	113		114		116		117		119		121
W5BG62	22772	2761	1	442.584	0.0005	0	27.98	0.037	K	DTDILAAFR	V			File10876 Spectrum23465 scans: 8442	113		114		116		117		119		121
W5BG62	22772	2761	1	442.584	0.0006	0	29.43	0.026	K	DTDILAAFR	V			File10889 Spectrum138624 scans: 9166	113		114		116		117		119		121
W5BG62	22772	2761	1	442.584	0.0007	0	26.15	0.056	K	DTDILAAFR	V			File10875 Spectrum15968 scans: 10635	113		114		116		117		119		121
W5BG62	22772	2761	1	442.584	0.0007	0	35.76	0.0061	K	DTDILAAFR	V			File10890 Spectrum148049 scans: 9151	113		114		116		117		119		121
W5BG62	22772	2761	1	663.372	0.0009	0	37.37	0.0042	K	DTDILAAFR	V			File10875 Spectrum14993 scans: 9258	113		114		116		117		119		121
W5BG62	22772	2761	1	663.372	0.0009	0	43.7	0.00099	K	DTDILAAFR	V			File10875 Spectrum14932 scans: 9123	113		114		116		117		119		121
W5BG62	22772	2761	1	442.584	0.0011	0	34.2	0.0088	K	DTDILAAFR	V			File10875 Spectrum16239 scans: 10992	113		114		116		117		119		121
W5BG62	22772	2761	1	663.373	0.0012	0	34.04	0.0091	K	DTDILAAFR	V			File10891 Spectrum156895 scans: 9785	113		114		116		117		119		121
W5BG62	22772	2761	1	442.584	0.0012	0	36.79	0.0048	K	DTDILAAFR	V			File10891 Spectrum156842 scans: 9701	113		114		116		117		119		121
W5BG62	22772	2761	1	442.584	0.0014	0	38.7	0.0031	K	DTDILAAFR	V			File10875 Spectrum15284 scans: 9704	113		114		116		117		119		121
W5BG62	22772	2761	1	663.373	0.0016	0	21.7	0.16	K	DTDILAAFR	V			File10875 Spectrum16515 scans: 11343	113		114		116		117		119		121
W5BG62	22772	2761	1	663.373	0.0017	0	33.16	0.011	K	DTDILAAFR	V			File10875 Spectrum18087 scans: 13737	113		114		116		117		119		121
W5BG62	22772	2761	1	663.373	0.0017	0	38.61	0.0032	K	DTDILAAFR	V			File10891 Spectrum156641 scans: 9418	113		114		116		117		119		121
W5BG62	22772	2761	1	663.373	0.0018	0	27.51	0.041	K	DTDILAAFR	V			File10875 Spectrum17264 scans: 12286	113		114		116		117		119		121
W5BG62	22772	2761	1	442.584	0.0019	0	27.52	0.041	K	DTDILAAFR	V			File10888 Spectrum129873 scans: 9180	113		114		116		117		119		121
W5BG62	22772	2761	1	442.584	0.002	0	26.33	0.054	K	DTDILAAFR	V			File10875 Spectrum18082 scans: 13703	113		114		116		117		119		121
W5BG62	22772	2761	1	663.373	0.0022	0	24.05	0.1	K	DTDILAAFR	V			File10875 Spectrum17906 scans: 13259	113		114		116		117		119		121
W5BG62	22772	2761	1	663.373	0.0022	0	33.35	0.012	K	DTDILAAFR	V			File10888 Spectrum129906 scans: 9227	113		114		116		117		119		121
W5BG62	22772	2761	1	663.373	0.0023	0	29.97	0.027	K	DTDILAAFR	V			File10875 Spectrum18166 scans: 13967	113		114		116		117		119		121
W5BG62	22772	2761	1	663.373	0.0024	0	36.2	0.0063	K	DTDILAAFR	V			File10875 Spectrum15459 scans: 9948	113		114		116		117		119		121
W5BG62	22772	2761	1	663.373	0.0024	0	21.45	0.19	K	DTDILAAFR	V			File10875 Spectrum16982 scans: 11940	113		114		116		117		119		121
W5BG62	22772	2761	1	663.373	0.0026	0	24.78	0.088	K	DTDILAAFR	V			File10875 Spectrum17144 scans: 12129	113		114		116		117		119		121
W5BG62	22772	2761	1	663.373	0.0026	0	20.13	0.26	K	DTDILAAFR	V			File10890 Spectrum147687 scans: 8585	113		114		116		117		119		121
W5BG62	22772	2761	1	663.373	0.0027	0	31.87	0.017	K	DTDILAAFR	V			File10891 Spectrum156777 scans: 9610	113		114		116		117		119		121
W5BG62	22772	2761	1	663.373	0.0027	0	34.59	0.0092	K	DTDILAAFR	V			File10891 Spectrum156567 scans: 9273	113		114		116		117		119		121
W5BG62	22772	2761	1	442.585	0.0027	0	33.15	0.013	K	DTDILAAFR	V			File10875 Spectrum17318 scans: 12356	113		114		116		117		119		121
W5BG62	22772	2761	1	442.585	0.0028	0	42.54	0.0015	K	DTDILAAFR	V			File10891 Spectrum156703 scans: 9508	113		114		116		117		119		121
W5BG62	22772	2761	1	442.585	0.0029	0	40.31	0.0024	K	DTDILAAFR	V			File10875 Spectrum16492 scans: 11313	113		114		116		117		119		121
W5BG62	22772	2761	1	442.585	0.003	0	32.47	0.015	K	DTDILAAFR	V			File10875 Spectrum15413 scans: 9885	113		114		116		117		119		121
W5BG62	22772	2761	1	442.585	0.003	0	23.4	0.12	K	DTDILAAFR	V			File10891 Spectrum156947 scans: 9866	113		114		116		117		119		121
W5BG62	22772	2761	1	442.585	0.003	0	39.18	0.0032	K	DTDILAAFR	V			File10875 Spectrum18189 scans: 14042	113		114		116		117		119		121
W5BG62	22772	2761	1	663.374	0.003	0	27.51	0.046	K	DTDILAAFR	V			File10876 Spectrum24025 scans: 9261	113		114		116		117		119		121
W5BG62	22772	2761	1	663.374	0.0032	0	25.71	0.07	K	DTDILAAFR	V			File10875 Spectrum15591 scans: 10128	113		114		116		117		119		121
W5BG62	22772	2761	1	663.374	0.0032	0	29.85	0.027	K	DTDILAAFR	V			File10875 Spectrum17378 scans: 12441	113		114		116		117		119		121
W5BG62	22772	2761	1	442.585	0.0032	0	36.79	0.0055	K	DTDILAAFR	V			File10875 Spectrum18151 scans: 13929	113		114		116		117		119		121
W5BG62	22772	2761	1	663.374	0.0033	0	38.27	0.0039	K	DTDILAAFR	V			File10875 Spectrum15212 scans: 9594	113		114		116		117		119		121
W5BG62	22772	2761	1	663.374	0.0033	0	29.47	0.03	K	DTDILAAFR	V			File10875 Spectrum18126 scans: 13851	113		114		116		117		119		121
W5BG62	22772	2761	1	442.585	0.0033	0	33.83	0.011	K	DTDILAAFR	V			File10879 Spectrum51303 scans: 9192	113		114		116		117		119		121
W5BG62	22772	2761	1	442.585	0.0034	0	36.38	0.0058	K	DTDILAAFR	V			File10875 Spectrum15545 scans: 10065	113		114		116		117		119		121
W5BG62	22772	2761	1	442.585	0.0034	0	29.91	0.026	K	DTDILAAFR	V			File10891 Spectrum159470 scans: 13819	113		114		116		117		119		121
W5BG62	22772	2761	1	442.585	0.0035	0	26.96	0.051	K	DTDILAAFR	V			File10876 Spectrum23931 scans: 9131	113		114		116		117		119		121
W5BG62	22772	2761	1	663.374	0.0035	0	25.6	0.07	K	DTDILAAFR	V			File10875 Spectrum14830 scans: 8960	113		114		116		117		119		121
W5BG62	22772	2761	1	663.374	0.0037	0	36.07	0.0062	K	DTDILAAFR	V			File10875 Spectrum18025 scans: 13508	113		114		116		117		119		121
W5BG62	22772	2761	1	442.585	0.0037	0	34	0.01	K	DTDILAAFR	V			File10875 Spectrum18117 scans: 13816	113		114		116		117		119		121
W5BG62	22772	2761	1	663.374	0.0038	0	43.68	0.0011	K	DTDILAAFR	V			File10875 Spectrum15329 scans: 9767	113		114		116		117		119		121
W5BG62	22772	2761	1	442.585	0.0038	0	25.31	0.074	K	DTDILAAFR	V			File10875 Spectrum17845 scans: 13163	113		114		116		117		119		121
W5BG62	22772	2761	1	442.585	0.0038	0	25.59	0.069	K	DTDILAAFR	V			File10883 Spectrum87119 scans: 9547	113		114		116		117		119		121
W5BG62	22772	2761	1	442.585	0.0039	0	22.94	0.13	K	DTDILAAFR	V			File10875 Spectrum15172 scans: 9537	113		114		116		117		119		121
W5BG62	22772	2761	1	663.374	0.0039	0	29.28	0.03	K	DTDILAAFR	V			File10875 Spectrum17979 scans: 13389	113		114		116		117		119		121
W5BG62	22772	2761	1	442.585	0.0041	0	32.43	0.014	K	DTDILAAFR	V			File10878 Spectrum42163 scans: 9282	113		114		116		117		119		121
W5BG62	22772	2761	1	442.585	0.0041	0	34.28	0.0094	K	DTDILAAFR	V			File10875 Spectrum15682 scans: 10249	113		114		116		117		119		121
W5BG62	22772	2761	1	663.374	0.0045	0	34.4	0.0089	K	DTDILAAFR	V			File10875 Spectrum15094 scans: 9422	113		114		116		117		119		121
W5BG62	22772	2761	1	442.585	0.0047	0	24.24	0.093	K	DTDILAAFR	V			File10875 Spectrum17762 scans: 13026	113		114		116		117		119		121
W5BG62	22772	2761	1	663.374	0.0048	0	38.42	0.0035	K	DTDILAAFR	V			File10875 Spectrum17607 scans: 12739	113		114		116		117		119		121
W5BG62	22772	2761	1	663.374	0.0049	0	24.09	0.096	K	DTDILAAFR	V			File10875 Spectrum15735 scans: 10323	113		114		116		117		119		121
W5BG62	22772	2761	1	442.585	0.0049	0	30.02	0.024	K	DTDILAAFR	V			File10890 Spectrum147594 scans: 8437	113		114		116		117		119		121
W5BG62	22772	2761	1	442.585	0.0049	0	24.49	0.087	K	DTDILAAFR	V			File10875 Spectrum18022 scans: 13499	113		114		116		117		119		121
W5BG62	22772	2761	1	663.375	0.005	0	20.24	0.23	K	DTDILAAFR	V			File10891 Spectrum159017 scans: 12768	113		114		116		117		119		121
W5BG62	22772	2761	1	663.375	0.0051	0	27.99	0.039	K	DTDILAAFR	V			File10875 Spectrum17743 scans: 12990	113		114		116		117		119		121
W5BG62	22772	2761	1	442.586	0.0053	0	40.11	0.0024	K	DTDILAAFR	V			File10891 Spectrum156283 scans: 8876	113		114		116		117		119		121
W5BG62	22772	2761	1	442.586	0.0053	0	41.68	0.0017	K	DTDILAAFR	V			File10876 Spectrum24350 scans: 9716	113		114		116		117		119		121
W5BG62	22772	2761	1	663.375	0.0056	0	29.65	0.029	K	DTDILAAFR	V			File10891 Spectrum157006 scans: 9950	113		114		116		117		119		121
W5BG62	22772	2761	1	663.375	0.0057	0	29.72	0.029	K	DTDILAAFR	V			File10876 Spectrum24336 scans: 9698	113		114		116		117		119		121
W5BG62	22772	2761	1	442.586	0.0059	0	21.52	0.19	K	DTDILAAFR	V			File10891 Spectrum157331 scans: 10395	113		114		116		117		119		121
W5BG62	22772	2761	1	663.375	0.0062	0	31.04	0.021	K	DTDILAAFR	V			File10875 Spectrum17498 scans: 12592	113		114		116		117		119		121
W5BG62	22772	2761	1	442.586	0.0064	0	33.96	0.011	K	DTDILAAFR	V			File10891 Spectrum156139 scans: 8682	113		114		116		117		119		121
W5BG62	22772	2761	1	442.586	0.007	0	32.17	0.016	K	DTDILAAFR	V			File10875 Spectrum17452 scans: 12531	113		114		116		117		119		121
W5BG62	22772	2761	1	442.586	0.007	0	27.18	0.05	K	DTDILAAFR	V			File10891 Spectrum157068 scans: 10034	113		114		116		117		119		121
W5BG62	22772	2761	1	663.376	0.0073	0	30.84	0.021	K	DTDILAAFR	V			File10875 Spectrum17683 scans: 12868	113		114		116		117		119		121
W5BG62	22772	2761	1	673.394	-0.0121	0	22.83	0.21	R	GGLDFTK	D			File10905 Spectrum303205 scans: 5737	113		114		116		117		119		121
W5BG62	22772	2761	1	449.265	-0.0121	0	23.44	0.18	R	GGLDFTK	D			File10905 Spectrum303078 scans: 5573	113		114		116		117		119		121
W5BG62	22772	2761	1	449.265	-0.0119	0	28.89	0.051	R	GGLDFTK	D			File10905 Spectrum303137 scans: 5652	113		114		116		117		119		121
W5BG62	22772	2761	1	673.394	-0.0118	0	32.54	0.022	R	GGLDFTK	D			File10905 Spectrum303143 scans: 5659	113		114		116		117		119		121
W5BG62	22772	2761	1	673.394	-0.0118	0	31.86	0.026	R	GGLDFTK	D			File10906 Spectrum313949 scans: 5675	113		114		116		117		119		121
W5BG62	22772	2761	1	673.395	-0.0115	0	32.7	0.019	R	GGLDFTK	D			File10905 Spectrum303280 scans: 5830	113		114		116		117		119		121
W5BG62	22772	2761	1	449.266	-0.0108	0	28.61	0.048	R	GGLDFTK	D			File10906 Spectrum313994 scans: 5731	113		114		116		117		119		121
W5BG62	22772	2761	1	673.395	-0.0107	0	29.27	0.041	R	GGLDFTK	D			File10905 Spectrum303084 scans: 5580	113		114		116		117		119		121
W5BG62	22772	2761	1	449.269	-0.0005	0	26.96	0.081	R	GGLDFTK	D			File10878 Spectrum39100 scans: 4948	113		114		116		117		119		121
W5BG62	22772	2761	1	673.4	-0.0002	0	27.14	0.074	R	GGLDFTK	D			File10878 Spectrum39079 scans: 4920	113		114		116		117		119		121
W5BG62	22772	2761	1	673.401	0.0003	0	27.53	0.067	R	GGLDFTK	D			File10877 Spectrum29945 scans: 4801	113		114		116		117		119		121
W5BG62	22772	2761	1	449.27	0.0009	0	26.64	0.084	R	GGLDFTK	D			File10877 Spectrum30091 scans: 5005	113		114		116		117		119		121
W5BG62	22772	2761	1	449.27	0.0017	0	25.92	0.11	R	GGLDFTK	D			File10877 Spectrum29935 scans: 4786	113		114		116		117		119		121
W5BG62	22772	2761	1	449.271	0.0033	0	24.29	0.16	R	GGLDFTK	D			File10876 Spectrum20480 scans: 4184	113		114		116		117		119		121
W5BG62	22772	2761	1	687.883	-0.0136	0	27.62	0.046	R	DDFIEK	D			File10907 Spectrum324698 scans: 5577	113		114		116		117		119		121
W5BG62	22772	2761	1	687.883	-0.013	0	22.72	0.14	R	DDFIEK	D			File10907 Spectrum324424 scans: 5233	113		114		116		117		119		121
W5BG62	22772	2761	1	687.884	-0.0118	0	30.28	0.025	R	DDFIEK	D			File10909 Spectrum346651 scans: 5786	113		114		116		117		119		121
W5BG62	22772	2761	1	687.884	-0.0117	0	26.54	0.059	R	DDFIEK	D			File10907 Spectrum324570 scans: 5414	113		114		116		117		119		121
W5BG62	22772	2761	1	687.885	-0.0108	0	21.7	0.17	R	DDFIEK	D			File10909 Spectrum346578 scans: 5695	113		114		116		117		119		121
W5BG62	22772	2761	1	687.885	-0.0106	0	27.59	0.046	R	DDFIEK	D			File10908 Spectrum335616 scans: 5805	113		114		116		117		119		121
W5BG62	22772	2761	1	687.885	-0.0105	0	30.42	0.024	R	DDFIEK	D			File10907 Spectrum324634 scans: 5496	113		114		116		117		119		121
W5BG62	22772	2761	1	687.885	-0.0104	0	22.36	0.16	R	DDFIEK	D			File10908 Spectrum335544 scans: 5717	113		114		116		117		119		121
W5BG62	22772	2761	1	687.885	-0.0089	0	30.78	0.024	R	DDFIEK	D			File10908 Spectrum335474 scans: 5629	113		114		116		117		119		121
W5BG62	22772	2761	1	687.885	-0.0088	0	27.68	0.048	R	DDFIEK	D			File10908 Spectrum335401 scans: 5540	113		114		116		117		119		121
W5BG62	22772	2761	1	687.886	-0.0086	0	24.91	0.091	R	DDFIEK	D			File10908 Spectrum335265 scans: 5371	113		114		116		117		119		121
W5BG62	22772	2761	1	458.926	-0.0077	0	20.95	0.2	R	DDFIEK	D			File10908 Spectrum335425 scans: 5569	113		114		116		117		119		121
W5BG62	22772	2761	1	687.886	-0.0075	0	27.96	0.04	R	DDFIEK	D			File10908 Spectrum335331 scans: 5454	113		114		116		117		119		121
W5BG62	22772	2761	1	458.926	-0.0075	0	21.11	0.19	R	DDFIEK	D			File10908 Spectrum335351 scans: 5478	113		114		116		117		119		121
W5BG62	22772	2761	1	687.889	-0.0022	0	26.16	0.086	R	DDFIEK	D			File10891 Spectrum153370 scans: 4765	113		114		116		117		119		121
W5BG62	22772	2761	1	687.889	-0.0017	0	26.59	0.077	R	DDFIEK	D			File10890 Spectrum145160 scans: 4837	113		114		116		117		119		121
W5BG62	22772	2761	1	687.89	0.0011	0	26.28	0.08	R	DDFIEK	D			File10891 Spectrum153496 scans: 4952	113		114		116		117		119		121
W5BG62	22772	2761	1	687.891	0.0032	0	23.65	0.14	R	DDFIEK	D			File10891 Spectrum153638 scans: 5151	113		114		116		117		119		121
W5BG62	22772	2761	1	707.425	-0.0141	0	22.62	0.21	R	IPPTYSK	T			File10897 Spectrum216386 scans: 5301	113		114		116		117		119		121
W5BG62	22772	2761	1	707.425	-0.0138	0	20.11	0.38	R	IPPTYSK	T			File10897 Spectrum215836 scans: 4645	113		114		116		117		119		121
W5BG62	22772	2761	1	707.425	-0.0136	0	34.21	0.015	R	IPPTYSK	T			File10908 Spectrum335427 scans: 5572	113		114		116		117		119		121
W5BG62	22772	2761	1	707.425	-0.0134	0	26.92	0.085	R	IPPTYSK	T			File10897 Spectrum216297 scans: 5198	113		114		116		117		119		121
W5BG62	22772	2761	1	707.425	-0.0133	0	34.32	0.016	R	IPPTYSK	T			File10907 Spectrum324352 scans: 5143	113		114		116		117		119		121
W5BG62	22772	2761	1	707.425	-0.0131	0	25.05	0.13	R	IPPTYSK	T			File10893 Spectrum172586 scans: 4779	113		114		116		117		119		121
W5BG62	22772	2761	1	707.425	-0.013	0	27.85	0.069	R	IPPTYSK	T			File10909 Spectrum345982 scans: 4960	113		114		116		117		119		121
W5BG62	22772	2761	1	707.425	-0.0127	0	34.59	0.015	R	IPPTYSK	T			File10897 Spectrum215771 scans: 4562	113		114		116		117		119		121
W5BG62	22772	2761	1	707.426	-0.0125	0	34.22	0.016	R	IPPTYSK	T			File10909 Spectrum345858 scans: 4799	113		114		116		117		119		121
W5BG62	22772	2761	1	707.426	-0.0125	0	33.62	0.019	R	IPPTYSK	T			File10907 Spectrum325194 scans: 6184	113		114		116		117		119		121
W5BG62	22772	2761	1	471.953	-0.0123	0	20.79	0.36	R	IPPTYSK	T			File10909 Spectrum345705 scans: 4615	113		114		116		117		119		121
W5BG62	22772	2761	1	707.426	-0.0122	0	34.24	0.016	R	IPPTYSK	T			File10908 Spectrum335355 scans: 5483	113		114		116		117		119		121
W5BG62	22772	2761	1	707.426	-0.0121	0	23.77	0.18	R	IPPTYSK	T			File10908 Spectrum335031 scans: 5073	113		114		116		117		119		121
W5BG62	22772	2761	1	471.953	-0.0121	0	21.95	0.27	R	IPPTYSK	T			File10909 Spectrum346058 scans: 5059	113		114		116		117		119		121
W5BG62	22772	2761	1	707.426	-0.012	0	34.19	0.016	R	IPPTYSK	T			File10909 Spectrum345921 scans: 4880	113		114		116		117		119		121
W5BG62	22772	2761	1	707.426	-0.012	0	26.57	0.095	R	IPPTYSK	T			File10893 Spectrum172514 scans: 4689	113		114		116		117		119		121
W5BG62	22772	2761	1	707.426	-0.012	0	20.69	0.37	R	IPPTYSK	T			File10896 Spectrum204784 scans: 4169	113		114		116		117		119		121
W5BG62	22772	2761	1	707.426	-0.0119	0	26.51	0.096	R	IPPTYSK	T			File10897 Spectrum216632 scans: 5610	113		114		116		117		119		121
W5BG62	22772	2761	1	707.426	-0.0119	0	29.13	0.052	R	IPPTYSK	T			File10907 Spectrum324935 scans: 5865	113		114		116		117		119		121
W5BG62	22772	2761	1	707.426	-0.0119	0	21.7	0.29	R	IPPTYSK	T			File10896 Spectrum204875 scans: 4274	113		114		116		117		119		121
W5BG62	22772	2761	1	707.426	-0.0117	0	30.58	0.037	R	IPPTYSK	T			File10909 Spectrum345697 scans: 4606	113		114		116		117		119		121
W5BG62	22772	2761	1	707.426	-0.0116	0	29.7	0.046	R	IPPTYSK	T			File10909 Spectrum346626 scans: 5754	113		114		116		117		119		121
W5BG62	22772	2761	1	707.426	-0.0116	0	26.61	0.093	R	IPPTYSK	T			File10898 Spectrum226503 scans: 4660	113		114		116		117		119		121
W5BG62	22772	2761	1	707.426	-0.0116	0	24	0.17	R	IPPTYSK	T			File10899 Spectrum237253 scans: 4404	113		114		116		117		119		121
W5BG62	22772	2761	1	471.953	-0.0116	0	20.67	0.36	R	IPPTYSK	T			File10898 Spectrum226384 scans: 4515	113		114		116		117		119		121
W5BG62	22772	2761	1	707.426	-0.0115	0	29.31	0.05	R	IPPTYSK	T			File10908 Spectrum334862 scans: 4849	113		114		116		117		119		121
W5BG62	22772	2761	1	707.426	-0.0115	0	34.47	0.015	R	IPPTYSK	T			File10908 Spectrum335499 scans: 5661	113		114		116		117		119		121
W5BG62	22772	2761	1	707.426	-0.0115	0	31.36	0.031	R	IPPTYSK	T			File10898 Spectrum226360 scans: 4484	113		114		116		117		119		121
W5BG62	22772	2761	1	707.426	-0.0115	0	29.91	0.043	R	IPPTYSK	T			File10907 Spectrum324420 scans: 5229	113		114		116		117		119		121
W5BG62	22772	2761	1	707.426	-0.0115	0	25.17	0.13	R	IPPTYSK	T			File10897 Spectrum216684 scans: 5682	113		114		116		117		119		121
W5BG62	22772	2761	1	707.426	-0.0114	0	30.06	0.042	R	IPPTYSK	T			File10908 Spectrum335571 scans: 5750	113		114		116		117		119		121
W5BG62	22772	2761	1	707.426	-0.0112	0	22.83	0.22	R	IPPTYSK	T			File10908 Spectrum335086 scans: 5147	113		114		116		117		119		121
W5BG62	22772	2761	1	707.426	-0.0112	0	33.96	0.017	R	IPPTYSK	T			File10907 Spectrum324628 scans: 5488	113		114		116		117		119		121
W5BG62	22772	2761	1	707.426	-0.0111	0	31.05	0.034	R	IPPTYSK	T			File10908 Spectrum334985 scans: 5007	113		114		116		117		119		121
W5BG62	22772	2761	1	707.426	-0.0111	0	34.09	0.017	R	IPPTYSK	T			File10909 Spectrum345773 scans: 4699	113		114		116		117		119		121
W5BG62	22772	2761	1	707.426	-0.0111	0	27.01	0.087	R	IPPTYSK	T			File10909 Spectrum346690 scans: 5836	113		114		116		117		119		121
W5BG62	22772	2761	1	707.426	-0.0111	0	25.32	0.13	R	IPPTYSK	T			File10908 Spectrum334425 scans: 4316	113		114		116		117		119		121
W5BG62	22772	2761	1	707.426	-0.011	0	34.41	0.015	R	IPPTYSK	T			File10908 Spectrum335883 scans: 6120	113		114		116		117		119		121
W5BG62	22772	2761	1	707.426	-0.011	0	25.03	0.13	R	IPPTYSK	T			File10898 Spectrum226299 scans: 4406	113		114		116		117		119		121
W5BG62	22772	2761	1	707.426	-0.011	0	29.49	0.046	R	IPPTYSK	T			File10909 Spectrum346554 scans: 5666	113		114		116		117		119		121
W5BG62	22772	2761	1	707.426	-0.011	0	23.69	0.17	R	IPPTYSK	T			File10897 Spectrum217088 scans: 6199	113		114		116		117		119		121
W5BG62	22772	2761	1	707.426	-0.011	0	25.15	0.12	R	IPPTYSK	T			File10898 Spectrum226567 scans: 4743	113		114		116		117		119		121
W5BG62	22772	2761	1	707.426	-0.0108	0	34.2	0.017	R	IPPTYSK	T			File10909 Spectrum346044 scans: 5042	113		114		116		117		119		121
W5BG62	22772	2761	1	707.426	-0.0108	0	28.16	0.067	R	IPPTYSK	T			File10907 Spectrum324759 scans: 5655	113		114		116		117		119		121
W5BG62	22772	2761	1	707.426	-0.0108	0	23.83	0.18	R	IPPTYSK	T			File10897 Spectrum215536 scans: 4280	113		114		116		117		119		121
W5BG62	22772	2761	1	707.426	-0.0106	0	34.44	0.016	R	IPPTYSK	T			File10897 Spectrum215695 scans: 4470	113		114		116		117		119		121
W5BG62	22772	2761	1	707.426	-0.0106	0	34.29	0.016	R	IPPTYSK	T			File10908 Spectrum335147 scans: 5226	113		114		116		117		119		121
W5BG62	22772	2761	1	707.426	-0.0106	0	24.71	0.15	R	IPPTYSK	T			File10898 Spectrum226635 scans: 4829	113		114		116		117		119		121
W5BG62	22772	2761	1	707.427	-0.0105	0	31.17	0.034	R	IPPTYSK	T			File10908 Spectrum335801 scans: 6024	113		114		116		117		119		121
W5BG62	22772	2761	1	707.427	-0.0105	0	34.31	0.016	R	IPPTYSK	T			File10908 Spectrum334928 scans: 4932	113		114		116		117		119		121
W5BG62	22772	2761	1	707.427	-0.0105	0	27.98	0.07	R	IPPTYSK	T			File10909 Spectrum346407 scans: 5488	113		114		116		117		119		121
W5BG62	22772	2761	1	707.427	-0.0105	0	27.47	0.079	R	IPPTYSK	T			File10909 Spectrum346761 scans: 5926	113		114		116		117		119		121
W5BG62	22772	2761	1	707.427	-0.0105	0	22.31	0.26	R	IPPTYSK	T			File10893 Spectrum173257 scans: 5605	113		114		116		117		119		121
W5BG62	22772	2761	1	707.427	-0.0104	0	34.35	0.016	R	IPPTYSK	T			File10908 Spectrum334730 scans: 4685	113		114		116		117		119		121
W5BG62	22772	2761	1	471.954	-0.0103	0	20.45	0.4	R	IPPTYSK	T			File10908 Spectrum335477 scans: 5633	113		114		116		117		119		121
W5BG62	22772	2761	1	707.427	-0.0103	0	26.31	0.1	R	IPPTYSK	T			File10907 Spectrum323613 scans: 4251	113		114		116		117		119		121
W5BG62	22772	2761	1	707.427	-0.0101	0	30.12	0.043	R	IPPTYSK	T			File10907 Spectrum323984 scans: 4699	113		114		116		117		119		121
W5BG62	22772	2761	1	707.427	-0.01	0	34.44	0.016	R	IPPTYSK	T			File10908 Spectrum335722 scans: 5931	113		114		116		117		119		121
W5BG62	22772	2761	1	707.427	-0.01	0	34	0.018	R	IPPTYSK	T			File10907 Spectrum324279 scans: 5054	113		114		116		117		119		121
W5BG62	22772	2761	1	707.427	-0.01	0	30.07	0.043	R	IPPTYSK	T			File10909 Spectrum346105 scans: 5120	113		114		116		117		119		121
W5BG62	22772	2761	1	707.427	-0.01	0	24.35	0.16	R	IPPTYSK	T			File10909 Spectrum346845 scans: 6024	113		114		116		117		119		121
W5BG62	22772	2761	1	707.427	-0.0099	0	20.44	0.4	R	IPPTYSK	T			File10907 Spectrum324495 scans: 5321	113		114		116		117		119		121
W5BG62	22772	2761	1	707.427	-0.0099	0	33.85	0.018	R	IPPTYSK	T			File10907 Spectrum324563 scans: 5406	113		114		116		117		119		121
W5BG62	22772	2761	1	707.427	-0.0099	0	34.52	0.016	R	IPPTYSK	T			File10907 Spectrum324060 scans: 4791	113		114		116		117		119		121
W5BG62	22772	2761	1	707.427	-0.0098	0	23.93	0.18	R	IPPTYSK	T			File10897 Spectrum216800 scans: 5837	113		114		116		117		119		121
W5BG62	22772	2761	1	471.954	-0.0097	0	20.53	0.39	R	IPPTYSK	T			File10907 Spectrum324016 scans: 4738	113		114		116		117		119		121
W5BG62	22772	2761	1	707.427	-0.0097	0	34.39	0.016	R	IPPTYSK	T			File10908 Spectrum335640 scans: 5835	113		114		116		117		119		121
W5BG62	22772	2761	1	707.427	-0.0097	0	34.44	0.016	R	IPPTYSK	T			File10909 Spectrum347031 scans: 6244	113		114		116		117		119		121
W5BG62	22772	2761	1	707.427	-0.0095	0	34.3	0.016	R	IPPTYSK	T			File10909 Spectrum346177 scans: 5207	113		114		116		117		119		121
W5BG62	22772	2761	1	707.427	-0.0094	0	26.7	0.094	R	IPPTYSK	T			File10893 Spectrum172686 scans: 4899	113		114		116		117		119		121
W5BG62	22772	2761	1	707.427	-0.0094	0	27.17	0.085	R	IPPTYSK	T			File10907 Spectrum324837 scans: 5750	113		114		116		117		119		121
W5BG62	22772	2761	1	707.427	-0.0093	0	34.2	0.017	R	IPPTYSK	T			File10907 Spectrum324128 scans: 4875	113		114		116		117		119		121
W5BG62	22772	2761	1	707.427	-0.0093	0	23.2	0.21	R	IPPTYSK	T			File10893 Spectrum172756 scans: 4987	113		114		116		117		119		121
W5BG62	22772	2761	1	471.954	-0.0092	0	20.89	0.36	R	IPPTYSK	T			File10907 Spectrum323798 scans: 4474	113		114		116		117		119		121
W5BG62	22772	2761	1	707.427	-0.0092	0	31.21	0.033	R	IPPTYSK	T			File10897 Spectrum215610 scans: 4369	113		114		116		117		119		121
W5BG62	22772	2761	1	707.427	-0.0092	0	34.2	0.017	R	IPPTYSK	T			File10909 Spectrum345614 scans: 4509	113		114		116		117		119		121
W5BG62	22772	2761	1	707.427	-0.0092	0	31.9	0.029	R	IPPTYSK	T			File10908 Spectrum334798 scans: 4768	113		114		116		117		119		121
W5BG62	22772	2761	1	707.427	-0.009	0	30.03	0.044	R	IPPTYSK	T			File10909 Spectrum346482 scans: 5579	113		114		116		117		119		121
W5BG62	22772	2761	1	471.954	-0.0089	0	20.71	0.37	R	IPPTYSK	T			File10907 Spectrum324092 scans: 4828	113		114		116		117		119		121
W5BG62	22772	2761	1	707.427	-0.0089	0	30.86	0.036	R	IPPTYSK	T			File10908 Spectrum335286 scans: 5398	113		114		116		117		119		121
W5BG62	22772	2761	1	707.427	-0.0089	0	29.29	0.052	R	IPPTYSK	T			File10908 Spectrum335213 scans: 5309	113		114		116		117		119		121
W5BG62	22772	2761	1	707.427	-0.0088	0	34.33	0.016	R	IPPTYSK	T			File10907 Spectrum323907 scans: 4607	113		114		116		117		119		121
W5BG62	22772	2761	1	707.427	-0.0088	0	30.56	0.039	R	IPPTYSK	T			File10907 Spectrum324194 scans: 4956	113		114		116		117		119		121
W5BG62	22772	2761	1	707.427	-0.0088	0	20.99	0.35	R	IPPTYSK	T			File10908 Spectrum334581 scans: 4502	113		114		116		117		119		121
W5BG62	22772	2761	1	471.954	-0.0088	0	22.26	0.26	R	IPPTYSK	T			File10909 Spectrum346193 scans: 5227	113		114		116		117		119		121
W5BG62	22772	2761	1	707.427	-0.0086	0	25.18	0.16	R	IPPTYSK	T			File10893 Spectrum173181 scans: 5507	113		114		116		117		119		121
W5BG62	22772	2761	1	471.954	-0.0085	0	21.01	0.41	R	IPPTYSK	T			File10908 Spectrum334623 scans: 4551	113		114		116		117		119		121
W5BG62	22772	2761	1	707.428	-0.0083	0	34.57	0.018	R	IPPTYSK	T			File10908 Spectrum334500 scans: 4407	113		114		116		117		119		121
W5BG62	22772	2761	1	707.428	-0.0083	0	33.8	0.022	R	IPPTYSK	T			File10907 Spectrum325055 scans: 6010	113		114		116		117		119		121
W5BG62	22772	2761	1	707.428	-0.0083	0	34.76	0.017	R	IPPTYSK	T			File10907 Spectrum323766 scans: 4435	113		114		116		117		119		121
W5BG62	22772	2761	1	707.428	-0.0083	0	34.35	0.019	R	IPPTYSK	T			File10907 Spectrum323840 scans: 4524	113		114		116		117		119		121
W5BG62	22772	2761	1	471.954	-0.0083	0	20.8	0.43	R	IPPTYSK	T			File10908 Spectrum334827 scans: 4805	113		114		116		117		119		121
W5BG62	22772	2761	1	707.428	-0.0082	0	34.57	0.018	R	IPPTYSK	T			File10907 Spectrum323690 scans: 4344	113		114		116		117		119		121
W5BG62	22772	2761	1	707.428	-0.008	0	34.42	0.018	R	IPPTYSK	T			File10908 Spectrum334656 scans: 4593	113		114		116		117		119		121
W5BG62	22772	2761	1	707.428	-0.0067	0	20.55	0.4	R	IPPTYSK	T			File10906 Spectrum312931 scans: 4432	113		114		116		117		119		121
W5BG62	22772	2761	1	707.429	-0.0061	0	22.41	0.26	R	IPPTYSK	T			File10893 Spectrum173413 scans: 5801	113		114		116		117		119		121
W5BG62	22772	2761	1	707.429	-0.0056	0	21.66	0.31	R	IPPTYSK	T			File10898 Spectrum227430 scans: 5791	113		114		116		117		119		121
W5BG62	22772	2761	1	707.429	-0.0049	0	36.7	0.0095	R	IPPTYSK	T			File10882 Spectrum74486 scans: 3952	113		114		116		117		119		121
W5BG62	22772	2761	1	471.955	-0.0046	0	23.35	0.21	R	IPPTYSK	T			File10883 Spectrum83685 scans: 4595	113		114		116		117		119		121
W5BG62	22772	2761	1	707.43	-0.0042	0	36.64	0.0097	R	IPPTYSK	T			File10882 Spectrum74418 scans: 3811	113		114		116		117		119		121
W5BG62	22772	2761	1	707.43	-0.0039	0	21.06	0.34	R	IPPTYSK	T			File10881 Spectrum65463 scans: 3833	113		114		116		117		119		121
W5BG62	22772	2761	1	471.956	-0.0037	0	21.47	0.31	R	IPPTYSK	T			File10882 Spectrum74483 scans: 3943	113		114		116		117		119		121
W5BG62	22772	2761	1	707.43	-0.0036	0	23.48	0.19	R	IPPTYSK	T			File10882 Spectrum74563 scans: 4102	113		114		116		117		119		121
W5BG62	22772	2761	1	707.43	-0.0033	0	36.53	0.0094	R	IPPTYSK	T			File10881 Spectrum66271 scans: 4997	113		114		116		117		119		121
W5BG62	22772	2761	1	707.43	-0.0027	0	20.97	0.36	R	IPPTYSK	T			File10881 Spectrum65720 scans: 4211	113		114		116		117		119		121
W5BG62	22772	2761	1	707.43	-0.0027	0	23.35	0.21	R	IPPTYSK	T			File10881 Spectrum66147 scans: 4811	113		114		116		117		119		121
W5BG62	22772	2761	1	707.43	-0.0027	0	23.42	0.21	R	IPPTYSK	T			File10883 Spectrum83927 scans: 4955	113		114		116		117		119		121
W5BG62	22772	2761	1	707.43	-0.0027	0	20.99	0.36	R	IPPTYSK	T			File10880 Spectrum56699 scans: 4175	113		114		116		117		119		121
W5BG62	22772	2761	1	707.431	-0.0025	0	23.24	0.21	R	IPPTYSK	T			File10881 Spectrum65596 scans: 4027	113		114		116		117		119		121
W5BG62	22772	2761	1	707.431	-0.0025	0	21.19	0.34	R	IPPTYSK	T			File10883 Spectrum83077 scans: 3755	113		114		116		117		119		121
W5BG62	22772	2761	1	471.956	-0.0021	0	23.52	0.2	R	IPPTYSK	T			File10883 Spectrum83935 scans: 4968	113		114		116		117		119		121
W5BG62	22772	2761	1	471.956	-0.0019	0	21.73	0.3	R	IPPTYSK	T			File10882 Spectrum74923 scans: 4639	113		114		116		117		119		121
W5BG62	22772	2761	1	707.431	-0.0018	0	36.71	0.0096	R	IPPTYSK	T			File10881 Spectrum65860 scans: 4410	113		114		116		117		119		121
W5BG62	22772	2761	1	707.431	-0.0017	0	36.53	0.01	R	IPPTYSK	T			File10883 Spectrum83361 scans: 4158	113		114		116		117		119		121
W5BG62	22772	2761	1	707.431	-0.0017	0	20.99	0.36	R	IPPTYSK	T			File10880 Spectrum56791 scans: 4335	113		114		116		117		119		121
W5BG62	22772	2761	1	471.956	-0.0017	0	21.44	0.32	R	IPPTYSK	T			File10881 Spectrum66167 scans: 4837	113		114		116		117		119		121
W5BG62	22772	2761	1	707.431	-0.0016	0	23.35	0.21	R	IPPTYSK	T			File10882 Spectrum74684 scans: 4285	113		114		116		117		119		121
W5BG62	22772	2761	1	707.431	-0.0014	0	33.16	0.022	R	IPPTYSK	T			File10881 Spectrum66029 scans: 4632	113		114		116		117		119		121
W5BG62	22772	2761	1	707.431	-0.0014	0	21.08	0.35	R	IPPTYSK	T			File10880 Spectrum57058 scans: 4722	113		114		116		117		119		121
W5BG62	22772	2761	1	707.431	-0.0014	0	23.27	0.21	R	IPPTYSK	T			File10882 Spectrum74806 scans: 4467	113		114		116		117		119		121
W5BG62	22772	2761	1	707.431	-0.0014	0	21.04	0.35	R	IPPTYSK	T			File10883 Spectrum83809 scans: 4775	113		114		116		117		119		121
W5BG62	22772	2761	1	471.957	-0.0013	0	21.24	0.34	R	IPPTYSK	T			File10880 Spectrum57173 scans: 4899	113		114		116		117		119		121
W5BG62	22772	2761	1	707.431	-0.0012	0	23.53	0.2	R	IPPTYSK	T			File10882 Spectrum74932 scans: 4653	113		114		116		117		119		121
W5BG62	22772	2761	1	707.431	-0.0012	0	23.29	0.21	R	IPPTYSK	T			File10882 Spectrum75200 scans: 5036	113		114		116		117		119		121
W5BG62	22772	2761	1	471.957	-0.0011	0	20.45	0.37	R	IPPTYSK	T			File10883 Spectrum83821 scans: 4791	113		114		116		117		119		121
W5BG62	22772	2761	1	354.219	-0.001	0	21.36	0.3	R	IPPTYSK	T			File10881 Spectrum65473 scans: 3849	113		114		116		117		119		121
W5BG62	22772	2761	1	707.431	-0.001	0	23.53	0.18	R	IPPTYSK	T			File10883 Spectrum83230 scans: 3966	113		114		116		117		119		121
W5BG62	22772	2761	1	707.431	-0.001	0	23.35	0.19	R	IPPTYSK	T			File10882 Spectrum74270 scans: 3604	113		114		116		117		119		121
W5BG62	22772	2761	1	707.431	-0.0009	0	23.72	0.18	R	IPPTYSK	T			File10882 Spectrum75063 scans: 4842	113		114		116		117		119		121
W5BG62	22772	2761	1	707.431	-0.0007	0	20.38	0.38	R	IPPTYSK	T			File10880 Spectrum57174 scans: 4901	113		114		116		117		119		121
W5BG62	22772	2761	1	707.431	-0.0006	0	36.45	0.0092	R	IPPTYSK	T			File10888 Spectrum126241 scans: 3924	113		114		116		117		119		121
W5BG62	22772	2761	1	707.431	-0.0006	0	21.18	0.31	R	IPPTYSK	T			File10874 Spectrum2288 scans: 4066	113		114		116		117		119		121
W5BG62	22772	2761	1	707.431	-0.0006	0	23.09	0.2	R	IPPTYSK	T			File10888 Spectrum127027 scans: 5082	113		114		116		117		119		121
W5BG62	22772	2761	1	471.957	-0.0006	0	21.76	0.27	R	IPPTYSK	T			File10882 Spectrum74796 scans: 4452	113		114		116		117		119		121
W5BG62	22772	2761	1	471.957	-0.0005	0	24.97	0.13	R	IPPTYSK	T			File10888 Spectrum126234 scans: 3912	113		114		116		117		119		121
W5BG62	22772	2761	1	471.957	-0.0004	0	21.41	0.29	R	IPPTYSK	T			File10883 Spectrum83238 scans: 3976	113		114		116		117		119		121
W5BG62	22772	2761	1	707.432	-0.0004	0	23.47	0.18	R	IPPTYSK	T			File10880 Spectrum56423 scans: 3701	113		114		116		117		119		121
W5BG62	22772	2761	1	471.957	-0.0003	0	21.8	0.27	R	IPPTYSK	T			File10880 Spectrum56426 scans: 3706	113		114		116		117		119		121
W5BG62	22772	2761	1	707.432	-0.0003	0	20.74	0.34	R	IPPTYSK	T			File10889 Spectrum135255 scans: 4301	113		114		116		117		119		121
W5BG62	22772	2761	1	471.957	-0.0001	0	21.71	0.27	R	IPPTYSK	T			File10882 Spectrum74672 scans: 4267	113		114		116		117		119		121
W5BG62	22772	2761	1	471.957	-0.0001	0	20.07	0.4	R	IPPTYSK	T			File10881 Spectrum65477 scans: 3856	113		114		116		117		119		121
W5BG62	22772	2761	1	471.957	0.0002	0	21.66	0.26	R	IPPTYSK	T			File10881 Spectrum65876 scans: 4432	113		114		116		117		119		121
W5BG62	22772	2761	1	471.957	0.0003	0	21.85	0.25	R	IPPTYSK	T			File10881 Spectrum66043 scans: 4652	113		114		116		117		119		121
W5BG62	22772	2761	1	471.957	0.0008	0	21.74	0.29	R	IPPTYSK	T			File10889 Spectrum134981 scans: 3902	113		114		116		117		119		121
W5BG62	22772	2761	1	471.957	0.0008	0	21.52	0.31	R	IPPTYSK	T			File10883 Spectrum83081 scans: 3763	113		114		116		117		119		121
W5BG62	22772	2761	1	707.432	0.0008	0	23.33	0.2	R	IPPTYSK	T			File10889 Spectrum134989 scans: 3914	113		114		116		117		119		121
W5BG62	22772	2761	1	471.957	0.0008	0	25.03	0.14	R	IPPTYSK	T			File10881 Spectrum65615 scans: 4053	113		114		116		117		119		121
W5BG62	22772	2761	1	471.957	0.0009	0	21.27	0.33	R	IPPTYSK	T			File10880 Spectrum57055 scans: 4718	113		114		116		117		119		121
W5BG62	22772	2761	1	707.432	0.0011	0	21.07	0.34	R	IPPTYSK	T			File10888 Spectrum126625 scans: 4495	113		114		116		117		119		121
W5BG62	22772	2761	1	471.957	0.0013	0	23.29	0.21	R	IPPTYSK	T			File10889 Spectrum134861 scans: 3718	113		114		116		117		119		121
W5BG62	22772	2761	1	707.433	0.0024	0	20.31	0.41	R	IPPTYSK	T			File10885 Spectrum100578 scans: 3910	113		114		116		117		119		121
W5BG62	22772	2761	1	471.958	0.0025	0	23.85	0.18	R	IPPTYSK	T			File10883 Spectrum83517 scans: 4372	113		114		116		117		119		121
W5BG62	22772	2761	1	707.433	0.0025	0	21.12	0.34	R	IPPTYSK	T			File10883 Spectrum83507 scans: 4360	113		114		116		117		119		121
W5BG62	22772	2761	1	707.434	0.0039	0	23.24	0.19	R	IPPTYSK	T			File10887 Spectrum117624 scans: 4049	113		114		116		117		119		121
W5BG62	22772	2761	1	707.434	0.004	0	22.85	0.21	R	IPPTYSK	T			File10889 Spectrum135126 scans: 4111	113		114		116		117		119		121
W5BG62	22772	2761	1	471.959	0.0052	0	21.13	0.31	R	IPPTYSK	T			File10880 Spectrum56786 scans: 4328	113		114		116		117		119		121
W5BG62	22772	2761	1	710.891	-0.0136	0	26.54	0.058	R	VALEACVQAR	N			File10905 Spectrum305137 scans: 8144	113		114		116		117		119		121
W5BG62	22772	2761	1	710.892	-0.0112	0	31.55	0.019	R	VALEACVQAR	N			File10905 Spectrum309821 scans: 14050	113		114		116		117		119		121
W5BG62	22772	2761	1	710.892	-0.0112	0	30.75	0.022	R	VALEACVQAR	N			File10905 Spectrum304996 scans: 7975	113		114		116		117		119		121
W5BG62	22772	2761	1	710.893	-0.0107	0	29.51	0.029	R	VALEACVQAR	N			File10905 Spectrum309574 scans: 13609	113		114		116		117		119		121
W5BG62	22772	2761	1	474.264	-0.0101	0	38.52	0.0038	R	VALEACVQAR	N			File10905 Spectrum309514 scans: 13507	113		114		116		117		119		121
W5BG62	22772	2761	1	710.893	-0.01	0	29.81	0.028	R	VALEACVQAR	N			File10905 Spectrum309805 scans: 14012	113		114		116		117		119		121
W5BG62	22772	2761	1	710.893	-0.01	0	26.73	0.056	R	VALEACVQAR	N			File10905 Spectrum307821 scans: 11478	113		114		116		117		119		121
W5BG62	22772	2761	1	710.893	-0.0097	0	24.71	0.09	R	VALEACVQAR	N			File10905 Spectrum307153 scans: 10655	113		114		116		117		119		121
W5BG62	22772	2761	1	710.893	-0.0095	0	31.21	0.02	R	VALEACVQAR	N			File10905 Spectrum309843 scans: 14090	113		114		116		117		119		121
W5BG62	22772	2761	1	710.893	-0.0094	0	20.93	0.21	R	VALEACVQAR	N			File10905 Spectrum304502 scans: 7352	113		114		116		117		119		121
W5BG62	22772	2761	1	710.893	-0.0094	0	27.66	0.046	R	VALEACVQAR	N			File10905 Spectrum308588 scans: 12390	113		114		116		117		119		121
W5BG62	22772	2761	1	710.893	-0.0092	0	33.36	0.012	R	VALEACVQAR	N			File10905 Spectrum304557 scans: 7425	113		114		116		117		119		121
W5BG62	22772	2761	1	710.893	-0.0092	0	28.09	0.041	R	VALEACVQAR	N			File10906 Spectrum314696 scans: 6586	113		114		116		117		119		121
W5BG62	22772	2761	1	710.893	-0.0091	0	29.01	0.033	R	VALEACVQAR	N			File10905 Spectrum309669 scans: 13784	113		114		116		117		119		121
W5BG62	22772	2761	1	710.893	-0.009	0	30.39	0.024	R	VALEACVQAR	N			File10905 Spectrum309645 scans: 13741	113		114		116		117		119		121
W5BG62	22772	2761	1	710.893	-0.009	0	27.61	0.046	R	VALEACVQAR	N			File10905 Spectrum306980 scans: 10429	113		114		116		117		119		121
W5BG62	22772	2761	1	710.893	-0.0089	0	33.43	0.012	R	VALEACVQAR	N			File10905 Spectrum304612 scans: 7496	113		114		116		117		119		121
W5BG62	22772	2761	1	710.893	-0.0089	0	27.41	0.048	R	VALEACVQAR	N			File10905 Spectrum307764 scans: 11405	113		114		116		117		119		121
W5BG62	22772	2761	1	710.894	-0.0086	0	25.15	0.085	R	VALEACVQAR	N			File10906 Spectrum314493 scans: 6333	113		114		116		117		119		121
W5BG62	22772	2761	1	710.894	-0.0085	0	33.2	0.013	R	VALEACVQAR	N			File10906 Spectrum314419 scans: 6242	113		114		116		117		119		121
W5BG62	22772	2761	1	710.894	-0.0085	0	28	0.044	R	VALEACVQAR	N			File10905 Spectrum305439 scans: 8508	113		114		116		117		119		121
W5BG62	22772	2761	1	474.265	-0.0085	0	42.5	0.0016	R	VALEACVQAR	N			File10905 Spectrum309431 scans: 13402	113		114		116		117		119		121
W5BG62	22772	2761	1	710.894	-0.0084	0	27.77	0.046	R	VALEACVQAR	N			File10905 Spectrum305842 scans: 9004	113		114		116		117		119		121
W5BG62	22772	2761	1	710.894	-0.0083	0	33.17	0.013	R	VALEACVQAR	N			File10905 Spectrum305974 scans: 9168	113		114		116		117		119		121
W5BG62	22772	2761	1	710.894	-0.0083	0	27.61	0.048	R	VALEACVQAR	N			File10906 Spectrum314185 scans: 5962	113		114		116		117		119		121
W5BG62	22772	2761	1	474.265	-0.0082	0	46.3	0.00065	R	VALEACVQAR	N			File10905 Spectrum309473 scans: 13455	113		114		116		117		119		121
W5BG62	22772	2761	1	710.894	-0.0081	0	25.3	0.082	R	VALEACVQAR	N			File10906 Spectrum314631 scans: 6505	113		114		116		117		119		121
W5BG62	22772	2761	1	710.894	-0.0081	0	24.34	0.1	R	VALEACVQAR	N			File10905 Spectrum305546 scans: 8641	113		114		116		117		119		121
W5BG62	22772	2761	1	474.265	-0.0081	0	55.13	8.5e-05	R	VALEACVQAR	N			File10905 Spectrum309801 scans: 14004	113		114		116		117		119		121
W5BG62	22772	2761	1	710.894	-0.008	0	28.44	0.04	R	VALEACVQAR	N			File10905 Spectrum305913 scans: 9091	113		114		116		117		119		121
W5BG62	22772	2761	1	474.265	-0.008	0	27.09	0.054	R	VALEACVQAR	N			File10905 Spectrum309828 scans: 14062	113		114		116		117		119		121
W5BG62	22772	2761	1	710.894	-0.0077	0	29.83	0.03	R	VALEACVQAR	N			File10905 Spectrum304866 scans: 7814	113		114		116		117		119		121
W5BG62	22772	2761	1	710.894	-0.0077	0	32.15	0.018	R	VALEACVQAR	N			File10905 Spectrum309780 scans: 13969	113		114		116		117		119		121
W5BG62	22772	2761	1	474.265	-0.0076	0	23.22	0.14	R	VALEACVQAR	N			File10905 Spectrum304207 scans: 6977	113		114		116		117		119		121
W5BG62	22772	2761	1	710.894	-0.0075	0	38.82	0.0038	R	VALEACVQAR	N			File10905 Spectrum304439 scans: 7271	113		114		116		117		119		121
W5BG62	22772	2761	1	710.894	-0.0075	0	26.95	0.058	R	VALEACVQAR	N			File10905 Spectrum307091 scans: 10576	113		114		116		117		119		121
W5BG62	22772	2761	1	710.894	-0.0075	0	25.35	0.084	R	VALEACVQAR	N			File10905 Spectrum309120 scans: 13017	113		114		116		117		119		121
W5BG62	22772	2761	1	710.894	-0.0074	0	31.89	0.019	R	VALEACVQAR	N			File10905 Spectrum306230 scans: 9480	113		114		116		117		119		121
W5BG62	22772	2761	1	474.265	-0.0074	0	52.78	0.00015	R	VALEACVQAR	N			File10905 Spectrum309607 scans: 13679	113		114		116		117		119		121
W5BG62	22772	2761	1	474.265	-0.0073	0	36.86	0.0059	R	VALEACVQAR	N			File10905 Spectrum309853 scans: 14106	113		114		116		117		119		121
W5BG62	22772	2761	1	710.894	-0.0073	0	39.2	0.0035	R	VALEACVQAR	N			File10905 Spectrum304932 scans: 7896	113		114		116		117		119		121
W5BG62	22772	2761	1	710.894	-0.0073	0	27.88	0.047	R	VALEACVQAR	N			File10906 Spectrum314773 scans: 6677	113		114		116		117		119		121
W5BG62	22772	2761	1	710.894	-0.0073	0	24.49	0.1	R	VALEACVQAR	N			File10905 Spectrum304305 scans: 7105	113		114		116		117		119		121
W5BG62	22772	2761	1	710.894	-0.0073	0	25.9	0.074	R	VALEACVQAR	N			File10905 Spectrum309174 scans: 13082	113		114		116		117		119		121
W5BG62	22772	2761	1	710.894	-0.0072	0	31.58	0.02	R	VALEACVQAR	N			File10905 Spectrum306173 scans: 9407	113		114		116		117		119		121
W5BG62	22772	2761	1	710.894	-0.0072	0	27.76	0.048	R	VALEACVQAR	N			File10905 Spectrum307332 scans: 10878	113		114		116		117		119		121
W5BG62	22772	2761	1	710.894	-0.007	0	37.43	0.0052	R	VALEACVQAR	N			File10905 Spectrum304133 scans: 6883	113		114		116		117		119		121
W5BG62	22772	2761	1	710.894	-0.007	0	35.7	0.0077	R	VALEACVQAR	N			File10906 Spectrum314339 scans: 6148	113		114		116		117		119		121
W5BG62	22772	2761	1	710.894	-0.007	0	36.48	0.0064	R	VALEACVQAR	N			File10905 Spectrum304370 scans: 7187	113		114		116		117		119		121
W5BG62	22772	2761	1	710.894	-0.007	0	30.23	0.027	R	VALEACVQAR	N			File10905 Spectrum306288 scans: 9552	113		114		116		117		119		121
W5BG62	22772	2761	1	710.894	-0.007	0	29.85	0.03	R	VALEACVQAR	N			File10905 Spectrum309329 scans: 13269	113		114		116		117		119		121
W5BG62	22772	2761	1	474.265	-0.007	0	39.66	0.0031	R	VALEACVQAR	N			File10905 Spectrum309659 scans: 13768	113		114		116		117		119		121
W5BG62	22772	2761	1	710.894	-0.0068	0	29.75	0.029	R	VALEACVQAR	N			File10905 Spectrum303535 scans: 6139	113		114		116		117		119		121
W5BG62	22772	2761	1	710.894	-0.0068	0	28.45	0.039	R	VALEACVQAR	N			File10906 Spectrum314248 scans: 6044	113		114		116		117		119		121
W5BG62	22772	2761	1	710.894	-0.0068	0	31.68	0.018	R	VALEACVQAR	N			File10905 Spectrum309748 scans: 13920	113		114		116		117		119		121
W5BG62	22772	2761	1	710.894	-0.0067	0	29.09	0.033	R	VALEACVQAR	N			File10905 Spectrum304804 scans: 7735	113		114		116		117		119		121
W5BG62	22772	2761	1	710.894	-0.0067	0	28.32	0.04	R	VALEACVQAR	N			File10905 Spectrum305623 scans: 8738	113		114		116		117		119		121
W5BG62	22772	2761	1	710.894	-0.0067	0	23.85	0.11	R	VALEACVQAR	N			File10906 Spectrum314557 scans: 6415	113		114		116		117		119		121
W5BG62	22772	2761	1	710.894	-0.0066	0	37.33	0.005	R	VALEACVQAR	N			File10905 Spectrum304246 scans: 7028	113		114		116		117		119		121
W5BG62	22772	2761	1	710.894	-0.0066	0	26.16	0.066	R	VALEACVQAR	N			File10905 Spectrum309691 scans: 13828	113		114		116		117		119		121
W5BG62	22772	2761	1	710.894	-0.0066	0	32.31	0.016	R	VALEACVQAR	N			File10904 Spectrum292959 scans: 6219	113		114		116		117		119		121
W5BG62	22772	2761	1	710.894	-0.0066	0	32.01	0.017	R	VALEACVQAR	N			File10905 Spectrum309485 scans: 13471	113		114		116		117		119		121
W5BG62	22772	2761	1	710.895	-0.0064	0	31.83	0.018	R	VALEACVQAR	N			File10905 Spectrum309592 scans: 13651	113		114		116		117		119		121
W5BG62	22772	2761	1	710.895	-0.0064	0	25.63	0.074	R	VALEACVQAR	N			File10905 Spectrum308725 scans: 12556	113		114		116		117		119		121
W5BG62	22772	2761	1	474.265	-0.0063	0	52.83	0.00015	R	VALEACVQAR	N			File10905 Spectrum303824 scans: 6487	113		114		116		117		119		121
W5BG62	22772	2761	1	474.266	-0.0061	0	24.22	0.11	R	VALEACVQAR	N			File10905 Spectrum304396 scans: 7220	113		114		116		117		119		121
W5BG62	22772	2761	1	474.266	-0.0061	0	23.15	0.14	R	VALEACVQAR	N			File10905 Spectrum304135 scans: 6885	113		114		116		117		119		121
W5BG62	22772	2761	1	710.895	-0.0061	0	36.11	0.0071	R	VALEACVQAR	N			File10905 Spectrum304190 scans: 6956	113		114		116		117		119		121
W5BG62	22772	2761	1	710.895	-0.0061	0	33.06	0.014	R	VALEACVQAR	N			File10905 Spectrum304670 scans: 7570	113		114		116		117		119		121
W5BG62	22772	2761	1	474.266	-0.006	0	43.38	0.0013	R	VALEACVQAR	N			File10905 Spectrum309582 scans: 13634	113		114		116		117		119		121
W5BG62	22772	2761	1	710.895	-0.0059	0	39.89	0.0031	R	VALEACVQAR	N			File10905 Spectrum303833 scans: 6499	113		114		116		117		119		121
W5BG62	22772	2761	1	710.895	-0.0059	0	34.11	0.012	R	VALEACVQAR	N			File10905 Spectrum303685 scans: 6321	113		114		116		117		119		121
W5BG62	22772	2761	1	710.895	-0.0059	0	28.71	0.041	R	VALEACVQAR	N			File10905 Spectrum306113 scans: 9333	113		114		116		117		119		121
W5BG62	22772	2761	1	710.895	-0.0059	0	26.89	0.063	R	VALEACVQAR	N			File10905 Spectrum309717 scans: 13872	113		114		116		117		119		121
W5BG62	22772	2761	1	710.895	-0.0059	0	25.36	0.089	R	VALEACVQAR	N			File10905 Spectrum308970 scans: 12843	113		114		116		117		119		121
W5BG62	22772	2761	1	710.895	-0.0059	0	27.4	0.056	R	VALEACVQAR	N			File10905 Spectrum307676 scans: 11296	113		114		116		117		119		121
W5BG62	22772	2761	1	710.895	-0.0058	0	37.66	0.0052	R	VALEACVQAR	N			File10905 Spectrum303762 scans: 6412	113		114		116		117		119		121
W5BG62	22772	2761	1	710.895	-0.0058	0	28.23	0.046	R	VALEACVQAR	N			File10905 Spectrum307403 scans: 10966	113		114		116		117		119		121
W5BG62	22772	2761	1	710.895	-0.0057	0	28.93	0.039	R	VALEACVQAR	N			File10904 Spectrum293028 scans: 6304	113		114		116		117		119		121
W5BG62	22772	2761	1	710.895	-0.0057	0	21.47	0.22	R	VALEACVQAR	N			File10905 Spectrum308786 scans: 12631	113		114		116		117		119		121
W5BG62	22772	2761	1	474.266	-0.0056	0	48.15	0.00047	R	VALEACVQAR	N			File10905 Spectrum304078 scans: 6810	113		114		116		117		119		121
W5BG62	22772	2761	1	710.895	-0.0056	0	43.73	0.0013	R	VALEACVQAR	N			File10905 Spectrum304077 scans: 6809	113		114		116		117		119		121
W5BG62	22772	2761	1	474.266	-0.0056	0	31.07	0.024	R	VALEACVQAR	N			File10883 Spectrum89643 scans: 13234	113		114		116		117		119		121
W5BG62	22772	2761	1	474.266	-0.0055	0	22.53	0.17	R	VALEACVQAR	N			File10905 Spectrum304611 scans: 7494	113		114		116		117		119		121
W5BG62	22772	2761	1	710.895	-0.0055	0	38.6	0.0042	R	VALEACVQAR	N			File10905 Spectrum303611 scans: 6231	113		114		116		117		119		121
W5BG62	22772	2761	1	710.895	-0.0055	0	36.31	0.0071	R	VALEACVQAR	N			File10905 Spectrum309553 scans: 13568	113		114		116		117		119		121
W5BG62	22772	2761	1	710.895	-0.0053	0	43.08	0.0015	R	VALEACVQAR	N			File10905 Spectrum303893 scans: 6576	113		114		116		117		119		121
W5BG62	22772	2761	1	710.895	-0.0053	0	24.04	0.12	R	VALEACVQAR	N			File10905 Spectrum309442 scans: 13419	113		114		116		117		119		121
W5BG62	22772	2761	1	474.266	-0.0052	0	40.85	0.0025	R	VALEACVQAR	N			File10905 Spectrum304014 scans: 6730	113		114		116		117		119		121
W5BG62	22772	2761	1	474.266	-0.0052	0	40.62	0.0026	R	VALEACVQAR	N			File10905 Spectrum309387 scans: 13347	113		114		116		117		119		121
W5BG62	22772	2761	1	710.895	-0.0051	0	32.28	0.018	R	VALEACVQAR	N			File10905 Spectrum309618 scans: 13696	113		114		116		117		119		121
W5BG62	22772	2761	1	474.266	-0.005	0	55	9.6e-05	R	VALEACVQAR	N			File10905 Spectrum303952 scans: 6650	113		114		116		117		119		121
W5BG62	22772	2761	1	710.895	-0.0048	0	40.45	0.0027	R	VALEACVQAR	N			File10905 Spectrum303957 scans: 6656	113		114		116		117		119		121
W5BG62	22772	2761	1	710.895	-0.0048	0	34.23	0.012	R	VALEACVQAR	N			File10905 Spectrum309527 scans: 13524	113		114		116		117		119		121
W5BG62	22772	2761	1	710.895	-0.0048	0	31.39	0.022	R	VALEACVQAR	N			File10905 Spectrum309023 scans: 12904	113		114		116		117		119		121
W5BG62	22772	2761	1	710.895	-0.0047	0	37.67	0.0052	R	VALEACVQAR	N			File10905 Spectrum304013 scans: 6729	113		114		116		117		119		121
W5BG62	22772	2761	1	710.895	-0.0047	0	28.93	0.039	R	VALEACVQAR	N			File10905 Spectrum304735 scans: 7650	113		114		116		117		119		121
W5BG62	22772	2761	1	710.895	-0.0047	0	29.11	0.037	R	VALEACVQAR	N			File10905 Spectrum306043 scans: 9251	113		114		116		117		119		121
W5BG62	22772	2761	1	474.266	-0.0047	0	44.56	0.0011	R	VALEACVQAR	N			File10905 Spectrum309713 scans: 13867	113		114		116		117		119		121
W5BG62	22772	2761	1	474.266	-0.0047	0	69.43	3.5e-06	R	VALEACVQAR	N			File10905 Spectrum303750 scans: 6398	113		114		116		117		119		121
W5BG62	22772	2761	1	474.266	-0.0045	0	34.76	0.01	R	VALEACVQAR	N			File10905 Spectrum309686 scans: 13820	113		114		116		117		119		121
W5BG62	22772	2761	1	474.266	-0.0045	0	43.65	0.0013	R	VALEACVQAR	N			File10905 Spectrum303887 scans: 6568	113		114		116		117		119		121
W5BG62	22772	2761	1	710.896	-0.0044	0	27.02	0.057	R	VALEACVQAR	N			File10905 Spectrum309071 scans: 12959	113		114		116		117		119		121
W5BG62	22772	2761	1	474.266	-0.0041	0	35.39	0.0083	R	VALEACVQAR	N			File10905 Spectrum309743 scans: 13914	113		114		116		117		119		121
W5BG62	22772	2761	1	474.266	-0.0036	0	44.21	0.0011	R	VALEACVQAR	N			File10905 Spectrum309636 scans: 13725	113		114		116		117		119		121
W5BG62	22772	2761	1	474.266	-0.0036	0	38.35	0.0042	R	VALEACVQAR	N			File10905 Spectrum309772 scans: 13959	113		114		116		117		119		121
W5BG62	22772	2761	1	710.896	-0.0033	0	25.77	0.075	R	VALEACVQAR	N			File10905 Spectrum309222 scans: 13142	113		114		116		117		119		121
W5BG62	22772	2761	1	710.896	-0.0029	0	32.06	0.019	R	VALEACVQAR	N			File10883 Spectrum84080 scans: 5189	113		114		116		117		119		121
W5BG62	22772	2761	1	710.896	-0.0029	0	23.74	0.13	R	VALEACVQAR	N			File10887 Spectrum123885 scans: 12996	113		114		116		117		119		121
W5BG62	22772	2761	1	710.896	-0.0028	0	33.09	0.015	R	VALEACVQAR	N			File10883 Spectrum89181 scans: 12352	113		114		116		117		119		121
W5BG62	22772	2761	1	710.896	-0.0028	0	29.51	0.034	R	VALEACVQAR	N			File10905 Spectrum309403 scans: 13367	113		114		116		117		119		121
W5BG62	22772	2761	1	474.267	-0.0019	0	42.38	0.0017	R	VALEACVQAR	N			File10905 Spectrum309213 scans: 13131	113		114		116		117		119		121
W5BG62	22772	2761	1	474.267	-0.0018	0	33.87	0.012	R	VALEACVQAR	N			File10882 Spectrum81101 scans: 13719	113		114		116		117		119		121
W5BG62	22772	2761	1	710.897	-0.0017	0	32.3	0.017	R	VALEACVQAR	N			File10881 Spectrum72305 scans: 13472	113		114		116		117		119		121
W5BG62	22772	2761	1	710.897	-0.0017	0	28.55	0.04	R	VALEACVQAR	N			File10878 Spectrum45332 scans: 13563	113		114		116		117		119		121
W5BG62	22772	2761	1	474.267	-0.0016	0	26.72	0.061	R	VALEACVQAR	N			File10882 Spectrum81053 scans: 13532	113		114		116		117		119		121
W5BG62	22772	2761	1	474.267	-0.0016	0	20.03	0.29	R	VALEACVQAR	N			File10875 Spectrum12336 scans: 5424	113		114		116		117		119		121
W5BG62	22772	2761	1	474.267	-0.0014	0	41.15	0.0022	R	VALEACVQAR	N			File10881 Spectrum72307 scans: 13495	113		114		116		117		119		121
W5BG62	22772	2761	1	474.267	-0.0014	0	31.7	0.019	R	VALEACVQAR	N			File10881 Spectrum66251 scans: 4965	113		114		116		117		119		121
W5BG62	22772	2761	1	710.897	-0.0014	0	33.88	0.012	R	VALEACVQAR	N			File10881 Spectrum66250 scans: 4964	113		114		116		117		119		121
W5BG62	22772	2761	1	474.267	-0.0014	0	25.38	0.083	R	VALEACVQAR	N			File10882 Spectrum81028 scans: 13422	113		114		116		117		119		121
W5BG62	22772	2761	1	710.897	-0.0013	0	26.28	0.068	R	VALEACVQAR	N			File10880 Spectrum62621 scans: 12321	113		114		116		117		119		121
W5BG62	22772	2761	1	474.267	-0.0011	0	26.16	0.07	R	VALEACVQAR	N			File10881 Spectrum66503 scans: 5341	113		114		116		117		119		121
W5BG62	22772	2761	1	710.897	-0.0011	0	32.38	0.017	R	VALEACVQAR	N			File10881 Spectrum66394 scans: 5171	113		114		116		117		119		121
W5BG62	22772	2761	1	474.267	-0.001	0	45.09	0.00089	R	VALEACVQAR	N			File10877 Spectrum32958 scans: 9172	113		114		116		117		119		121
W5BG62	22772	2761	1	474.267	-0.001	0	26.78	0.061	R	VALEACVQAR	N			File10882 Spectrum75268 scans: 5141	113		114		116		117		119		121
W5BG62	22772	2761	1	710.897	-0.0008	0	33.22	0.014	R	VALEACVQAR	N			File10879 Spectrum54297 scans: 13342	113		114		116		117		119		121
W5BG62	22772	2761	1	474.267	-0.0007	0	21.29	0.21	R	VALEACVQAR	N			File10887 Spectrum118656 scans: 5490	113		114		116		117		119		121
W5BG62	22772	2761	1	474.267	-0.0007	0	22.21	0.17	R	VALEACVQAR	N			File10879 Spectrum50296 scans: 7784	113		114		116		117		119		121
W5BG62	22772	2761	1	474.267	-0.0006	0	27.15	0.056	R	VALEACVQAR	N			File10883 Spectrum89696 scans: 13478	113		114		116		117		119		121
W5BG62	22772	2761	1	474.267	-0.0005	0	31.85	0.019	R	VALEACVQAR	N			File10883 Spectrum89601 scans: 13085	113		114		116		117		119		121
W5BG62	22772	2761	1	474.267	-0.0005	0	42.71	0.0015	R	VALEACVQAR	N			File10881 Spectrum66392 scans: 5166	113		114		116		117		119		121
W5BG62	22772	2761	1	710.898	-0.0005	0	31.58	0.02	R	VALEACVQAR	N			File10877 Spectrum36145 scans: 13719	113		114		116		117		119		121
W5BG62	22772	2761	1	474.267	-0.0003	0	26.53	0.062	R	VALEACVQAR	N			File10882 Spectrum80082 scans: 11870	113		114		116		117		119		121
W5BG62	22772	2761	1	474.268	-0.0002	0	24.28	0.11	R	VALEACVQAR	N			File10888 Spectrum127084 scans: 5165	113		114		116		117		119		121
W5BG62	22772	2761	1	710.898	-0.0001	0	37.55	0.0049	R	VALEACVQAR	N			File10877 Spectrum32952 scans: 9160	113		114		116		117		119		121
W5BG62	22772	2761	1	474.268	-0.0001	0	40.31	0.0026	R	VALEACVQAR	N			File10881 Spectrum72387 scans: 13836	113		114		116		117		119		121
W5BG62	22772	2761	1	474.268	0	0	45.86	0.00073	R	VALEACVQAR	N			File10877 Spectrum36142 scans: 13715	113		114		116		117		119		121
W5BG62	22772	2761	1	710.898	0	0	31.89	0.018	R	VALEACVQAR	N			File10877 Spectrum31255 scans: 6655	113		114		116		117		119		121
W5BG62	22772	2761	1	710.898	0	0	25.26	0.084	R	VALEACVQAR	N			File10877 Spectrum33432 scans: 9879	113		114		116		117		119		121
W5BG62	22772	2761	1	474.268	0.0001	0	24.5	0.1	R	VALEACVQAR	N			File10881 Spectrum72358 scans: 13721	113		114		116		117		119		121
W5BG62	22772	2761	1	710.898	0.0002	0	37.85	0.0046	R	VALEACVQAR	N			File10878 Spectrum44524 scans: 12404	113		114		116		117		119		121
W5BG62	22772	2761	1	710.898	0.0003	0	26.6	0.061	R	VALEACVQAR	N			File10877 Spectrum31368 scans: 6833	113		114		116		117		119		121
W5BG62	22772	2761	1	710.898	0.0003	0	21.27	0.21	R	VALEACVQAR	N			File10883 Spectrum83962 scans: 5007	113		114		116		117		119		121
W5BG62	22772	2761	1	474.268	0.0004	0	47.02	0.00055	R	VALEACVQAR	N			File10880 Spectrum63305 scans: 13533	113		114		116		117		119		121
W5BG62	22772	2761	1	710.898	0.0004	0	34.07	0.011	R	VALEACVQAR	N			File10880 Spectrum63308 scans: 13548	113		114		116		117		119		121
W5BG62	22772	2761	1	710.898	0.0005	0	24.68	0.094	R	VALEACVQAR	N			File10878 Spectrum45414 scans: 13792	113		114		116		117		119		121
W5BG62	22772	2761	1	710.898	0.0005	0	27.31	0.052	R	VALEACVQAR	N			File10881 Spectrum66510 scans: 5351	113		114		116		117		119		121
W5BG62	22772	2761	1	474.268	0.0006	0	39.1	0.0034	R	VALEACVQAR	N			File10878 Spectrum43465 scans: 11075	113		114		116		117		119		121
W5BG62	22772	2761	1	710.898	0.0006	0	35.29	0.0082	R	VALEACVQAR	N			File10877 Spectrum30995 scans: 6275	113		114		116		117		119		121
W5BG62	22772	2761	1	710.898	0.0006	0	29.54	0.031	R	VALEACVQAR	N			File10882 Spectrum75325 scans: 5229	113		114		116		117		119		121
W5BG62	22772	2761	1	710.898	0.0006	0	23.14	0.13	R	VALEACVQAR	N			File10875 Spectrum12321 scans: 5400	113		114		116		117		119		121
W5BG62	22772	2761	1	474.268	0.0007	0	46.52	0.00062	R	VALEACVQAR	N			File10883 Spectrum83985 scans: 5038	113		114		116		117		119		121
W5BG62	22772	2761	1	474.268	0.0007	0	33.99	0.011	R	VALEACVQAR	N			File10880 Spectrum63415 scans: 13888	113		114		116		117		119		121
W5BG62	22772	2761	1	710.898	0.0008	0	33.88	0.011	R	VALEACVQAR	N			File10877 Spectrum33025 scans: 9304	113		114		116		117		119		121
W5BG62	22772	2761	1	710.898	0.0008	0	30.15	0.026	R	VALEACVQAR	N			File10879 Spectrum48279 scans: 4864	113		114		116		117		119		121
W5BG62	22772	2761	1	474.268	0.0008	0	49.48	0.0003	R	VALEACVQAR	N			File10878 Spectrum45325 scans: 13536	113		114		116		117		119		121
W5BG62	22772	2761	1	474.268	0.0008	0	53.62	0.00012	R	VALEACVQAR	N			File10878 Spectrum44499 scans: 12365	113		114		116		117		119		121
W5BG62	22772	2761	1	474.268	0.0008	0	40	0.0027	R	VALEACVQAR	N			File10882 Spectrum80974 scans: 13233	113		114		116		117		119		121
W5BG62	22772	2761	1	710.898	0.0009	0	32.74	0.014	R	VALEACVQAR	N			File10877 Spectrum33809 scans: 10428	113		114		116		117		119		121
W5BG62	22772	2761	1	710.898	0.0009	0	31.58	0.019	R	VALEACVQAR	N			File10877 Spectrum31139 scans: 6477	113		114		116		117		119		121
W5BG62	22772	2761	1	710.898	0.0009	0	25.25	0.08	R	VALEACVQAR	N			File10878 Spectrum40785 scans: 7305	113		114		116		117		119		121
W5BG62	22772	2761	1	710.898	0.0009	0	29.49	0.03	R	VALEACVQAR	N			File10878 Spectrum40344 scans: 6692	113		114		116		117		119		121
W5BG62	22772	2761	1	710.898	0.0009	0	26.32	0.063	R	VALEACVQAR	N			File10878 Spectrum41713 scans: 8644	113		114		116		117		119		121
W5BG62	22772	2761	1	474.268	0.0009	0	32.24	0.016	R	VALEACVQAR	N			File10879 Spectrum54421 scans: 13851	113		114		116		117		119		121
W5BG62	22772	2761	1	474.268	0.0009	0	38.43	0.0039	R	VALEACVQAR	N			File10878 Spectrum41781 scans: 8752	113		114		116		117		119		121
W5BG62	22772	2761	1	474.268	0.001	0	49.55	0.00029	R	VALEACVQAR	N			File10877 Spectrum31300 scans: 6727	113		114		116		117		119		121
W5BG62	22772	2761	1	474.268	0.001	0	22.81	0.14	R	VALEACVQAR	N			File10881 Spectrum72333 scans: 13608	113		114		116		117		119		121
W5BG62	22772	2761	1	474.268	0.001	0	60.93	2.1e-05	R	VALEACVQAR	N			File10877 Spectrum33453 scans: 9921	113		114		116		117		119		121
W5BG62	22772	2761	1	710.898	0.001	0	37.52	0.0047	R	VALEACVQAR	N			File10877 Spectrum32877 scans: 9015	113		114		116		117		119		121
W5BG62	22772	2761	1	710.898	0.001	0	36.18	0.0064	R	VALEACVQAR	N			File10877 Spectrum31907 scans: 7605	113		114		116		117		119		121
W5BG62	22772	2761	1	710.898	0.001	0	36.06	0.0066	R	VALEACVQAR	N			File10877 Spectrum30854 scans: 6074	113		114		116		117		119		121
W5BG62	22772	2761	1	710.898	0.001	0	30.6	0.023	R	VALEACVQAR	N			File10880 Spectrum57183 scans: 4917	113		114		116		117		119		121
W5BG62	22772	2761	1	474.268	0.0011	0	67.89	4.5e-06	R	VALEACVQAR	N			File10877 Spectrum34167 scans: 10900	113		114		116		117		119		121
W5BG62	22772	2761	1	710.898	0.0011	0	36.08	0.0068	R	VALEACVQAR	N			File10877 Spectrum32348 scans: 8256	113		114		116		117		119		121
W5BG62	22772	2761	1	474.268	0.0012	0	43.6	0.0012	R	VALEACVQAR	N			File10878 Spectrum45512 scans: 14121	113		114		116		117		119		121
W5BG62	22772	2761	1	474.268	0.0012	0	42.79	0.0014	R	VALEACVQAR	N			File10881 Spectrum71946 scans: 12832	113		114		116		117		119		121
W5BG62	22772	2761	1	474.268	0.0012	0	35	0.0087	R	VALEACVQAR	N			File10883 Spectrum84251 scans: 5493	113		114		116		117		119		121
W5BG62	22772	2761	1	710.898	0.0013	0	30.1	0.027	R	VALEACVQAR	N			File10877 Spectrum36180 scans: 13832	113		114		116		117		119		121
W5BG62	22772	2761	1	710.898	0.0013	0	27.31	0.051	R	VALEACVQAR	N			File10881 Spectrum72324 scans: 13576	113		114		116		117		119		121
W5BG62	22772	2761	1	710.898	0.0013	0	26.4	0.063	R	VALEACVQAR	N			File10877 Spectrum30711 scans: 5874	113		114		116		117		119		121
W5BG62	22772	2761	1	710.898	0.0013	0	20.05	0.27	R	VALEACVQAR	N			File10881 Spectrum66655 scans: 5553	113		114		116		117		119		121
W5BG62	22772	2761	1	474.268	0.0013	0	51.19	0.00021	R	VALEACVQAR	N			File10882 Spectrum75142 scans: 4954	113		114		116		117		119		121
W5BG62	22772	2761	1	474.268	0.0013	0	32.66	0.015	R	VALEACVQAR	N			File10878 Spectrum42984 scans: 10403	113		114		116		117		119		121
W5BG62	22772	2761	1	474.268	0.0013	0	26.61	0.06	R	VALEACVQAR	N			File10881 Spectrum66664 scans: 5563	113		114		116		117		119		121
W5BG62	22772	2761	1	710.899	0.0014	0	29.73	0.029	R	VALEACVQAR	N			File10877 Spectrum36256 scans: 14056	113		114		116		117		119		121
W5BG62	22772	2761	1	710.899	0.0014	0	30.04	0.027	R	VALEACVQAR	N			File10882 Spectrum75198 scans: 5033	113		114		116		117		119		121
W5BG62	22772	2761	1	710.899	0.0014	0	23.95	0.11	R	VALEACVQAR	N			File10882 Spectrum80982 scans: 13259	113		114		116		117		119		121
W5BG62	22772	2761	1	710.899	0.0014	0	25.24	0.082	R	VALEACVQAR	N			File10885 Spectrum101414 scans: 5132	113		114		116		117		119		121
W5BG62	22772	2761	1	474.268	0.0014	0	55.82	7.2e-05	R	VALEACVQAR	N			File10877 Spectrum33554 scans: 10086	113		114		116		117		119		121
W5BG62	22772	2761	1	474.268	0.0015	0	53.56	0.00012	R	VALEACVQAR	N			File10877 Spectrum31416 scans: 6906	113		114		116		117		119		121
W5BG62	22772	2761	1	474.268	0.0015	0	32.81	0.014	R	VALEACVQAR	N			File10883 Spectrum84104 scans: 5231	113		114		116		117		119		121
W5BG62	22772	2761	1	710.899	0.0015	0	36.38	0.0063	R	VALEACVQAR	N			File10877 Spectrum35965 scans: 13347	113		114		116		117		119		121
W5BG62	22772	2761	1	710.899	0.0015	0	30.57	0.024	R	VALEACVQAR	N			File10877 Spectrum32728 scans: 8810	113		114		116		117		119		121
W5BG62	22772	2761	1	710.899	0.0015	0	27.59	0.048	R	VALEACVQAR	N			File10878 Spectrum45514 scans: 14128	113		114		116		117		119		121
W5BG62	22772	2761	1	710.899	0.0015	0	36.49	0.0061	R	VALEACVQAR	N			File10877 Spectrum33524 scans: 10038	113		114		116		117		119		121
W5BG62	22772	2761	1	474.268	0.0016	0	42.94	0.0014	R	VALEACVQAR	N			File10879 Spectrum54344 scans: 13492	113		114		116		117		119		121
W5BG62	22772	2761	1	710.899	0.0016	0	27.21	0.052	R	VALEACVQAR	N			File10877 Spectrum36109 scans: 13609	113		114		116		117		119		121
W5BG62	22772	2761	1	710.899	0.0016	0	29.98	0.028	R	VALEACVQAR	N			File10885 Spectrum101525 scans: 5306	113		114		116		117		119		121
W5BG62	22772	2761	1	474.268	0.0017	0	44.59	0.00095	R	VALEACVQAR	N			File10883 Spectrum89538 scans: 12935	113		114		116		117		119		121
W5BG62	22772	2761	1	474.268	0.0017	0	35.85	0.0071	R	VALEACVQAR	N			File10879 Spectrum52852 scans: 11365	113		114		116		117		119		121
W5BG62	22772	2761	1	474.268	0.0017	0	28.78	0.036	R	VALEACVQAR	N			File10881 Spectrum67841 scans: 7222	113		114		116		117		119		121
W5BG62	22772	2761	1	710.899	0.0017	0	38.94	0.0035	R	VALEACVQAR	N			File10877 Spectrum35700 scans: 12931	113		114		116		117		119		121
W5BG62	22772	2761	1	710.899	0.0017	0	33.28	0.013	R	VALEACVQAR	N			File10878 Spectrum45482 scans: 14017	113		114		116		117		119		121
W5BG62	22772	2761	1	710.899	0.0017	0	26.03	0.068	R	VALEACVQAR	N			File10890 Spectrum150421 scans: 12775	113		114		116		117		119		121
W5BG62	22772	2761	1	474.268	0.0018	0	52.05	0.00017	R	VALEACVQAR	N			File10877 Spectrum30504 scans: 5573	113		114		116		117		119		121
W5BG62	22772	2761	1	474.268	0.0018	0	55.8	7.2e-05	R	VALEACVQAR	N			File10877 Spectrum32716 scans: 8792	113		114		116		117		119		121
W5BG62	22772	2761	1	474.268	0.0018	0	29.44	0.031	R	VALEACVQAR	N			File10877 Spectrum33053 scans: 9352	113		114		116		117		119		121
W5BG62	22772	2761	1	474.268	0.0019	0	26.28	0.065	R	VALEACVQAR	N			File10878 Spectrum45443 scans: 13892	113		114		116		117		119		121
W5BG62	22772	2761	1	474.268	0.0019	0	67.77	4.6e-06	R	VALEACVQAR	N			File10877 Spectrum32208 scans: 8050	113		114		116		117		119		121
W5BG62	22772	2761	1	474.268	0.0019	0	37.33	0.0051	R	VALEACVQAR	N			File10878 Spectrum41417 scans: 8206	113		114		116		117		119		121
W5BG62	22772	2761	1	710.899	0.0019	0	35.02	0.0086	R	VALEACVQAR	N			File10878 Spectrum45376 scans: 13680	113		114		116		117		119		121
W5BG62	22772	2761	1	710.899	0.0019	0	27.81	0.045	R	VALEACVQAR	N			File10878 Spectrum45266 scans: 13437	113		114		116		117		119		121
W5BG62	22772	2761	1	710.899	0.0019	0	30.41	0.025	R	VALEACVQAR	N			File10881 Spectrum72214 scans: 13239	113		114		116		117		119		121
W5BG62	22772	2761	1	710.899	0.0019	0	36.02	0.0069	R	VALEACVQAR	N			File10877 Spectrum30578 scans: 5682	113		114		116		117		119		121
W5BG62	22772	2761	1	710.899	0.0019	0	23.87	0.11	R	VALEACVQAR	N			File10881 Spectrum72350 scans: 13687	113		114		116		117		119		121
W5BG62	22772	2761	1	710.899	0.0019	0	29.43	0.031	R	VALEACVQAR	N			File10889 Spectrum135984 scans: 5386	113		114		116		117		119		121
W5BG62	22772	2761	1	710.899	0.002	0	29.55	0.031	R	VALEACVQAR	N			File10877 Spectrum36215 scans: 13942	113		114		116		117		119		121
W5BG62	22772	2761	1	710.899	0.002	0	30.56	0.025	R	VALEACVQAR	N			File10877 Spectrum34498 scans: 11333	113		114		116		117		119		121
W5BG62	22772	2761	1	474.268	0.002	0	39.78	0.003	R	VALEACVQAR	N			File10879 Spectrum54391 scans: 13740	113		114		116		117		119		121
W5BG62	22772	2761	1	474.268	0.002	0	49.72	0.0003	R	VALEACVQAR	N			File10877 Spectrum34486 scans: 11319	113		114		116		117		119		121
W5BG62	22772	2761	1	474.268	0.002	0	50.94	0.00023	R	VALEACVQAR	N			File10880 Spectrum62813 scans: 12613	113		114		116		117		119		121
W5BG62	22772	2761	1	710.899	0.0021	0	42.06	0.0018	R	VALEACVQAR	N			File10877 Spectrum30299 scans: 5286	113		114		116		117		119		121
W5BG62	22772	2761	1	710.899	0.0021	0	35.61	0.0078	R	VALEACVQAR	N			File10877 Spectrum32599 scans: 8621	113		114		116		117		119		121
W5BG62	22772	2761	1	710.899	0.0021	0	35.12	0.0087	R	VALEACVQAR	N			File10877 Spectrum35782 scans: 13065	113		114		116		117		119		121
W5BG62	22772	2761	1	710.899	0.0021	0	34.4	0.01	R	VALEACVQAR	N			File10877 Spectrum34122 scans: 10839	113		114		116		117		119		121
W5BG62	22772	2761	1	710.899	0.0021	0	29.84	0.029	R	VALEACVQAR	N			File10880 Spectrum63183 scans: 13201	113		114		116		117		119		121
W5BG62	22772	2761	1	710.899	0.0021	0	26.69	0.061	R	VALEACVQAR	N			File10881 Spectrum71938 scans: 12810	113		114		116		117		119		121
W5BG62	22772	2761	1	474.268	0.0021	0	53.57	0.00012	R	VALEACVQAR	N			File10877 Spectrum30917 scans: 6161	113		114		116		117		119		121
W5BG62	22772	2761	1	474.268	0.0021	0	42.22	0.0017	R	VALEACVQAR	N			File10878 Spectrum45366 scans: 13650	113		114		116		117		119		121
W5BG62	22772	2761	1	474.268	0.0021	0	44.49	0.001	R	VALEACVQAR	N			File10878 Spectrum45479 scans: 14010	113		114		116		117		119		121
W5BG62	22772	2761	1	474.268	0.0021	0	36.81	0.0059	R	VALEACVQAR	N			File10878 Spectrum45233 scans: 13395	113		114		116		117		119		121
W5BG62	22772	2761	1	474.268	0.0021	0	67.63	4.9e-06	R	VALEACVQAR	N			File10878 Spectrum44825 scans: 12820	113		114		116		117		119		121
W5BG62	22772	2761	1	474.268	0.0021	0	32.48	0.016	R	VALEACVQAR	N			File10882 Spectrum80636 scans: 12686	113		114		116		117		119		121
W5BG62	22772	2761	1	474.268	0.0022	0	30.31	0.026	R	VALEACVQAR	N			File10882 Spectrum80922 scans: 13112	113		114		116		117		119		121
W5BG62	22772	2761	1	474.268	0.0022	0	59.48	3.2e-05	R	VALEACVQAR	N			File10880 Spectrum57280 scans: 5064	113		114		116		117		119		121
W5BG62	22772	2761	1	710.899	0.0022	0	33.04	0.014	R	VALEACVQAR	N			File10883 Spectrum89626 scans: 13142	113		114		116		117		119		121
W5BG62	22772	2761	1	710.899	0.0022	0	34.48	0.01	R	VALEACVQAR	N			File10878 Spectrum45448 scans: 13905	113		114		116		117		119		121
W5BG62	22772	2761	1	710.899	0.0022	0	32.69	0.015	R	VALEACVQAR	N			File10877 Spectrum32221 scans: 8070	113		114		116		117		119		121
W5BG62	22772	2761	1	710.899	0.0022	0	26.09	0.07	R	VALEACVQAR	N			File10877 Spectrum35097 scans: 12119	113		114		116		117		119		121
W5BG62	22772	2761	1	710.899	0.0022	0	30.08	0.028	R	VALEACVQAR	N			File10884 Spectrum92913 scans: 5372	113		114		116		117		119		121
W5BG62	22772	2761	1	710.899	0.0022	0	29.47	0.032	R	VALEACVQAR	N			File10878 Spectrum44400 scans: 12237	113		114		116		117		119		121
W5BG62	22772	2761	1	710.899	0.0022	0	30.23	0.027	R	VALEACVQAR	N			File10877 Spectrum32464 scans: 8431	113		114		116		117		119		121
W5BG62	22772	2761	1	710.899	0.0022	0	20.1	0.28	R	VALEACVQAR	N			File10883 Spectrum89325 scans: 12610	113		114		116		117		119		121
W5BG62	22772	2761	1	474.268	0.0023	0	53.69	0.00012	R	VALEACVQAR	N			File10877 Spectrum34944 scans: 11919	113		114		116		117		119		121
W5BG62	22772	2761	1	710.899	0.0024	0	31.45	0.02	R	VALEACVQAR	N			File10878 Spectrum44044 scans: 11806	113		114		116		117		119		121
W5BG62	22772	2761	1	474.268	0.0024	0	51.7	0.00019	R	VALEACVQAR	N			File10877 Spectrum31833 scans: 7495	113		114		116		117		119		121
W5BG62	22772	2761	1	474.268	0.0024	0	52.45	0.00016	R	VALEACVQAR	N			File10877 Spectrum35092 scans: 12111	113		114		116		117		119		121
W5BG62	22772	2761	1	474.268	0.0024	0	30.21	0.027	R	VALEACVQAR	N			File10879 Spectrum49107 scans: 6048	113		114		116		117		119		121
W5BG62	22772	2761	1	474.268	0.0024	0	38.6	0.0039	R	VALEACVQAR	N			File10878 Spectrum41641 scans: 8529	113		114		116		117		119		121
W5BG62	22772	2761	1	474.268	0.0024	0	35.21	0.0085	R	VALEACVQAR	N			File10878 Spectrum43259 scans: 10780	113		114		116		117		119		121
W5BG62	22772	2761	1	710.899	0.0025	0	33.47	0.013	R	VALEACVQAR	N			File10877 Spectrum30443 scans: 5488	113		114		116		117		119		121
W5BG62	22772	2761	1	710.899	0.0025	0	29.72	0.03	R	VALEACVQAR	N			File10878 Spectrum40898 scans: 7482	113		114		116		117		119		121
W5BG62	22772	2761	1	710.899	0.0025	0	22.5	0.16	R	VALEACVQAR	N			File10878 Spectrum41595 scans: 8466	113		114		116		117		119		121
W5BG62	22772	2761	1	474.269	0.0025	0	48.93	0.00036	R	VALEACVQAR	N			File10880 Spectrum63156 scans: 13158	113		114		116		117		119		121
W5BG62	22772	2761	1	474.269	0.0025	0	31.31	0.021	R	VALEACVQAR	N			File10879 Spectrum54363 scans: 13595	113		114		116		117		119		121
W5BG62	22772	2761	1	474.269	0.0026	0	55.84	7.4e-05	R	VALEACVQAR	N			File10877 Spectrum31190 scans: 6552	113		114		116		117		119		121
W5BG62	22772	2761	1	474.269	0.0026	0	45.75	0.00075	R	VALEACVQAR	N			File10877 Spectrum36254 scans: 14052	113		114		116		117		119		121
W5BG62	22772	2761	1	710.899	0.0026	0	36.22	0.0068	R	VALEACVQAR	N			File10877 Spectrum33149 scans: 9490	113		114		116		117		119		121
W5BG62	22772	2761	1	710.899	0.0026	0	38.01	0.0045	R	VALEACVQAR	N			File10877 Spectrum36045 scans: 13483	113		114		116		117		119		121
W5BG62	22772	2761	1	710.899	0.0026	0	33.48	0.013	R	VALEACVQAR	N			File10877 Spectrum35357 scans: 12462	113		114		116		117		119		121
W5BG62	22772	2761	1	474.269	0.0027	0	63.84	1.2e-05	R	VALEACVQAR	N			File10877 Spectrum32093 scans: 7872	113		114		116		117		119		121
W5BG62	22772	2761	1	710.899	0.0027	0	35.14	0.0087	R	VALEACVQAR	N			File10879 Spectrum48684 scans: 5442	113		114		116		117		119		121
W5BG62	22772	2761	1	710.899	0.0027	0	37.97	0.0045	R	VALEACVQAR	N			File10880 Spectrum57316 scans: 5110	113		114		116		117		119		121
W5BG62	22772	2761	1	710.899	0.0027	0	31.76	0.019	R	VALEACVQAR	N			File10878 Spectrum39490 scans: 5498	113		114		116		117		119		121
W5BG62	22772	2761	1	710.899	0.0027	0	32.32	0.017	R	VALEACVQAR	N			File10880 Spectrum62808 scans: 12605	113		114		116		117		119		121
W5BG62	22772	2761	1	710.899	0.0027	0	30.13	0.027	R	VALEACVQAR	N			File10880 Spectrum62704 scans: 12460	113		114		116		117		119		121
W5BG62	22772	2761	1	710.899	0.0027	0	26.59	0.062	R	VALEACVQAR	N			File10878 Spectrum39350 scans: 5302	113		114		116		117		119		121
W5BG62	22772	2761	1	710.899	0.0027	0	23.33	0.13	R	VALEACVQAR	N			File10879 Spectrum54377 scans: 13666	113		114		116		117		119		121
W5BG62	22772	2761	1	710.899	0.0027	0	29.54	0.031	R	VALEACVQAR	N			File10877 Spectrum33963 scans: 10630	113		114		116		117		119		121
W5BG62	22772	2761	1	710.899	0.0027	0	28.41	0.041	R	VALEACVQAR	N			File10882 Spectrum80643 scans: 12703	113		114		116		117		119		121
W5BG62	22772	2761	1	474.269	0.0028	0	45.92	0.00072	R	VALEACVQAR	N			File10878 Spectrum43791 scans: 11492	113		114		116		117		119		121
W5BG62	22772	2761	1	710.899	0.0028	0	34.76	0.0095	R	VALEACVQAR	N			File10877 Spectrum31787 scans: 7423	113		114		116		117		119		121
W5BG62	22772	2761	1	710.899	0.0028	0	34.19	0.011	R	VALEACVQAR	N			File10879 Spectrum54333 scans: 13453	113		114		116		117		119		121
W5BG62	22772	2761	1	710.899	0.0028	0	24.64	0.097	R	VALEACVQAR	N			File10877 Spectrum30156 scans: 5085	113		114		116		117		119		121
W5BG62	22772	2761	1	710.899	0.0028	0	38.41	0.0041	R	VALEACVQAR	N			File10878 Spectrum44849 scans: 12856	113		114		116		117		119		121
W5BG62	22772	2761	1	710.899	0.0028	0	22.52	0.16	R	VALEACVQAR	N			File10879 Spectrum48417 scans: 5060	113		114		116		117		119		121
W5BG62	22772	2761	1	710.899	0.0028	0	30.49	0.025	R	VALEACVQAR	N			File10877 Spectrum32040 scans: 7795	113		114		116		117		119		121
W5BG62	22772	2761	1	710.899	0.0028	0	26.57	0.062	R	VALEACVQAR	N			File10887 Spectrum118535 scans: 5323	113		114		116		117		119		121
W5BG62	22772	2761	1	710.899	0.0028	0	29.28	0.033	R	VALEACVQAR	N			File10878 Spectrum41437 scans: 8234	113		114		116		117		119		121
W5BG62	22772	2761	1	474.269	0.0029	0	54.01	0.00011	R	VALEACVQAR	N			File10877 Spectrum31049 scans: 6354	113		114		116		117		119		121
W5BG62	22772	2761	1	474.269	0.0029	0	44.45	0.001	R	VALEACVQAR	N			File10880 Spectrum63333 scans: 13644	113		114		116		117		119		121
W5BG62	22772	2761	1	474.269	0.0029	0	29.98	0.028	R	VALEACVQAR	N			File10878 Spectrum40367 scans: 6725	113		114		116		117		119		121
W5BG62	22772	2761	1	710.899	0.003	0	34.66	0.0097	R	VALEACVQAR	N			File10877 Spectrum34667 scans: 11545	113		114		116		117		119		121
W5BG62	22772	2761	1	710.899	0.003	0	32.3	0.017	R	VALEACVQAR	N			File10880 Spectrum63241 scans: 13323	113		114		116		117		119		121
W5BG62	22772	2761	1	710.899	0.003	0	20.9	0.23	R	VALEACVQAR	N			File10879 Spectrum49216 scans: 6213	113		114		116		117		119		121
W5BG62	22772	2761	1	710.899	0.003	0	25.65	0.077	R	VALEACVQAR	N			File10878 Spectrum39014 scans: 4823	113		114		116		117		119		121
W5BG62	22772	2761	1	474.269	0.003	0	35.13	0.0087	R	VALEACVQAR	N			File10879 Spectrum54314 scans: 13383	113		114		116		117		119		121
W5BG62	22772	2761	1	474.269	0.003	0	44.8	0.00094	R	VALEACVQAR	N			File10879 Spectrum54269 scans: 13264	113		114		116		117		119		121
W5BG62	22772	2761	1	474.269	0.003	0	50.99	0.00023	R	VALEACVQAR	N			File10878 Spectrum43954 scans: 11697	113		114		116		117		119		121
W5BG62	22772	2761	1	474.269	0.003	0	52.89	0.00015	R	VALEACVQAR	N			File10880 Spectrum63061 scans: 13015	113		114		116		117		119		121
W5BG62	22772	2761	1	474.269	0.0031	0	39.82	0.0029	R	VALEACVQAR	N			File10881 Spectrum72272 scans: 13365	113		114		116		117		119		121
W5BG62	22772	2761	1	474.269	0.0031	0	45.36	0.00081	R	VALEACVQAR	N			File10877 Spectrum33344 scans: 9750	113		114		116		117		119		121
W5BG62	22772	2761	1	474.269	0.0031	0	46.59	0.00061	R	VALEACVQAR	N			File10877 Spectrum34326 scans: 11110	113		114		116		117		119		121
W5BG62	22772	2761	1	474.269	0.0031	0	55.69	7.5e-05	R	VALEACVQAR	N			File10877 Spectrum30764 scans: 5952	113		114		116		117		119		121
W5BG62	22772	2761	1	474.269	0.0031	0	53.16	0.00013	R	VALEACVQAR	N			File10881 Spectrum72140 scans: 13114	113		114		116		117		119		121
W5BG62	22772	2761	1	474.269	0.0031	0	32.34	0.016	R	VALEACVQAR	N			File10877 Spectrum32885 scans: 9027	113		114		116		117		119		121
W5BG62	22772	2761	1	474.269	0.0031	0	51.08	0.00022	R	VALEACVQAR	N			File10880 Spectrum63226 scans: 13285	113		114		116		117		119		121
W5BG62	22772	2761	1	474.269	0.0031	0	31.89	0.018	R	VALEACVQAR	N			File10887 Spectrum118512 scans: 5289	113		114		116		117		119		121
W5BG62	22772	2761	1	474.269	0.0031	0	25.14	0.085	R	VALEACVQAR	N			File10878 Spectrum40949 scans: 7556	113		114		116		117		119		121
W5BG62	22772	2761	1	474.269	0.0032	0	55.86	7.2e-05	R	VALEACVQAR	N			File10877 Spectrum33862 scans: 10492	113		114		116		117		119		121
W5BG62	22772	2761	1	474.269	0.0032	0	37.16	0.0053	R	VALEACVQAR	N			File10881 Spectrum72218 scans: 13247	113		114		116		117		119		121
W5BG62	22772	2761	1	474.269	0.0032	0	65.51	7.8e-06	R	VALEACVQAR	N			File10877 Spectrum35961 scans: 13340	113		114		116		117		119		121
W5BG62	22772	2761	1	474.269	0.0032	0	51.1	0.00022	R	VALEACVQAR	N			File10878 Spectrum44128 scans: 11909	113		114		116		117		119		121
W5BG62	22772	2761	1	474.269	0.0032	0	26.05	0.069	R	VALEACVQAR	N			File10890 Spectrum145411 scans: 5214	113		114		116		117		119		121
W5BG62	22772	2761	1	474.269	0.0033	0	55.81	7.3e-05	R	VALEACVQAR	N			File10877 Spectrum30641 scans: 5768	113		114		116		117		119		121
W5BG62	22772	2761	1	474.269	0.0033	0	53.58	0.00012	R	VALEACVQAR	N			File10877 Spectrum35693 scans: 12922	113		114		116		117		119		121
W5BG62	22772	2761	1	474.269	0.0033	0	43.48	0.0012	R	VALEACVQAR	N			File10883 Spectrum89339 scans: 12632	113		114		116		117		119		121
W5BG62	22772	2761	1	474.269	0.0033	0	25.38	0.08	R	VALEACVQAR	N			File10879 Spectrum49235 scans: 6236	113		114		116		117		119		121
W5BG62	22772	2761	1	474.269	0.0033	0	30.52	0.025	R	VALEACVQAR	N			File10889 Spectrum135979 scans: 5378	113		114		116		117		119		121
W5BG62	22772	2761	1	710.899	0.0033	0	33.77	0.012	R	VALEACVQAR	N			File10879 Spectrum48553 scans: 5252	113		114		116		117		119		121
W5BG62	22772	2761	1	710.899	0.0033	0	24.42	0.1	R	VALEACVQAR	N			File10880 Spectrum57617 scans: 5522	113		114		116		117		119		121
W5BG62	22772	2761	1	710.899	0.0033	0	30.9	0.023	R	VALEACVQAR	N			File10879 Spectrum49092 scans: 6028	113		114		116		117		119		121
W5BG62	22772	2761	1	474.269	0.0034	0	53.59	0.00012	R	VALEACVQAR	N			File10877 Spectrum36213 scans: 13939	113		114		116		117		119		121
W5BG62	22772	2761	1	474.269	0.0034	0	53.29	0.00013	R	VALEACVQAR	N			File10879 Spectrum53322 scans: 11924	113		114		116		117		119		121
W5BG62	22772	2761	1	474.269	0.0034	0	39.93	0.0028	R	VALEACVQAR	N			File10880 Spectrum63276 scans: 13404	113		114		116		117		119		121
W5BG62	22772	2761	1	474.269	0.0034	0	26.82	0.058	R	VALEACVQAR	N			File10878 Spectrum42062 scans: 9147	113		114		116		117		119		121
W5BG62	22772	2761	1	710.899	0.0035	0	37.8	0.0046	R	VALEACVQAR	N			File10877 Spectrum35856 scans: 13195	113		114		116		117		119		121
W5BG62	22772	2761	1	710.899	0.0035	0	30.61	0.024	R	VALEACVQAR	N			File10877 Spectrum35483 scans: 12627	113		114		116		117		119		121
W5BG62	22772	2761	1	710.899	0.0035	0	21.11	0.21	R	VALEACVQAR	N			File10880 Spectrum63414 scans: 13885	113		114		116		117		119		121
W5BG62	22772	2761	1	474.269	0.0035	0	52.2	0.00017	R	VALEACVQAR	N			File10881 Spectrum71371 scans: 12041	113		114		116		117		119		121
W5BG62	22772	2761	1	474.269	0.0035	0	50.8	0.00023	R	VALEACVQAR	N			File10878 Spectrum39372 scans: 5332	113		114		116		117		119		121
W5BG62	22772	2761	1	474.269	0.0035	0	51.36	0.0002	R	VALEACVQAR	N			File10878 Spectrum41921 scans: 8951	113		114		116		117		119		121
W5BG62	22772	2761	1	474.269	0.0035	0	22.12	0.17	R	VALEACVQAR	N			File10878 Spectrum40526 scans: 6941	113		114		116		117		119		121
W5BG62	22772	2761	1	710.9	0.0036	0	39.66	0.0033	R	VALEACVQAR	N			File10881 Spectrum72269 scans: 13359	113		114		116		117		119		121
W5BG62	22772	2761	1	710.9	0.0036	0	33.34	0.014	R	VALEACVQAR	N			File10877 Spectrum31635 scans: 7215	113		114		116		117		119		121
W5BG62	22772	2761	1	710.9	0.0036	0	33.22	0.014	R	VALEACVQAR	N			File10878 Spectrum40061 scans: 6292	113		114		116		117		119		121
W5BG62	22772	2761	1	710.9	0.0036	0	30.87	0.025	R	VALEACVQAR	N			File10890 Spectrum145500 scans: 5335	113		114		116		117		119		121
W5BG62	22772	2761	1	710.9	0.0036	0	21.68	0.21	R	VALEACVQAR	N			File10883 Spectrum84159 scans: 5338	113		114		116		117		119		121
W5BG62	22772	2761	1	474.269	0.0036	0	57.7	5.2e-05	R	VALEACVQAR	N			File10877 Spectrum31699 scans: 7302	113		114		116		117		119		121
W5BG62	22772	2761	1	474.269	0.0036	0	61.68	2.1e-05	R	VALEACVQAR	N			File10877 Spectrum34008 scans: 10690	113		114		116		117		119		121
W5BG62	22772	2761	1	474.269	0.0036	0	22.7	0.16	R	VALEACVQAR	N			File10880 Spectrum63368 scans: 13758	113		114		116		117		119		121
W5BG62	22772	2761	1	474.269	0.0037	0	51.95	0.00019	R	VALEACVQAR	N			File10877 Spectrum35354 scans: 12458	113		114		116		117		119		121
W5BG62	22772	2761	1	474.269	0.0037	0	33.22	0.014	R	VALEACVQAR	N			File10879 Spectrum48714 scans: 5484	113		114		116		117		119		121
W5BG62	22772	2761	1	710.9	0.0037	0	35.65	0.0083	R	VALEACVQAR	N			File10877 Spectrum34954 scans: 11931	113		114		116		117		119		121
W5BG62	22772	2761	1	710.9	0.0037	0	20.44	0.27	R	VALEACVQAR	N			File10882 Spectrum80888 scans: 13047	113		114		116		117		119		121
W5BG62	22772	2761	1	710.9	0.0037	0	24.26	0.11	R	VALEACVQAR	N			File10883 Spectrum89581 scans: 13024	113		114		116		117		119		121
W5BG62	22772	2761	1	474.269	0.0038	0	55.94	7.7e-05	R	VALEACVQAR	N			File10877 Spectrum34817 scans: 11737	113		114		116		117		119		121
W5BG62	22772	2761	1	474.269	0.0038	0	55.75	8.1e-05	R	VALEACVQAR	N			File10877 Spectrum33196 scans: 9552	113		114		116		117		119		121
W5BG62	22772	2761	1	474.269	0.0038	0	62.58	1.7e-05	R	VALEACVQAR	N			File10877 Spectrum32588 scans: 8605	113		114		116		117		119		121
W5BG62	22772	2761	1	710.9	0.0038	0	36.64	0.0066	R	VALEACVQAR	N			File10879 Spectrum48808 scans: 5626	113		114		116		117		119		121
W5BG62	22772	2761	1	710.9	0.0038	0	29.16	0.037	R	VALEACVQAR	N			File10877 Spectrum34825 scans: 11747	113		114		116		117		119		121
W5BG62	22772	2761	1	710.9	0.0038	0	34.47	0.011	R	VALEACVQAR	N			File10880 Spectrum63286 scans: 13441	113		114		116		117		119		121
W5BG62	22772	2761	1	710.9	0.0038	0	20.36	0.28	R	VALEACVQAR	N			File10882 Spectrum75062 scans: 4839	113		114		116		117		119		121
W5BG62	22772	2761	1	474.269	0.0039	0	53.65	0.00013	R	VALEACVQAR	N			File10877 Spectrum31550 scans: 7098	113		114		116		117		119		121
W5BG62	22772	2761	1	710.9	0.0039	0	37.53	0.0054	R	VALEACVQAR	N			File10877 Spectrum31490 scans: 7016	113		114		116		117		119		121
W5BG62	22772	2761	1	710.9	0.0039	0	34.74	0.01	R	VALEACVQAR	N			File10877 Spectrum35598 scans: 12784	113		114		116		117		119		121
W5BG62	22772	2761	1	710.9	0.0039	0	28	0.048	R	VALEACVQAR	N			File10878 Spectrum45141 scans: 13279	113		114		116		117		119		121
W5BG62	22772	2761	1	710.9	0.0039	0	32.28	0.018	R	VALEACVQAR	N			File10891 Spectrum153819 scans: 5396	113		114		116		117		119		121
W5BG62	22772	2761	1	474.269	0.004	0	42.62	0.0017	R	VALEACVQAR	N			File10877 Spectrum30363 scans: 5374	113		114		116		117		119		121
W5BG62	22772	2761	1	474.269	0.004	0	36.11	0.0074	R	VALEACVQAR	N			File10878 Spectrum44591 scans: 12516	113		114		116		117		119		121
W5BG62	22772	2761	1	474.269	0.004	0	61.37	2.2e-05	R	VALEACVQAR	N			File10877 Spectrum32451 scans: 8414	113		114		116		117		119		121
W5BG62	22772	2761	1	474.269	0.004	0	22.39	0.18	R	VALEACVQAR	N			File10874 Spectrum3563 scans: 5879	113		114		116		117		119		121
W5BG62	22772	2761	1	474.269	0.004	0	41.97	0.0019	R	VALEACVQAR	N			File10877 Spectrum36106 scans: 13605	113		114		116		117		119		121
W5BG62	22772	2761	1	710.9	0.0041	0	40.97	0.0024	R	VALEACVQAR	N			File10880 Spectrum57463 scans: 5314	113		114		116		117		119		121
W5BG62	22772	2761	1	710.9	0.0041	0	37.76	0.0051	R	VALEACVQAR	N			File10879 Spectrum53574 scans: 12230	113		114		116		117		119		121
W5BG62	22772	2761	1	710.9	0.0041	0	29.79	0.032	R	VALEACVQAR	N			File10878 Spectrum41301 scans: 8044	113		114		116		117		119		121
W5BG62	22772	2761	1	710.9	0.0041	0	21.37	0.22	R	VALEACVQAR	N			File10889 Spectrum135834 scans: 5178	113		114		116		117		119		121
W5BG62	22772	2761	1	710.9	0.0041	0	28.84	0.04	R	VALEACVQAR	N			File10884 Spectrum98182 scans: 13067	113		114		116		117		119		121
W5BG62	22772	2761	1	710.9	0.0041	0	22.63	0.17	R	VALEACVQAR	N			File10888 Spectrum127081 scans: 5162	113		114		116		117		119		121
W5BG62	22772	2761	1	474.269	0.0041	0	44.64	0.001	R	VALEACVQAR	N			File10880 Spectrum62363 scans: 11994	113		114		116		117		119		121
W5BG62	22772	2761	1	710.9	0.0042	0	34.42	0.011	R	VALEACVQAR	N			File10880 Spectrum63087 scans: 13056	113		114		116		117		119		121
W5BG62	22772	2761	1	474.269	0.0042	0	39.73	0.0032	R	VALEACVQAR	N			File10885 Spectrum106657 scans: 12633	113		114		116		117		119		121
W5BG62	22772	2761	1	474.269	0.0042	0	54.68	0.0001	R	VALEACVQAR	N			File10877 Spectrum33699 scans: 10282	113		114		116		117		119		121
W5BG62	22772	2761	1	710.9	0.0043	0	31.18	0.023	R	VALEACVQAR	N			File10878 Spectrum44955 scans: 13002	113		114		116		117		119		121
W5BG62	22772	2761	1	710.9	0.0043	0	29.13	0.037	R	VALEACVQAR	N			File10886 Spectrum110065 scans: 5280	113		114		116		117		119		121
W5BG62	22772	2761	1	710.9	0.0043	0	23.36	0.14	R	VALEACVQAR	N			File10878 Spectrum41044 scans: 7682	113		114		116		117		119		121
W5BG62	22772	2761	1	474.269	0.0044	0	51.89	0.00019	R	VALEACVQAR	N			File10878 Spectrum39779 scans: 5911	113		114		116		117		119		121
W5BG62	22772	2761	1	474.269	0.0044	0	40.47	0.0027	R	VALEACVQAR	N			File10882 Spectrum80837 scans: 12974	113		114		116		117		119		121
W5BG62	22772	2761	1	474.269	0.0044	0	53.31	0.00014	R	VALEACVQAR	N			File10879 Spectrum53927 scans: 12725	113		114		116		117		119		121
W5BG62	22772	2761	1	710.9	0.0044	0	31.98	0.019	R	VALEACVQAR	N			File10877 Spectrum35226 scans: 12293	113		114		116		117		119		121
W5BG62	22772	2761	1	474.269	0.0046	0	33.54	0.013	R	VALEACVQAR	N			File10879 Spectrum53614 scans: 12284	113		114		116		117		119		121
W5BG62	22772	2761	1	474.269	0.0046	0	35.36	0.0087	R	VALEACVQAR	N			File10880 Spectrum57588 scans: 5481	113		114		116		117		119		121
W5BG62	22772	2761	1	474.269	0.0046	0	35.76	0.008	R	VALEACVQAR	N			File10880 Spectrum62917 scans: 12758	113		114		116		117		119		121
W5BG62	22772	2761	1	710.9	0.0047	0	33.22	0.014	R	VALEACVQAR	N			File10877 Spectrum33299 scans: 9692	113		114		116		117		119		121
W5BG62	22772	2761	1	474.269	0.0047	0	47.49	0.00053	R	VALEACVQAR	N			File10878 Spectrum44361 scans: 12190	113		114		116		117		119		121
W5BG62	22772	2761	1	474.269	0.0047	0	28.44	0.043	R	VALEACVQAR	N			File10880 Spectrum62711 scans: 12470	113		114		116		117		119		121
W5BG62	22772	2761	1	474.269	0.0048	0	63.07	1.5e-05	R	VALEACVQAR	N			File10877 Spectrum31977 scans: 7697	113		114		116		117		119		121
W5BG62	22772	2761	1	474.269	0.0048	0	28.26	0.045	R	VALEACVQAR	N			File10878 Spectrum43123 scans: 10593	113		114		116		117		119		121
W5BG62	22772	2761	1	474.269	0.0048	0	38.5	0.0042	R	VALEACVQAR	N			File10880 Spectrum57441 scans: 5279	113		114		116		117		119		121
W5BG62	22772	2761	1	474.269	0.0048	0	28.92	0.038	R	VALEACVQAR	N			File10884 Spectrum98228 scans: 13163	113		114		116		117		119		121
W5BG62	22772	2761	1	474.269	0.005	0	55.53	8.6e-05	R	VALEACVQAR	N			File10879 Spectrum54020 scans: 12862	113		114		116		117		119		121
W5BG62	22772	2761	1	474.269	0.005	0	33.48	0.014	R	VALEACVQAR	N			File10875 Spectrum17966 scans: 13363	113		114		116		117		119		121
W5BG62	22772	2761	1	474.269	0.005	0	40.38	0.0028	R	VALEACVQAR	N			File10877 Spectrum30217 scans: 5171	113		114		116		117		119		121
W5BG62	22772	2761	1	474.269	0.005	0	33.22	0.015	R	VALEACVQAR	N			File10882 Spectrum80423 scans: 12299	113		114		116		117		119		121
W5BG62	22772	2761	1	710.9	0.005	0	29.53	0.034	R	VALEACVQAR	N			File10884 Spectrum92805 scans: 5200	113		114		116		117		119		121
W5BG62	22772	2761	1	710.9	0.005	0	28.67	0.042	R	VALEACVQAR	N			File10878 Spectrum43717 scans: 11394	113		114		116		117		119		121
W5BG62	22772	2761	1	474.269	0.0051	0	25.48	0.087	R	VALEACVQAR	N			File10884 Spectrum98289 scans: 13313	113		114		116		117		119		121
W5BG62	22772	2761	1	474.269	0.0051	0	65.2	9.3e-06	R	VALEACVQAR	N			File10877 Spectrum35851 scans: 13189	113		114		116		117		119		121
W5BG62	22772	2761	1	474.269	0.0051	0	49.52	0.00034	R	VALEACVQAR	N			File10878 Spectrum45112 scans: 13240	113		114		116		117		119		121
W5BG62	22772	2761	1	474.269	0.0051	0	54	0.00012	R	VALEACVQAR	N			File10879 Spectrum53836 scans: 12587	113		114		116		117		119		121
W5BG62	22772	2761	1	474.269	0.0051	0	49.61	0.00034	R	VALEACVQAR	N			File10878 Spectrum39512 scans: 5528	113		114		116		117		119		121
W5BG62	22772	2761	1	474.269	0.0052	0	53.56	0.00013	R	VALEACVQAR	N			File10877 Spectrum36178 scans: 13829	113		114		116		117		119		121
W5BG62	22772	2761	1	474.269	0.0052	0	52.13	0.00019	R	VALEACVQAR	N			File10877 Spectrum35594 scans: 12779	113		114		116		117		119		121
W5BG62	22772	2761	1	474.269	0.0052	0	30.2	0.029	R	VALEACVQAR	N			File10879 Spectrum53741 scans: 12442	113		114		116		117		119		121
W5BG62	22772	2761	1	474.269	0.0052	0	32.9	0.016	R	VALEACVQAR	N			File10879 Spectrum53076 scans: 11636	113		114		116		117		119		121
W5BG62	22772	2761	1	710.9	0.0052	0	20.61	0.27	R	VALEACVQAR	N			File10877 Spectrum33650 scans: 10220	113		114		116		117		119		121
W5BG62	22772	2761	1	474.269	0.0052	0	53.65	0.00013	R	VALEACVQAR	N			File10877 Spectrum36043 scans: 13478	113		114		116		117		119		121
W5BG62	22772	2761	1	474.269	0.0052	0	41.11	0.0024	R	VALEACVQAR	N			File10880 Spectrum62512 scans: 12173	113		114		116		117		119		121
W5BG62	22772	2761	1	710.9	0.0053	0	27.28	0.067	R	VALEACVQAR	N			File10879 Spectrum54083 scans: 12954	113		114		116		117		119		121
W5BG62	22772	2761	1	474.269	0.0053	0	48.39	0.00052	R	VALEACVQAR	N			File10879 Spectrum53480 scans: 12117	113		114		116		117		119		121
W5BG62	22772	2761	1	474.269	0.0053	0	23.02	0.18	R	VALEACVQAR	N			File10881 Spectrum70479 scans: 10946	113		114		116		117		119		121
W5BG62	22772	2761	1	710.9	0.0054	0	25.42	0.1	R	VALEACVQAR	N			File10890 Spectrum150328 scans: 12540	113		114		116		117		119		121
W5BG62	22772	2761	1	474.269	0.0054	0	31.22	0.027	R	VALEACVQAR	N			File10879 Spectrum48834 scans: 5663	113		114		116		117		119		121
W5BG62	22772	2761	1	474.269	0.0054	0	38.86	0.0047	R	VALEACVQAR	N			File10881 Spectrum71864 scans: 12698	113		114		116		117		119		121
W5BG62	22772	2761	1	474.269	0.0054	0	45.2	0.0011	R	VALEACVQAR	N			File10874 Spectrum3075 scans: 5221	113		114		116		117		119		121
W5BG62	22772	2761	1	474.269	0.0055	0	53.69	0.00015	R	VALEACVQAR	N			File10877 Spectrum34659 scans: 11535	113		114		116		117		119		121
W5BG62	22772	2761	1	474.269	0.0055	0	63.29	1.7e-05	R	VALEACVQAR	N			File10877 Spectrum35218 scans: 12284	113		114		116		117		119		121
W5BG62	22772	2761	1	474.269	0.0055	0	52.31	0.00021	R	VALEACVQAR	N			File10880 Spectrum62994 scans: 12888	113		114		116		117		119		121
W5BG62	22772	2761	1	710.901	0.0055	0	26.76	0.076	R	VALEACVQAR	N			File10878 Spectrum44752 scans: 12713	113		114		116		117		119		121
W5BG62	22772	2761	1	710.901	0.0055	0	29.99	0.036	R	VALEACVQAR	N			File10874 Spectrum3202 scans: 5390	113		114		116		117		119		121
W5BG62	22772	2761	1	710.901	0.0055	0	29.63	0.039	R	VALEACVQAR	N			File10877 Spectrum34334 scans: 11122	113		114		116		117		119		121
W5BG62	22772	2761	1	710.901	0.0055	0	26.36	0.083	R	VALEACVQAR	N			File10886 Spectrum115152 scans: 12716	113		114		116		117		119		121
W5BG62	22772	2761	1	710.901	0.0055	0	21.56	0.25	R	VALEACVQAR	N			File10885 Spectrum106758 scans: 12810	113		114		116		117		119		121
W5BG62	22772	2761	1	474.269	0.0056	0	43.31	0.0017	R	VALEACVQAR	N			File10877 Spectrum35779 scans: 13058	113		114		116		117		119		121
W5BG62	22772	2761	1	474.269	0.0056	0	53.83	0.00015	R	VALEACVQAR	N			File10878 Spectrum39945 scans: 6128	113		114		116		117		119		121
W5BG62	22772	2761	1	474.269	0.0056	0	52.46	0.0002	R	VALEACVQAR	N			File10877 Spectrum35479 scans: 12622	113		114		116		117		119		121
W5BG62	22772	2761	1	710.901	0.0056	0	24.36	0.13	R	VALEACVQAR	N			File10885 Spectrum101661 scans: 5501	113		114		116		117		119		121
W5BG62	22772	2761	1	474.269	0.0057	0	39.1	0.0044	R	VALEACVQAR	N			File10881 Spectrum71773 scans: 12563	113		114		116		117		119		121
W5BG62	22772	2761	1	710.901	0.0058	0	27.46	0.064	R	VALEACVQAR	N			File10889 Spectrum136277 scans: 5797	113		114		116		117		119		121
W5BG62	22772	2761	1	710.901	0.0058	0	24.03	0.14	R	VALEACVQAR	N			File10891 Spectrum153674 scans: 5195	113		114		116		117		119		121
W5BG62	22772	2761	1	710.901	0.0058	0	28.76	0.048	R	VALEACVQAR	N			File10874 Spectrum3038 scans: 5174	113		114		116		117		119		121
W5BG62	22772	2761	1	474.27	0.0058	0	51.21	0.00027	R	VALEACVQAR	N			File10879 Spectrum54199 scans: 13134	113		114		116		117		119		121
W5BG62	22772	2761	1	474.27	0.0058	0	22.94	0.18	R	VALEACVQAR	N			File10879 Spectrum48584 scans: 5296	113		114		116		117		119		121
W5BG62	22772	2761	1	474.27	0.0058	0	41.3	0.0027	R	VALEACVQAR	N			File10878 Spectrum39233 scans: 5136	113		114		116		117		119		121
W5BG62	22772	2761	1	474.27	0.0059	0	51.17	0.00027	R	VALEACVQAR	N			File10878 Spectrum44925 scans: 12963	113		114		116		117		119		121
W5BG62	22772	2761	1	474.27	0.0059	0	35.2	0.011	R	VALEACVQAR	N			File10881 Spectrum71202 scans: 11845	113		114		116		117		119		121
W5BG62	22772	2761	1	710.901	0.0059	0	26.82	0.075	R	VALEACVQAR	N			File10880 Spectrum62908 scans: 12746	113		114		116		117		119		121
W5BG62	22772	2761	1	710.901	0.006	0	20.04	0.36	R	VALEACVQAR	N			File10883 Spectrum89511 scans: 12894	113		114		116		117		119		121
W5BG62	22772	2761	1	710.901	0.006	0	33.77	0.015	R	VALEACVQAR	N			File10878 Spectrum39616 scans: 5683	113		114		116		117		119		121
W5BG62	22772	2761	1	710.901	0.006	0	30.4	0.033	R	VALEACVQAR	N			File10882 Spectrum80784 scans: 12899	113		114		116		117		119		121
W5BG62	22772	2761	1	710.901	0.006	0	20.41	0.33	R	VALEACVQAR	N			File10878 Spectrum41173 scans: 7862	113		114		116		117		119		121
W5BG62	22772	2761	1	710.901	0.006	0	26.87	0.074	R	VALEACVQAR	N			File10879 Spectrum48946 scans: 5826	113		114		116		117		119		121
W5BG62	22772	2761	1	474.27	0.0061	0	53.53	0.00016	R	VALEACVQAR	N			File10878 Spectrum39636 scans: 5711	113		114		116		117		119		121
W5BG62	22772	2761	1	710.901	0.0061	0	30.1	0.035	R	VALEACVQAR	N			File10883 Spectrum89399 scans: 12742	113		114		116		117		119		121
W5BG62	22772	2761	1	474.27	0.0061	0	36.9	0.0073	R	VALEACVQAR	N			File10891 Spectrum153803 scans: 5371	113		114		116		117		119		121
W5BG62	22772	2761	1	710.901	0.0063	0	30.84	0.03	R	VALEACVQAR	N			File10879 Spectrum53894 scans: 12680	113		114		116		117		119		121
W5BG62	22772	2761	1	710.901	0.0063	0	22.7	0.19	R	VALEACVQAR	N			File10881 Spectrum72135 scans: 13107	113		114		116		117		119		121
W5BG62	22772	2761	1	474.27	0.0063	0	52	0.00023	R	VALEACVQAR	N			File10878 Spectrum45023 scans: 13102	113		114		116		117		119		121
W5BG62	22772	2761	1	474.27	0.0063	0	38.95	0.0046	R	VALEACVQAR	N			File10881 Spectrum71533 scans: 12237	113		114		116		117		119		121
W5BG62	22772	2761	1	710.901	0.0064	0	29.76	0.038	R	VALEACVQAR	N			File10878 Spectrum39916 scans: 6090	113		114		116		117		119		121
W5BG62	22772	2761	1	474.27	0.0064	0	36.48	0.0081	R	VALEACVQAR	N			File10883 Spectrum89425 scans: 12774	113		114		116		117		119		121
W5BG62	22772	2761	1	474.27	0.0064	0	43.85	0.0015	R	VALEACVQAR	N			File10878 Spectrum41224 scans: 7935	113		114		116		117		119		121
W5BG62	22772	2761	1	710.901	0.0065	0	26.37	0.083	R	VALEACVQAR	N			File10888 Spectrum132371 scans: 12630	113		114		116		117		119		121
W5BG62	22772	2761	1	474.27	0.0065	0	50.8	0.0003	R	VALEACVQAR	N			File10882 Spectrum80724 scans: 12824	113		114		116		117		119		121
W5BG62	22772	2761	1	710.901	0.0066	0	30.26	0.034	R	VALEACVQAR	N			File10879 Spectrum53801 scans: 12538	113		114		116		117		119		121
W5BG62	22772	2761	1	474.27	0.0066	0	21.01	0.28	R	VALEACVQAR	N			File10874 Spectrum8865 scans: 13370	113		114		116		117		119		121
W5BG62	22772	2761	1	474.27	0.0067	0	27.13	0.07	R	VALEACVQAR	N			File10879 Spectrum48959 scans: 5845	113		114		116		117		119		121
W5BG62	22772	2761	1	474.27	0.0068	0	63.55	1.5e-05	R	VALEACVQAR	N			File10878 Spectrum43622 scans: 11282	113		114		116		117		119		121
W5BG62	22772	2761	1	474.27	0.0068	0	46.2	0.00083	R	VALEACVQAR	N			File10884 Spectrum98075 scans: 12854	113		114		116		117		119		121
W5BG62	22772	2761	1	474.27	0.0068	0	34.92	0.011	R	VALEACVQAR	N			File10878 Spectrum40086 scans: 6327	113		114		116		117		119		121
W5BG62	22772	2761	1	710.901	0.0069	0	23.25	0.16	R	VALEACVQAR	N			File10881 Spectrum71649 scans: 12391	113		114		116		117		119		121
W5BG62	22772	2761	1	710.901	0.0069	0	24.26	0.13	R	VALEACVQAR	N			File10878 Spectrum44233 scans: 12031	113		114		116		117		119		121
W5BG62	22772	2761	1	474.27	0.007	0	42.19	0.0021	R	VALEACVQAR	N			File10878 Spectrum41098 scans: 7756	113		114		116		117		119		121
W5BG62	22772	2761	1	710.901	0.007	0	24.99	0.11	R	VALEACVQAR	N			File10880 Spectrum63013 scans: 12926	113		114		116		117		119		121
W5BG62	22772	2761	1	710.901	0.007	0	30.13	0.033	R	VALEACVQAR	N			File10881 Spectrum71845 scans: 12673	113		114		116		117		119		121
W5BG62	22772	2761	1	474.27	0.0071	0	44.26	0.0013	R	VALEACVQAR	N			File10874 Spectrum3222 scans: 5424	113		114		116		117		119		121
W5BG62	22772	2761	1	474.27	0.0073	0	46.2	0.00081	R	VALEACVQAR	N			File10879 Spectrum54107 scans: 12996	113		114		116		117		119		121
W5BG62	22772	2761	1	710.902	0.0075	0	31.9	0.022	R	VALEACVQAR	N			File10878 Spectrum45047 scans: 13140	113		114		116		117		119		121
W5BG62	22772	2761	1	710.902	0.0075	0	29.56	0.038	R	VALEACVQAR	N			File10880 Spectrum62482 scans: 12137	113		114		116		117		119		121
W5BG62	22772	2761	1	710.902	0.0076	0	32.18	0.021	R	VALEACVQAR	N			File10879 Spectrum54166 scans: 13088	113		114		116		117		119		121
W5BG62	22772	2761	1	710.902	0.0077	0	27.87	0.057	R	VALEACVQAR	N			File10878 Spectrum44625 scans: 12556	113		114		116		117		119		121
W5BG62	22772	2761	1	474.27	0.0078	0	43.2	0.0017	R	VALEACVQAR	N			File10878 Spectrum44718 scans: 12674	113		114		116		117		119		121
W5BG62	22772	2761	1	474.27	0.0079	0	62.85	1.8e-05	R	VALEACVQAR	N			File10881 Spectrum71654 scans: 12399	113		114		116		117		119		121
W5BG62	22772	2761	1	474.27	0.0079	0	23.57	0.15	R	VALEACVQAR	N			File10891 Spectrum153987 scans: 5637	113		114		116		117		119		121
W5BG62	22772	2761	1	474.27	0.0081	0	51.75	0.00023	R	VALEACVQAR	N			File10881 Spectrum72038 scans: 12971	113		114		116		117		119		121
W5BG62	22772	2761	1	710.902	0.0081	0	30.33	0.032	R	VALEACVQAR	N			File10881 Spectrum72016 scans: 12942	113		114		116		117		119		121
W5BG62	22772	2761	1	710.902	0.0082	0	27.08	0.068	R	VALEACVQAR	N			File10879 Spectrum53990 scans: 12817	113		114		116		117		119		121
W5BG62	22772	2761	1	474.27	0.0084	0	27.95	0.059	R	VALEACVQAR	N			File10884 Spectrum98132 scans: 12979	113		114		116		117		119		121
W5BG62	22772	2761	1	710.902	0.0085	0	27.45	0.066	R	VALEACVQAR	N			File10879 Spectrum53694 scans: 12389	113		114		116		117		119		121
W5BG62	22772	2761	1	710.902	0.0085	0	31.24	0.028	R	VALEACVQAR	N			File10881 Spectrum71754 scans: 12538	113		114		116		117		119		121
W5BG62	22772	2761	1	710.902	0.0085	0	28.53	0.052	R	VALEACVQAR	N			File10874 Spectrum8564 scans: 12860	113		114		116		117		119		121
W5BG62	22772	2761	1	474.271	0.0094	0	34.91	0.012	R	VALEACVQAR	N			File10890 Spectrum150353 scans: 12596	113		114		116		117		119		121
W5BG62	22772	2761	1	710.903	0.0094	0	29.16	0.045	R	VALEACVQAR	N			File10874 Spectrum8640 scans: 13021	113		114		116		117		119		121
W5BG62	22772	2761	1	474.271	0.0094	0	20.18	0.35	R	VALEACVQAR	N			File10891 Spectrum153645 scans: 5160	113		114		116		117		119		121
W5BG62	22772	2761	1	474.271	0.0098	0	61.59	2.6e-05	R	VALEACVQAR	N			File10874 Spectrum8698 scans: 13133	113		114		116		117		119		121
W5BG62	22772	2761	1	497.958	-0.0105	0	33.86	0.016	R	DNGLLLHIHR	A			File10900 Spectrum248647 scans: 4877	113		114		116		117		119		121
W5BG62	22772	2761	1	373.72	-0.0103	0	36.18	0.0091	R	DNGLLLHIHR	A			File10899 Spectrum237725 scans: 4990	113		114		116		117		119		121
W5BG62	22772	2761	1	373.72	-0.0101	0	48.08	0.00058	R	DNGLLLHIHR	A			File10899 Spectrum237804 scans: 5088	113		114		116		117		119		121
W5BG62	22772	2761	1	373.721	-0.0089	0	33.86	0.014	R	DNGLLLHIHR	A			File10898 Spectrum226605 scans: 4792	113		114		116		117		119		121
W5BG62	22772	2761	1	746.434	-0.0088	0	37.51	0.0059	R	DNGLLLHIHR	A			File10899 Spectrum237557 scans: 4783	113		114		116		117		119		121
W5BG62	22772	2761	1	497.959	-0.0088	0	33.1	0.016	R	DNGLLLHIHR	A			File10905 Spectrum302270 scans: 4604	113		114		116		117		119		121
W5BG62	22772	2761	1	746.434	-0.0087	0	20.56	0.29	R	DNGLLLHIHR	A			File10899 Spectrum237628 scans: 4870	113		114		116		117		119		121
W5BG62	22772	2761	1	373.721	-0.0085	0	36.64	0.0072	R	DNGLLLHIHR	A			File10900 Spectrum248630 scans: 4855	113		114		116		117		119		121
W5BG62	22772	2761	1	373.721	-0.0085	0	30.48	0.03	R	DNGLLLHIHR	A			File10898 Spectrum226477 scans: 4628	113		114		116		117		119		121
W5BG62	22772	2761	1	746.434	-0.0082	0	38.57	0.0046	R	DNGLLLHIHR	A			File10899 Spectrum237491 scans: 4699	113		114		116		117		119		121
W5BG62	22772	2761	1	373.721	-0.008	0	36.61	0.0072	R	DNGLLLHIHR	A			File10900 Spectrum248685 scans: 4928	113		114		116		117		119		121
W5BG62	22772	2761	1	746.435	-0.0077	0	32.32	0.019	R	DNGLLLHIHR	A			File10899 Spectrum237430 scans: 4619	113		114		116		117		119		121
W5BG62	22772	2761	1	497.959	-0.0077	0	38.16	0.0051	R	DNGLLLHIHR	A			File10899 Spectrum237594 scans: 4829	113		114		116		117		119		121
W5BG62	22772	2761	1	497.959	-0.0074	0	31.85	0.021	R	DNGLLLHIHR	A			File10900 Spectrum248584 scans: 4796	113		114		116		117		119		121
W5BG62	22772	2761	1	373.721	-0.0073	0	37.12	0.0063	R	DNGLLLHIHR	A			File10899 Spectrum237583 scans: 4815	113		114		116		117		119		121
W5BG62	22772	2761	1	497.959	-0.0072	0	47.56	0.00057	R	DNGLLLHIHR	A			File10899 Spectrum237397 scans: 4580	113		114		116		117		119		121
W5BG62	22772	2761	1	373.721	-0.007	0	36.83	0.0067	R	DNGLLLHIHR	A			File10898 Spectrum226543 scans: 4713	113		114		116		117		119		121
W5BG62	22772	2761	1	373.721	-0.007	0	36.4	0.0074	R	DNGLLLHIHR	A			File10900 Spectrum248567 scans: 4775	113		114		116		117		119		121
W5BG62	22772	2761	1	497.959	-0.0068	0	46.98	0.00063	R	DNGLLLHIHR	A			File10899 Spectrum237461 scans: 4661	113		114		116		117		119		121
W5BG62	22772	2761	1	373.721	-0.0067	0	37.87	0.0055	R	DNGLLLHIHR	A			File10899 Spectrum237456 scans: 4653	113		114		116		117		119		121
W5BG62	22772	2761	1	373.721	-0.0065	0	37.09	0.0066	R	DNGLLLHIHR	A			File10899 Spectrum237514 scans: 4729	113		114		116		117		119		121
W5BG62	22772	2761	1	497.959	-0.0063	0	47.06	0.00067	R	DNGLLLHIHR	A			File10899 Spectrum237524 scans: 4742	113		114		116		117		119		121
W5BG62	22772	2761	1	373.721	-0.0059	0	36.33	0.0074	R	DNGLLLHIHR	A			File10899 Spectrum237386 scans: 4567	113		114		116		117		119		121
W5BG62	22772	2761	1	373.722	-0.0042	0	31.91	0.021	R	DNGLLLHIHR	A			File10901 Spectrum259402 scans: 4801	113		114		116		117		119		121
W5BG62	22772	2761	1	497.961	-0.0007	0	24.06	0.13	R	DNGLLLHIHR	A			File10889 Spectrum135170 scans: 4170	113		114		116		117		119		121
W5BG62	22772	2761	1	373.723	-0.0001	0	28.52	0.047	R	DNGLLLHIHR	A			File10889 Spectrum135038 scans: 3984	113		114		116		117		119		121
W5BG62	22772	2761	1	373.723	0.0005	0	53.25	0.00017	R	DNGLLLHIHR	A			File10905 Spectrum302282 scans: 4617	113		114		116		117		119		121
W5BG62	22772	2761	1	746.439	0.0006	0	43.76	0.0015	R	DNGLLLHIHR	A			File10890 Spectrum144666 scans: 4127	113		114		116		117		119		121
W5BG62	22772	2761	1	497.962	0.0021	0	38.08	0.0051	R	DNGLLLHIHR	A			File10890 Spectrum144613 scans: 4050	113		114		116		117		119		121
W5BG62	22772	2761	1	373.724	0.0025	0	37.07	0.0066	R	DNGLLLHIHR	A			File10890 Spectrum144877 scans: 4423	113		114		116		117		119		121
W5BG62	22772	2761	1	373.724	0.0027	0	23.81	0.14	R	DNGLLLHIHR	A			File10876 Spectrum20691 scans: 4475	113		114		116		117		119		121
W5BG62	22772	2761	1	373.724	0.0033	0	28.73	0.045	R	DNGLLLHIHR	A			File10876 Spectrum20514 scans: 4229	113		114		116		117		119		121
W5BG62	22772	2761	1	373.724	0.0039	0	38.05	0.005	R	DNGLLLHIHR	A			File10891 Spectrum153108 scans: 4389	113		114		116		117		119		121
W5BG62	22772	2761	1	497.963	0.0039	0	48.42	0.00046	R	DNGLLLHIHR	A			File10890 Spectrum144761 scans: 4258	113		114		116		117		119		121
W5BG62	22772	2761	1	746.441	0.004	0	33.43	0.015	R	DNGLLLHIHR	A			File10890 Spectrum144814 scans: 4334	113		114		116		117		119		121
W5BG62	22772	2761	1	373.724	0.0041	0	40.01	0.0032	R	DNGLLLHIHR	A			File10891 Spectrum152952 scans: 4177	113		114		116		117		119		121
W5BG62	22772	2761	1	373.724	0.0049	0	32.64	0.018	R	DNGLLLHIHR	A			File10890 Spectrum144588 scans: 4015	113		114		116		117		119		121
W5BG62	22772	2761	1	373.724	0.0055	0	36.12	0.008	R	DNGLLLHIHR	A			File10891 Spectrum153257 scans: 4595	113		114		116		117		119		121
W5BG62	22772	2761	1	373.724	0.0055	0	36.95	0.0066	R	DNGLLLHIHR	A			File10890 Spectrum144736 scans: 4223	113		114		116		117		119		121
W5BG62	22772	2761	1	746.442	0.006	0	23.55	0.15	R	DNGLLLHIHR	A			File10889 Spectrum135074 scans: 4037	113		114		116		117		119		121
W5BG62	22772	2761	1	497.965	0.0116	0	20.26	0.29	R	DNGLLLHIHR	A			File10890 Spectrum150307 scans: 12467	113		114		116		117		119		121
W5BG62	22772	2761	1	785.941	-0.0145	0	22.19	0.18	K	SQAETGEIK	G			File10895 Spectrum192310 scans: 2438	113		114		116		117		119		121
W5BG62	22772	2761	1	785.941	-0.0142	0	24.63	0.1	K	SQAETGEIK	G			File10907 Spectrum322011 scans: 2271	113		114		116		117		119		121
W5BG62	22772	2761	1	785.941	-0.0141	0	41.21	0.0023	K	SQAETGEIK	G			File10895 Spectrum192377 scans: 2523	113		114		116		117		119		121
W5BG62	22772	2761	1	785.942	-0.0138	0	38.7	0.004	K	SQAETGEIK	G			File10904 Spectrum289255 scans: 1673	113		114		116		117		119		121
W5BG62	22772	2761	1	524.297	-0.0135	0	31	0.023	K	SQAETGEIK	G			File10895 Spectrum192269 scans: 2387	113		114		116		117		119		121
W5BG62	22772	2761	1	524.297	-0.013	0	32.91	0.014	K	SQAETGEIK	G			File10895 Spectrum192344 scans: 2481	113		114		116		117		119		121
W5BG62	22772	2761	1	785.942	-0.0129	0	26.09	0.07	K	SQAETGEIK	G			File10905 Spectrum300889 scans: 2939	113		114		116		117		119		121
W5BG62	22772	2761	1	524.297	-0.0126	0	46.04	0.0007	K	SQAETGEIK	G			File10905 Spectrum300137 scans: 1992	113		114		116		117		119		121
W5BG62	22772	2761	1	785.942	-0.0119	0	32.85	0.015	K	SQAETGEIK	G			File10905 Spectrum300803 scans: 2839	113		114		116		117		119		121
W5BG62	22772	2761	1	524.298	-0.0117	0	37.68	0.005	K	SQAETGEIK	G			File10905 Spectrum300214 scans: 2097	113		114		116		117		119		121
W5BG62	22772	2761	1	785.943	-0.0116	0	35.45	0.0084	K	SQAETGEIK	G			File10906 Spectrum311032 scans: 2127	113		114		116		117		119		121
W5BG62	22772	2761	1	524.298	-0.0113	0	30.66	0.025	K	SQAETGEIK	G			File10906 Spectrum311049 scans: 2147	113		114		116		117		119		121
W5BG62	22772	2761	1	785.943	-0.011	0	21.92	0.19	K	SQAETGEIK	G			File10905 Spectrum301043 scans: 3122	113		114		116		117		119		121
W5BG62	22772	2761	1	785.943	-0.011	0	24.42	0.11	K	SQAETGEIK	G			File10906 Spectrum311357 scans: 2527	113		114		116		117		119		121
W5BG62	22772	2761	1	785.943	-0.011	0	22.86	0.15	K	SQAETGEIK	G			File10905 Spectrum300963 scans: 3028	113		114		116		117		119		121
W5BG62	22772	2761	1	785.943	-0.0103	0	24.25	0.12	K	SQAETGEIK	G			File10908 Spectrum332800 scans: 2315	113		114		116		117		119		121
W5BG62	22772	2761	1	785.943	-0.0102	0	43.01	0.0016	K	SQAETGEIK	G			File10909 Spectrum343875 scans: 2396	113		114		116		117		119		121
W5BG62	22772	2761	1	785.943	-0.0099	0	34.36	0.012	K	SQAETGEIK	G			File10905 Spectrum300424 scans: 2373	113		114		116		117		119		121
W5BG62	22772	2761	1	785.943	-0.0098	0	45.29	0.00094	K	SQAETGEIK	G			File10895 Spectrum192234 scans: 2344	113		114		116		117		119		121
W5BG62	22772	2761	1	524.298	-0.0095	0	31.21	0.024	K	SQAETGEIK	G			File10906 Spectrum311188 scans: 2319	113		114		116		117		119		121
W5BG62	22772	2761	1	785.944	-0.0093	0	31.93	0.019	K	SQAETGEIK	G			File10894 Spectrum181519 scans: 2560	113		114		116		117		119		121
W5BG62	22772	2761	1	524.299	-0.0077	0	23.35	0.14	K	SQAETGEIK	G			File10905 Spectrum301169 scans: 3278	113		114		116		117		119		121
W5BG62	22772	2761	1	785.945	-0.0065	0	30.48	0.029	K	SQAETGEIK	G			File10905 Spectrum301127 scans: 3227	113		114		116		117		119		121
W5BG62	22772	2761	1	524.299	-0.0058	0	29.51	0.035	K	SQAETGEIK	G			File10874 Spectrum1221 scans: 2521	113		114		116		117		119		121
W5BG62	22772	2761	1	785.946	-0.0053	0	29.27	0.033	K	SQAETGEIK	G			File10905 Spectrum301281 scans: 3418	113		114		116		117		119		121
W5BG62	22772	2761	1	524.3	-0.0037	0	21.42	0.23	K	SQAETGEIK	G			File10888 Spectrum126024 scans: 3599	113		114		116		117		119		121
W5BG62	22772	2761	1	393.477	-0.0021	0	21.63	0.23	K	SQAETGEIK	G			File10888 Spectrum125237 scans: 2421	113		114		116		117		119		121
W5BG62	22772	2761	1	524.301	-0.002	0	26.37	0.072	K	SQAETGEIK	G			File10877 Spectrum28365 scans: 2459	113		114		116		117		119		121
W5BG62	22772	2761	1	785.948	-0.0014	0	28.73	0.042	K	SQAETGEIK	G			File10888 Spectrum125820 scans: 3319	113		114		116		117		119		121
W5BG62	22772	2761	1	785.948	-0.001	0	31.78	0.021	K	SQAETGEIK	G			File10879 Spectrum46680 scans: 2529	113		114		116		117		119		121
W5BG62	22772	2761	1	524.301	-0.0009	0	34.85	0.01	K	SQAETGEIK	G			File10879 Spectrum46613 scans: 2409	113		114		116		117		119		121
W5BG62	22772	2761	1	785.948	-0.0009	0	24.71	0.1	K	SQAETGEIK	G			File10887 Spectrum116592 scans: 2506	113		114		116		117		119		121
W5BG62	22772	2761	1	524.301	-0.0004	0	32.06	0.021	K	SQAETGEIK	G			File10887 Spectrum116611 scans: 2535	113		114		116		117		119		121
W5BG62	22772	2761	1	524.302	0.0002	0	35.38	0.0096	K	SQAETGEIK	G			File10889 Spectrum134084 scans: 2597	113		114		116		117		119		121
W5BG62	22772	2761	1	785.949	0.0012	0	37.08	0.0065	K	SQAETGEIK	G			File10888 Spectrum125517 scans: 2899	113		114		116		117		119		121
W5BG62	22772	2761	1	785.949	0.0012	0	30.07	0.033	K	SQAETGEIK	G			File10878 Spectrum37477 scans: 2563	113		114		116		117		119		121
W5BG62	22772	2761	1	785.949	0.0012	0	32.8	0.017	K	SQAETGEIK	G			File10889 Spectrum134094 scans: 2612	113		114		116		117		119		121
W5BG62	22772	2761	1	785.949	0.0018	0	29.1	0.04	K	SQAETGEIK	G			File10883 Spectrum82153 scans: 2378	113		114		116		117		119		121
W5BG62	22772	2761	1	785.949	0.0019	0	31.75	0.021	K	SQAETGEIK	G			File10874 Spectrum1248 scans: 2559	113		114		116		117		119		121
W5BG62	22772	2761	1	785.949	0.0019	0	33.45	0.014	K	SQAETGEIK	G			File10889 Spectrum133956 scans: 2407	113		114		116		117		119		121
W5BG62	22772	2761	1	785.949	0.002	0	29.84	0.032	K	SQAETGEIK	G			File10888 Spectrum125395 scans: 2714	113		114		116		117		119		121
W5BG62	22772	2761	1	785.949	0.0021	0	28.92	0.04	K	SQAETGEIK	G			File10879 Spectrum46578 scans: 2360	113		114		116		117		119		121
W5BG62	22772	2761	1	524.302	0.0024	0	28.01	0.049	K	SQAETGEIK	G			File10889 Spectrum133954 scans: 2405	113		114		116		117		119		121
W5BG62	22772	2761	1	524.302	0.0026	0	32.85	0.017	K	SQAETGEIK	G			File10888 Spectrum125508 scans: 2886	113		114		116		117		119		121
W5BG62	22772	2761	1	524.302	0.0026	0	29.88	0.033	K	SQAETGEIK	G			File10875 Spectrum10375 scans: 2620	113		114		116		117		119		121
W5BG62	22772	2761	1	524.302	0.0029	0	35.79	0.0095	K	SQAETGEIK	G			File10879 Spectrum46751 scans: 2649	113		114		116		117		119		121
W5BG62	22772	2761	1	524.302	0.0029	0	32.32	0.021	K	SQAETGEIK	G			File10888 Spectrum124698 scans: 1587	113		114		116		117		119		121
W5BG62	22772	2761	1	785.95	0.0032	0	30.29	0.034	K	SQAETGEIK	G			File10879 Spectrum46784 scans: 2701	113		114		116		117		119		121
W5BG62	22772	2761	1	785.95	0.0039	0	32.14	0.022	K	SQAETGEIK	G			File10888 Spectrum125671 scans: 3112	113		114		116		117		119		121
W5BG62	22772	2761	1	524.303	0.0044	0	33.34	0.017	K	SQAETGEIK	G			File10886 Spectrum108171 scans: 2473	113		114		116		117		119		121
W5BG62	22772	2761	1	785.951	0.0046	0	37.1	0.007	K	SQAETGEIK	G			File10890 Spectrum143560 scans: 2546	113		114		116		117		119		121
W5BG62	22772	2761	1	524.303	0.005	0	20.29	0.34	K	SQAETGEIK	G			File10888 Spectrum124941 scans: 2036	113		114		116		117		119		121
W5BG62	22772	2761	1	785.951	0.005	0	34.35	0.013	K	SQAETGEIK	G			File10891 Spectrum151746 scans: 2418	113		114		116		117		119		121
W5BG62	22772	2761	1	785.951	0.0056	0	34.97	0.012	K	SQAETGEIK	G			File10887 Spectrum116304 scans: 2081	113		114		116		117		119		121
W5BG62	22772	2761	1	785.951	0.0058	0	31.73	0.024	K	SQAETGEIK	G			File10877 Spectrum28359 scans: 2450	113		114		116		117		119		121
W5BG62	22772	2761	1	785.951	0.0058	0	24.55	0.12	K	SQAETGEIK	G			File10886 Spectrum108159 scans: 2459	113		114		116		117		119		121
W5BG62	22772	2761	1	524.304	0.0068	0	26.08	0.088	K	SQAETGEIK	G			File10888 Spectrum125691 scans: 3142	113		114		116		117		119		121
W5BG62	22772	2761	1	524.304	0.0073	0	21.83	0.23	K	SQAETGEIK	G			File10888 Spectrum126655 scans: 4538	113		114		116		117		119		121
W5BG62	22772	2761	1	524.304	0.0075	0	20.94	0.29	K	SQAETGEIK	G			File10887 Spectrum116282 scans: 2048	113		114		116		117		119		121
W5BG62	22772	2761	1	524.304	0.0084	0	22.09	0.22	K	SQAETGEIK	G			File10888 Spectrum132344 scans: 12562	113		114		116		117		119		121
W5BG62	22772	2761	1	799.443	-0.0128	0	25.53	0.075	R	EMTLGFVDLLR	D			File10895 Spectrum201903 scans: 14316	113		114		116		117		119		121
W5BG62	22772	2761	1	799.444	-0.0119	0	40.33	0.0023	R	EMTLGFVDLLR	D			File10894 Spectrum190768 scans: 14094	113		114		116		117		119		121
W5BG62	22772	2761	1	533.298	-0.0115	0	33.61	0.01	R	EMTLGFVDLLR	D			File10893 Spectrum178953 scans: 12675	113		114		116		117		119		121
W5BG62	22772	2761	1	533.299	-0.0109	0	31.41	0.017	R	EMTLGFVDLLR	D			File10894 Spectrum190780 scans: 14122	113		114		116		117		119		121
W5BG62	22772	2761	1	799.445	-0.0106	0	34.62	0.0082	R	EMTLGFVDLLR	D			File10894 Spectrum190783 scans: 14133	113		114		116		117		119		121
W5BG62	22772	2761	1	799.445	-0.0094	0	40.83	0.002	R	EMTLGFVDLLR	D			File10894 Spectrum190569 scans: 13754	113		114		116		117		119		121
W5BG62	22772	2761	1	533.299	-0.0091	0	50.48	0.0002	R	EMTLGFVDLLR	D			File10895 Spectrum200862 scans: 12955	113		114		116		117		119		121
W5BG62	22772	2761	1	533.299	-0.0091	0	42.45	0.0013	R	EMTLGFVDLLR	D			File10894 Spectrum190802 scans: 14163	113		114		116		117		119		121
W5BG62	22772	2761	1	799.445	-0.0089	0	30.63	0.02	R	EMTLGFVDLLR	D			File10904 Spectrum298078 scans: 12580	113		114		116		117		119		121
W5BG62	22772	2761	1	799.446	-0.0085	0	37.6	0.0039	R	EMTLGFVDLLR	D			File10894 Spectrum190813 scans: 14179	113		114		116		117		119		121
W5BG62	22772	2761	1	799.446	-0.0084	0	32.59	0.013	R	EMTLGFVDLLR	D			File10894 Spectrum190587 scans: 13795	113		114		116		117		119		121
W5BG62	22772	2761	1	799.446	-0.0084	0	43.79	0.00095	R	EMTLGFVDLLR	D			File10895 Spectrum200868 scans: 12963	113		114		116		117		119		121
W5BG62	22772	2761	1	799.446	-0.0083	0	37.53	0.004	R	EMTLGFVDLLR	D			File10907 Spectrum330399 scans: 12557	113		114		116		117		119		121
W5BG62	22772	2761	1	799.446	-0.008	0	30.65	0.02	R	EMTLGFVDLLR	D			File10895 Spectrum201817 scans: 14177	113		114		116		117		119		121
W5BG62	22772	2761	1	533.3	-0.008	0	46.29	0.00054	R	EMTLGFVDLLR	D			File10894 Spectrum189758 scans: 12774	113		114		116		117		119		121
W5BG62	22772	2761	1	533.3	-0.008	0	53.79	9.6e-05	R	EMTLGFVDLLR	D			File10907 Spectrum330404 scans: 12563	113		114		116		117		119		121
W5BG62	22772	2761	1	799.446	-0.0079	0	35.63	0.007	R	EMTLGFVDLLR	D			File10894 Spectrum190475 scans: 13613	113		114		116		117		119		121
W5BG62	22772	2761	1	799.446	-0.0078	0	34.33	0.0095	R	EMTLGFVDLLR	D			File10894 Spectrum190605 scans: 13833	113		114		116		117		119		121
W5BG62	22772	2761	1	799.446	-0.0077	0	31.24	0.019	R	EMTLGFVDLLR	D			File10895 Spectrum201695 scans: 13992	113		114		116		117		119		121
W5BG62	22772	2761	1	799.446	-0.0072	0	40.44	0.0023	R	EMTLGFVDLLR	D			File10895 Spectrum200930 scans: 13041	113		114		116		117		119		121
W5BG62	22772	2761	1	799.446	-0.0072	0	36.66	0.0055	R	EMTLGFVDLLR	D			File10895 Spectrum200805 scans: 12887	113		114		116		117		119		121
W5BG62	22772	2761	1	799.446	-0.0071	0	27.15	0.05	R	EMTLGFVDLLR	D			File10894 Spectrum190172 scans: 13251	113		114		116		117		119		121
W5BG62	22772	2761	1	799.446	-0.0071	0	20.24	0.25	R	EMTLGFVDLLR	D			File10895 Spectrum201726 scans: 14038	113		114		116		117		119		121
W5BG62	22772	2761	1	799.446	-0.0069	0	32.67	0.014	R	EMTLGFVDLLR	D			File10895 Spectrum200744 scans: 12816	113		114		116		117		119		121
W5BG62	22772	2761	1	799.446	-0.0069	0	41.82	0.0017	R	EMTLGFVDLLR	D			File10894 Spectrum189757 scans: 12773	113		114		116		117		119		121
W5BG62	22772	2761	1	533.3	-0.0069	0	39.13	0.0032	R	EMTLGFVDLLR	D			File10896 Spectrum211585 scans: 12609	113		114		116		117		119		121
W5BG62	22772	2761	1	533.3	-0.0069	0	55.86	6.8e-05	R	EMTLGFVDLLR	D			File10895 Spectrum200793 scans: 12873	113		114		116		117		119		121
W5BG62	22772	2761	1	533.3	-0.0069	0	31.51	0.018	R	EMTLGFVDLLR	D			File10897 Spectrum222277 scans: 12587	113		114		116		117		119		121
W5BG62	22772	2761	1	799.447	-0.0068	0	46.91	0.00053	R	EMTLGFVDLLR	D			File10894 Spectrum190544 scans: 13712	113		114		116		117		119		121
W5BG62	22772	2761	1	799.447	-0.0068	0	42.43	0.0015	R	EMTLGFVDLLR	D			File10894 Spectrum190730 scans: 14044	113		114		116		117		119		121
W5BG62	22772	2761	1	533.3	-0.0067	0	33.73	0.011	R	EMTLGFVDLLR	D			File10895 Spectrum200937 scans: 13049	113		114		116		117		119		121
W5BG62	22772	2761	1	533.3	-0.0067	0	31.75	0.018	R	EMTLGFVDLLR	D			File10894 Spectrum190708 scans: 14009	113		114		116		117		119		121
W5BG62	22772	2761	1	799.447	-0.0067	0	38.11	0.0041	R	EMTLGFVDLLR	D			File10894 Spectrum190618 scans: 13870	113		114		116		117		119		121
W5BG62	22772	2761	1	799.447	-0.0066	0	26.37	0.062	R	EMTLGFVDLLR	D			File10893 Spectrum179026 scans: 12759	113		114		116		117		119		121
W5BG62	22772	2761	1	799.447	-0.0062	0	26.89	0.057	R	EMTLGFVDLLR	D			File10895 Spectrum201756 scans: 14085	113		114		116		117		119		121
W5BG62	22772	2761	1	799.447	-0.0062	0	28.06	0.044	R	EMTLGFVDLLR	D			File10893 Spectrum178948 scans: 12670	113		114		116		117		119		121
W5BG62	22772	2761	1	533.3	-0.0062	0	31.06	0.022	R	EMTLGFVDLLR	D			File10894 Spectrum190737 scans: 14053	113		114		116		117		119		121
W5BG62	22772	2761	1	533.3	-0.0062	0	45.04	0.00087	R	EMTLGFVDLLR	D			File10894 Spectrum189888 scans: 12930	113		114		116		117		119		121
W5BG62	22772	2761	1	799.447	-0.0061	0	39.87	0.0029	R	EMTLGFVDLLR	D			File10894 Spectrum189880 scans: 12921	113		114		116		117		119		121
W5BG62	22772	2761	1	799.447	-0.0061	0	40.18	0.0027	R	EMTLGFVDLLR	D			File10894 Spectrum190701 scans: 13999	113		114		116		117		119		121
W5BG62	22772	2761	1	533.3	-0.006	0	42.7	0.0015	R	EMTLGFVDLLR	D			File10894 Spectrum190225 scans: 13315	113		114		116		117		119		121
W5BG62	22772	2761	1	533.3	-0.006	0	46.97	0.00056	R	EMTLGFVDLLR	D			File10894 Spectrum190129 scans: 13197	113		114		116		117		119		121
W5BG62	22772	2761	1	533.3	-0.006	0	39.38	0.0032	R	EMTLGFVDLLR	D			File10894 Spectrum190070 scans: 13131	113		114		116		117		119		121
W5BG62	22772	2761	1	533.3	-0.006	0	50.56	0.00024	R	EMTLGFVDLLR	D			File10895 Spectrum200725 scans: 12793	113		114		116		117		119		121
W5BG62	22772	2761	1	799.447	-0.006	0	37.62	0.0048	R	EMTLGFVDLLR	D			File10894 Spectrum190058 scans: 13118	113		114		116		117		119		121
W5BG62	22772	2761	1	533.3	-0.0058	0	20.98	0.22	R	EMTLGFVDLLR	D			File10894 Spectrum190619 scans: 13875	113		114		116		117		119		121
W5BG62	22772	2761	1	799.447	-0.0057	0	43.74	0.0012	R	EMTLGFVDLLR	D			File10894 Spectrum190640 scans: 13910	113		114		116		117		119		121
W5BG62	22772	2761	1	799.447	-0.0056	0	25.22	0.083	R	EMTLGFVDLLR	D			File10895 Spectrum201520 scans: 13737	113		114		116		117		119		121
W5BG62	22772	2761	1	799.447	-0.0055	0	21.6	0.19	R	EMTLGFVDLLR	D			File10907 Spectrum330639 scans: 12836	113		114		116		117		119		121
W5BG62	22772	2761	1	799.447	-0.0055	0	27.13	0.054	R	EMTLGFVDLLR	D			File10895 Spectrum201852 scans: 14225	113		114		116		117		119		121
W5BG62	22772	2761	1	799.447	-0.0055	0	23.41	0.13	R	EMTLGFVDLLR	D			File10895 Spectrum201609 scans: 13853	113		114		116		117		119		121
W5BG62	22772	2761	1	533.301	-0.0054	0	38.63	0.0038	R	EMTLGFVDLLR	D			File10894 Spectrum190515 scans: 13666	113		114		116		117		119		121
W5BG62	22772	2761	1	533.301	-0.0054	0	35.28	0.0082	R	EMTLGFVDLLR	D			File10894 Spectrum190474 scans: 13612	113		114		116		117		119		121
W5BG62	22772	2761	1	533.301	-0.0054	0	23.61	0.12	R	EMTLGFVDLLR	D			File10894 Spectrum190677 scans: 13962	113		114		116		117		119		121
W5BG62	22772	2761	1	533.301	-0.0054	0	32.88	0.014	R	EMTLGFVDLLR	D			File10895 Spectrum201062 scans: 13191	113		114		116		117		119		121
W5BG62	22772	2761	1	533.301	-0.0054	0	53.51	0.00012	R	EMTLGFVDLLR	D			File10894 Spectrum189719 scans: 12716	113		114		116		117		119		121
W5BG62	22772	2761	1	799.447	-0.0054	0	39	0.0035	R	EMTLGFVDLLR	D			File10908 Spectrum341428 scans: 12947	113		114		116		117		119		121
W5BG62	22772	2761	1	799.447	-0.0052	0	53.85	0.00011	R	EMTLGFVDLLR	D			File10894 Spectrum190514 scans: 13665	113		114		116		117		119		121
W5BG62	22772	2761	1	799.447	-0.0051	0	35.42	0.0074	R	EMTLGFVDLLR	D			File10894 Spectrum189717 scans: 12714	113		114		116		117		119		121
W5BG62	22772	2761	1	799.447	-0.005	0	23.6	0.11	R	EMTLGFVDLLR	D			File10901 Spectrum265608 scans: 12539	113		114		116		117		119		121
W5BG62	22772	2761	1	533.301	-0.0049	0	29.09	0.032	R	EMTLGFVDLLR	D			File10894 Spectrum190571 scans: 13759	113		114		116		117		119		121
W5BG62	22772	2761	1	533.301	-0.0049	0	22.69	0.14	R	EMTLGFVDLLR	D			File10895 Spectrum201452 scans: 13659	113		114		116		117		119		121
W5BG62	22772	2761	1	799.447	-0.0047	0	31.56	0.019	R	EMTLGFVDLLR	D			File10894 Spectrum190224 scans: 13314	113		114		116		117		119		121
W5BG62	22772	2761	1	799.448	-0.0046	0	55.56	7.5e-05	R	EMTLGFVDLLR	D			File10894 Spectrum190671 scans: 13954	113		114		116		117		119		121
W5BG62	22772	2761	1	799.448	-0.0046	0	38.99	0.0034	R	EMTLGFVDLLR	D			File10894 Spectrum190429 scans: 13553	113		114		116		117		119		121
W5BG62	22772	2761	1	533.301	-0.0045	0	42.37	0.0016	R	EMTLGFVDLLR	D			File10908 Spectrum341433 scans: 12954	113		114		116		117		119		121
W5BG62	22772	2761	1	799.448	-0.0044	0	50.65	0.00023	R	EMTLGFVDLLR	D			File10894 Spectrum190323 scans: 13433	113		114		116		117		119		121
W5BG62	22772	2761	1	799.448	-0.0043	0	30.85	0.022	R	EMTLGFVDLLR	D			File10895 Spectrum201645 scans: 13904	113		114		116		117		119		121
W5BG62	22772	2761	1	533.301	-0.0042	0	37.92	0.0044	R	EMTLGFVDLLR	D			File10894 Spectrum190432 scans: 13556	113		114		116		117		119		121
W5BG62	22772	2761	1	533.301	-0.0042	0	30.33	0.025	R	EMTLGFVDLLR	D			File10905 Spectrum308892 scans: 12749	113		114		116		117		119		121
W5BG62	22772	2761	1	533.301	-0.0042	0	23.8	0.11	R	EMTLGFVDLLR	D			File10895 Spectrum201300 scans: 13477	113		114		116		117		119		121
W5BG62	22772	2761	1	533.301	-0.0039	0	50.38	0.00025	R	EMTLGFVDLLR	D			File10894 Spectrum190325 scans: 13435	113		114		116		117		119		121
W5BG62	22772	2761	1	799.448	-0.0039	0	42.77	0.0014	R	EMTLGFVDLLR	D			File10894 Spectrum189949 scans: 12997	113		114		116		117		119		121
W5BG62	22772	2761	1	533.301	-0.0036	0	55.11	8.3e-05	R	EMTLGFVDLLR	D			File10894 Spectrum189959 scans: 13008	113		114		116		117		119		121
W5BG62	22772	2761	1	533.301	-0.0034	0	58.08	4.2e-05	R	EMTLGFVDLLR	D			File10894 Spectrum190374 scans: 13492	113		114		116		117		119		121
W5BG62	22772	2761	1	533.301	-0.0034	0	28.7	0.036	R	EMTLGFVDLLR	D			File10895 Spectrum201148 scans: 13290	113		114		116		117		119		121
W5BG62	22772	2761	1	799.448	-0.0034	0	24.42	0.097	R	EMTLGFVDLLR	D			File10882 Spectrum80477 scans: 12386	113		114		116		117		119		121
W5BG62	22772	2761	1	533.301	-0.0032	0	46.83	0.00056	R	EMTLGFVDLLR	D			File10894 Spectrum190271 scans: 13371	113		114		116		117		119		121
W5BG62	22772	2761	1	799.448	-0.0032	0	38.95	0.0034	R	EMTLGFVDLLR	D			File10894 Spectrum190270 scans: 13370	113		114		116		117		119		121
W5BG62	22772	2761	1	799.448	-0.0029	0	38.7	0.0036	R	EMTLGFVDLLR	D			File10894 Spectrum190370 scans: 13488	113		114		116		117		119		121
W5BG62	22772	2761	1	799.449	-0.0025	0	22.42	0.15	R	EMTLGFVDLLR	D			File10883 Spectrum88579 scans: 11492	113		114		116		117		119		121
W5BG62	22772	2761	1	799.449	-0.0024	0	24.38	0.097	R	EMTLGFVDLLR	D			File10905 Spectrum308881 scans: 12738	113		114		116		117		119		121
W5BG62	22772	2761	1	799.449	-0.0024	0	36.63	0.0058	R	EMTLGFVDLLR	D			File10882 Spectrum79630 scans: 11302	113		114		116		117		119		121
W5BG62	22772	2761	1	799.449	-0.0023	0	32	0.017	R	EMTLGFVDLLR	D			File10895 Spectrum200992 scans: 13112	113		114		116		117		119		121
W5BG62	22772	2761	1	799.449	-0.0019	0	20.8	0.22	R	EMTLGFVDLLR	D			File10894 Spectrum190121 scans: 13187	113		114		116		117		119		121
W5BG62	22772	2761	1	799.449	-0.0017	0	43.13	0.0013	R	EMTLGFVDLLR	D			File10894 Spectrum190001 scans: 13056	113		114		116		117		119		121
W5BG62	22772	2761	1	533.302	-0.0016	0	50.88	0.00022	R	EMTLGFVDLLR	D			File10894 Spectrum190014 scans: 13070	113		114		116		117		119		121
W5BG62	22772	2761	1	533.302	-0.0014	0	44.48	0.00094	R	EMTLGFVDLLR	D			File10880 Spectrum61994 scans: 11514	113		114		116		117		119		121
W5BG62	22772	2761	1	533.302	-0.0012	0	30.28	0.024	R	EMTLGFVDLLR	D			File10895 Spectrum201002 scans: 13123	113		114		116		117		119		121
W5BG62	22772	2761	1	533.302	-0.0007	0	47.94	0.00042	R	EMTLGFVDLLR	D			File10882 Spectrum80475 scans: 12379	113		114		116		117		119		121
W5BG62	22772	2761	1	533.302	-0.0007	0	39.9	0.0027	R	EMTLGFVDLLR	D			File10883 Spectrum88129 scans: 10934	113		114		116		117		119		121
W5BG62	22772	2761	1	799.45	-0.0006	0	40.44	0.0024	R	EMTLGFVDLLR	D			File10882 Spectrum81023 scans: 13408	113		114		116		117		119		121
W5BG62	22772	2761	1	799.45	-0.0002	0	24.27	0.1	R	EMTLGFVDLLR	D			File10895 Spectrum201463 scans: 13671	113		114		116		117		119		121
W5BG62	22772	2761	1	799.45	0	0	44.55	0.00095	R	EMTLGFVDLLR	D			File10882 Spectrum81047 scans: 13517	113		114		116		117		119		121
W5BG62	22772	2761	1	400.229	0.0002	0	39.15	0.0033	R	EMTLGFVDLLR	D			File10882 Spectrum79662 scans: 11356	113		114		116		117		119		121
W5BG62	22772	2761	1	799.45	0.0003	0	36.56	0.006	R	EMTLGFVDLLR	D			File10882 Spectrum81074 scans: 13628	113		114		116		117		119		121
W5BG62	22772	2761	1	799.45	0.0004	0	24.05	0.11	R	EMTLGFVDLLR	D			File10883 Spectrum88413 scans: 11290	113		114		116		117		119		121
W5BG62	22772	2761	1	533.303	0.0004	0	35.56	0.0076	R	EMTLGFVDLLR	D			File10882 Spectrum81020 scans: 13401	113		114		116		117		119		121
W5BG62	22772	2761	1	533.303	0.0006	0	46.94	0.00055	R	EMTLGFVDLLR	D			File10882 Spectrum81045 scans: 13511	113		114		116		117		119		121
W5BG62	22772	2761	1	799.45	0.0008	0	36.15	0.0066	R	EMTLGFVDLLR	D			File10882 Spectrum81108 scans: 13741	113		114		116		117		119		121
W5BG62	22772	2761	1	799.45	0.0008	0	32.19	0.016	R	EMTLGFVDLLR	D			File10882 Spectrum80953 scans: 13183	113		114		116		117		119		121
W5BG62	22772	2761	1	533.303	0.001	0	46.96	0.00056	R	EMTLGFVDLLR	D			File10882 Spectrum80951 scans: 13179	113		114		116		117		119		121
W5BG62	22772	2761	1	799.45	0.0011	0	21.57	0.19	R	EMTLGFVDLLR	D			File10880 Spectrum61992 scans: 11511	113		114		116		117		119		121
W5BG62	22772	2761	1	533.303	0.0014	0	48.02	0.00044	R	EMTLGFVDLLR	D			File10882 Spectrum79629 scans: 11299	113		114		116		117		119		121
W5BG62	22772	2761	1	799.451	0.0015	0	43.95	0.0011	R	EMTLGFVDLLR	D			File10880 Spectrum61764 scans: 11235	113		114		116		117		119		121
W5BG62	22772	2761	1	533.303	0.0015	0	44.92	0.00089	R	EMTLGFVDLLR	D			File10882 Spectrum79466 scans: 11091	113		114		116		117		119		121
W5BG62	22772	2761	1	799.451	0.0017	0	45.23	0.00083	R	EMTLGFVDLLR	D			File10882 Spectrum80994 scans: 13300	113		114		116		117		119		121
W5BG62	22772	2761	1	533.303	0.0017	0	47.46	0.0005	R	EMTLGFVDLLR	D			File10882 Spectrum81073 scans: 13622	113		114		116		117		119		121
W5BG62	22772	2761	1	533.303	0.0019	0	46.4	0.00064	R	EMTLGFVDLLR	D			File10882 Spectrum81106 scans: 13734	113		114		116		117		119		121
W5BG62	22772	2761	1	533.303	0.0019	0	45.17	0.00085	R	EMTLGFVDLLR	D			File10882 Spectrum80991 scans: 13293	113		114		116		117		119		121
W5BG62	22772	2761	1	799.451	0.0021	0	44.28	0.00097	R	EMTLGFVDLLR	D			File10882 Spectrum79473 scans: 11099	113		114		116		117		119		121
W5BG62	22772	2761	1	799.451	0.0023	0	32.59	0.014	R	EMTLGFVDLLR	D			File10882 Spectrum80098 scans: 11888	113		114		116		117		119		121
W5BG62	22772	2761	1	533.303	0.0024	0	34.63	0.009	R	EMTLGFVDLLR	D			File10883 Spectrum88299 scans: 11140	113		114		116		117		119		121
W5BG62	22772	2761	1	533.303	0.0024	0	28.77	0.035	R	EMTLGFVDLLR	D			File10879 Spectrum53017 scans: 11568	113		114		116		117		119		121
W5BG62	22772	2761	1	799.451	0.0027	0	36.36	0.006	R	EMTLGFVDLLR	D			File10882 Spectrum79793 scans: 11511	113		114		116		117		119		121
W5BG62	22772	2761	1	799.451	0.0027	0	36.29	0.0061	R	EMTLGFVDLLR	D			File10882 Spectrum80612 scans: 12636	113		114		116		117		119		121
W5BG62	22772	2761	1	533.303	0.0028	0	50.46	0.00023	R	EMTLGFVDLLR	D			File10880 Spectrum61751 scans: 11217	113		114		116		117		119		121
W5BG62	22772	2761	1	799.451	0.0028	0	28.21	0.039	R	EMTLGFVDLLR	D			File10900 Spectrum255057 scans: 12740	113		114		116		117		119		121
W5BG62	22772	2761	1	533.303	0.003	0	61.91	1.6e-05	R	EMTLGFVDLLR	D			File10894 Spectrum189820 scans: 12852	113		114		116		117		119		121
W5BG62	22772	2761	1	799.451	0.0031	0	27.64	0.043	R	EMTLGFVDLLR	D			File10883 Spectrum89605 scans: 13093	113		114		116		117		119		121
W5BG62	22772	2761	1	799.451	0.0031	0	35.34	0.0074	R	EMTLGFVDLLR	D			File10883 Spectrum88257 scans: 11090	113		114		116		117		119		121
W5BG62	22772	2761	1	533.303	0.0032	0	45.85	0.00067	R	EMTLGFVDLLR	D			File10883 Spectrum88447 scans: 11335	113		114		116		117		119		121
W5BG62	22772	2761	1	799.452	0.0032	0	42.84	0.0013	R	EMTLGFVDLLR	D			File10882 Spectrum80681 scans: 12765	113		114		116		117		119		121
W5BG62	22772	2761	1	533.303	0.0034	0	38.19	0.0042	R	EMTLGFVDLLR	D			File10882 Spectrum80676 scans: 12757	113		114		116		117		119		121
W5BG62	22772	2761	1	533.303	0.0036	0	49.94	0.00028	R	EMTLGFVDLLR	D			File10882 Spectrum80238 scans: 12067	113		114		116		117		119		121
W5BG62	22772	2761	1	533.303	0.0036	0	27.37	0.051	R	EMTLGFVDLLR	D			File10883 Spectrum89344 scans: 12642	113		114		116		117		119		121
W5BG62	22772	2761	1	533.304	0.0037	0	46.78	0.00059	R	EMTLGFVDLLR	D			File10882 Spectrum79788 scans: 11505	113		114		116		117		119		121
W5BG62	22772	2761	1	533.304	0.0037	0	29.46	0.032	R	EMTLGFVDLLR	D			File10884 Spectrum97243 scans: 11577	113		114		116		117		119		121
W5BG62	22772	2761	1	799.452	0.0038	0	39.04	0.0035	R	EMTLGFVDLLR	D			File10882 Spectrum79931 scans: 11689	113		114		116		117		119		121
W5BG62	22772	2761	1	533.304	0.0039	0	42.56	0.0015	R	EMTLGFVDLLR	D			File10882 Spectrum80607 scans: 12629	113		114		116		117		119		121
W5BG62	22772	2761	1	799.452	0.0039	0	42.32	0.0016	R	EMTLGFVDLLR	D			File10887 Spectrum122779 scans: 11282	113		114		116		117		119		121
W5BG62	22772	2761	1	799.452	0.0042	0	37.53	0.0049	R	EMTLGFVDLLR	D			File10882 Spectrum80523 scans: 12500	113		114		116		117		119		121
W5BG62	22772	2761	1	533.304	0.0043	0	50.34	0.00026	R	EMTLGFVDLLR	D			File10882 Spectrum79927 scans: 11683	113		114		116		117		119		121
W5BG62	22772	2761	1	799.452	0.0043	0	22.6	0.15	R	EMTLGFVDLLR	D			File10879 Spectrum53027 scans: 11580	113		114		116		117		119		121
W5BG62	22772	2761	1	533.304	0.0046	0	25.43	0.081	R	EMTLGFVDLLR	D			File10887 Spectrum123006 scans: 11557	113		114		116		117		119		121
W5BG62	22772	2761	1	799.452	0.0048	0	26.31	0.066	R	EMTLGFVDLLR	D			File10882 Spectrum80250 scans: 12080	113		114		116		117		119		121
W5BG62	22772	2761	1	799.452	0.0051	0	42.68	0.0016	R	EMTLGFVDLLR	D			File10894 Spectrum189819 scans: 12851	113		114		116		117		119		121
W5BG62	22772	2761	1	533.304	0.0052	0	47.11	0.00057	R	EMTLGFVDLLR	D			File10882 Spectrum80091 scans: 11880	113		114		116		117		119		121
W5BG62	22772	2761	1	533.304	0.0054	0	49.9	0.0003	R	EMTLGFVDLLR	D			File10882 Spectrum80519 scans: 12494	113		114		116		117		119		121
W5BG62	22772	2761	1	533.304	0.0054	0	49.42	0.00033	R	EMTLGFVDLLR	D			File10878 Spectrum43977 scans: 11726	113		114		116		117		119		121
W5BG62	22772	2761	1	799.453	0.0055	0	21.64	0.2	R	EMTLGFVDLLR	D			File10883 Spectrum89556 scans: 12972	113		114		116		117		119		121
W5BG62	22772	2761	1	799.453	0.0056	0	38.59	0.004	R	EMTLGFVDLLR	D			File10882 Spectrum80894 scans: 13058	113		114		116		117		119		121
W5BG62	22772	2761	1	799.453	0.0056	0	40.26	0.0027	R	EMTLGFVDLLR	D			File10882 Spectrum80799 scans: 12917	113		114		116		117		119		121
W5BG62	22772	2761	1	533.304	0.0057	0	52.42	0.00017	R	EMTLGFVDLLR	D			File10887 Spectrum122787 scans: 11291	113		114		116		117		119		121
W5BG62	22772	2761	1	799.453	0.006	0	20.71	0.24	R	EMTLGFVDLLR	D			File10890 Spectrum149539 scans: 11326	113		114		116		117		119		121
W5BG62	22772	2761	1	533.304	0.0061	0	46.32	0.00066	R	EMTLGFVDLLR	D			File10882 Spectrum80891 scans: 13053	113		114		116		117		119		121
W5BG62	22772	2761	1	533.305	0.0067	0	32.89	0.015	R	EMTLGFVDLLR	D			File10883 Spectrum88616 scans: 11539	113		114		116		117		119		121
W5BG62	22772	2761	1	799.453	0.0067	0	25.82	0.075	R	EMTLGFVDLLR	D			File10881 Spectrum70719 scans: 11259	113		114		116		117		119		121
W5BG62	22772	2761	1	533.305	0.0069	0	28.13	0.044	R	EMTLGFVDLLR	D			File10883 Spectrum88842 scans: 11805	113		114		116		117		119		121
W5BG62	22772	2761	1	533.305	0.0072	0	38.86	0.0037	R	EMTLGFVDLLR	D			File10874 Spectrum7635 scans: 11668	113		114		116		117		119		121
W5BG62	22772	2761	1	799.453	0.0072	0	21.29	0.21	R	EMTLGFVDLLR	D			File10887 Spectrum122974 scans: 11519	113		114		116		117		119		121
W5BG62	22772	2761	1	533.305	0.0074	0	42.41	0.0018	R	EMTLGFVDLLR	D			File10881 Spectrum70787 scans: 11337	113		114		116		117		119		121
W5BG62	22772	2761	1	533.305	0.0074	0	27.23	0.06	R	EMTLGFVDLLR	D			File10890 Spectrum149527 scans: 11311	113		114		116		117		119		121
W5BG62	22772	2761	1	533.305	0.0076	0	43.72	0.0013	R	EMTLGFVDLLR	D			File10888 Spectrum131541 scans: 11434	113		114		116		117		119		121
W5BG62	22772	2761	1	533.305	0.0079	0	46.81	0.00066	R	EMTLGFVDLLR	D			File10882 Spectrum80793 scans: 12910	113		114		116		117		119		121
W5BG62	22772	2761	1	799.455	0.0097	0	29.76	0.032	R	EMTLGFVDLLR	D			File10882 Spectrum80375 scans: 12241	113		114		116		117		119		121
W5BG62	22772	2761	1	799.455	0.0097	0	26.58	0.067	R	EMTLGFVDLLR	D			File10878 Spectrum43967 scans: 11713	113		114		116		117		119		121
W5BG62	22772	2761	1	533.306	0.0099	0	34	0.012	R	EMTLGFVDLLR	D			File10885 Spectrum105815 scans: 11296	113		114		116		117		119		121
W5BG62	22772	2761	1	533.306	0.0107	0	46.46	0.00068	R	EMTLGFVDLLR	D			File10882 Spectrum80367 scans: 12231	113		114		116		117		119		121
W5BG62	22772	2761	1	807.441	-0.0133	0	20.82	0.21	R	EMTLGFVDLLR	D	Oxidation (M)	0.01000000000.0	File10895 Spectrum200344 scans: 12347	113		114		116		117		119		121
W5BG62	22772	2761	1	807.442	-0.011	0	29.84	0.025	R	EMTLGFVDLLR	D	Oxidation (M)	0.01000000000.0	File10905 Spectrum309670 scans: 13785	113		114		116		117		119		121
W5BG62	22772	2761	1	807.442	-0.0105	0	38.93	0.0033	R	EMTLGFVDLLR	D	Oxidation (M)	0.01000000000.0	File10895 Spectrum200816 scans: 12901	113		114		116		117		119		121
W5BG62	22772	2761	1	807.442	-0.01	0	32.63	0.014	R	EMTLGFVDLLR	D	Oxidation (M)	0.01000000000.0	File10905 Spectrum308584 scans: 12385	113		114		116		117		119		121
W5BG62	22772	2761	1	807.442	-0.0097	0	22.43	0.15	R	EMTLGFVDLLR	D	Oxidation (M)	0.01000000000.0	File10895 Spectrum200419 scans: 12436	113		114		116		117		119		121
W5BG62	22772	2761	1	538.631	-0.0085	0	40.73	0.002	R	EMTLGFVDLLR	D	Oxidation (M)	0.01000000000.0	File10894 Spectrum189369 scans: 12317	113		114		116		117		119		121
W5BG62	22772	2761	1	807.443	-0.0083	0	26.67	0.051	R	EMTLGFVDLLR	D	Oxidation (M)	0.01000000000.0	File10905 Spectrum308521 scans: 12309	113		114		116		117		119		121
W5BG62	22772	2761	1	807.443	-0.0081	0	34.37	0.0093	R	EMTLGFVDLLR	D	Oxidation (M)	0.01000000000.0	File10894 Spectrum189400 scans: 12354	113		114		116		117		119		121
W5BG62	22772	2761	1	807.443	-0.0078	0	38.6	0.0035	R	EMTLGFVDLLR	D	Oxidation (M)	0.01000000000.0	File10906 Spectrum319334 scans: 12318	113		114		116		117		119		121
W5BG62	22772	2761	1	807.443	-0.0076	0	25.38	0.074	R	EMTLGFVDLLR	D	Oxidation (M)	0.01000000000.0	File10905 Spectrum309171 scans: 13078	113		114		116		117		119		121
W5BG62	22772	2761	1	807.444	-0.0072	0	21.48	0.19	R	EMTLGFVDLLR	D	Oxidation (M)	0.01000000000.0	File10905 Spectrum309783 scans: 13973	113		114		116		117		119		121
W5BG62	22772	2761	1	538.632	-0.0072	0	32.27	0.016	R	EMTLGFVDLLR	D	Oxidation (M)	0.01000000000.0	File10895 Spectrum200356 scans: 12361	113		114		116		117		119		121
W5BG62	22772	2761	1	807.444	-0.0071	0	28.34	0.039	R	EMTLGFVDLLR	D	Oxidation (M)	0.01000000000.0	File10905 Spectrum309692 scans: 13829	113		114		116		117		119		121
W5BG62	22772	2761	1	807.444	-0.007	0	29.93	0.027	R	EMTLGFVDLLR	D	Oxidation (M)	0.01000000000.0	File10905 Spectrum309616 scans: 13693	113		114		116		117		119		121
W5BG62	22772	2761	1	538.632	-0.0066	0	47.61	0.00047	R	EMTLGFVDLLR	D	Oxidation (M)	0.01000000000.0	File10905 Spectrum308464 scans: 12242	113		114		116		117		119		121
W5BG62	22772	2761	1	538.632	-0.0066	0	55.65	7.4e-05	R	EMTLGFVDLLR	D	Oxidation (M)	0.01000000000.0	File10905 Spectrum308402 scans: 12165	113		114		116		117		119		121
W5BG62	22772	2761	1	807.444	-0.0066	0	22.5	0.15	R	EMTLGFVDLLR	D	Oxidation (M)	0.01000000000.0	File10905 Spectrum309751 scans: 13925	113		114		116		117		119		121
W5BG62	22772	2761	1	538.632	-0.0064	0	42.58	0.0015	R	EMTLGFVDLLR	D	Oxidation (M)	0.01000000000.0	File10894 Spectrum189297 scans: 12230	113		114		116		117		119		121
W5BG62	22772	2761	1	538.632	-0.0063	0	38.82	0.0037	R	EMTLGFVDLLR	D	Oxidation (M)	0.01000000000.0	File10905 Spectrum308649 scans: 12465	113		114		116		117		119		121
W5BG62	22772	2761	1	807.444	-0.0059	0	44.16	0.0011	R	EMTLGFVDLLR	D	Oxidation (M)	0.01000000000.0	File10905 Spectrum308448 scans: 12221	113		114		116		117		119		121
W5BG62	22772	2761	1	538.632	-0.0052	0	47.16	0.00052	R	EMTLGFVDLLR	D	Oxidation (M)	0.01000000000.0	File10906 Spectrum319319 scans: 12298	113		114		116		117		119		121
W5BG62	22772	2761	1	807.445	-0.0052	0	49.92	0.00027	R	EMTLGFVDLLR	D	Oxidation (M)	0.01000000000.0	File10894 Spectrum189327 scans: 12267	113		114		116		117		119		121
W5BG62	22772	2761	1	807.445	-0.0052	0	22.33	0.16	R	EMTLGFVDLLR	D	Oxidation (M)	0.01000000000.0	File10905 Spectrum309722 scans: 13878	113		114		116		117		119		121
W5BG62	22772	2761	1	807.445	-0.0048	0	35.42	0.0079	R	EMTLGFVDLLR	D	Oxidation (M)	0.01000000000.0	File10894 Spectrum189319 scans: 12257	113		114		116		117		119		121
W5BG62	22772	2761	1	807.445	-0.0039	0	31.19	0.021	R	EMTLGFVDLLR	D	Oxidation (M)	0.01000000000.0	File10905 Spectrum309532 scans: 13530	113		114		116		117		119		121
W5BG62	22772	2761	1	807.446	-0.0019	0	24.43	0.1	R	EMTLGFVDLLR	D	Oxidation (M)	0.01000000000.0	File10900 Spectrum254616 scans: 12236	113		114		116		117		119		121
W5BG62	22772	2761	1	538.634	-0.0008	0	37.66	0.005	R	EMTLGFVDLLR	D	Oxidation (M)	0.01000000000.0	File10900 Spectrum254626 scans: 12247	113		114		116		117		119		121
W5BG62	22772	2761	1	807.448	0.0005	0	37.82	0.0053	R	EMTLGFVDLLR	D	Oxidation (M)	0.01000000000.0	File10878 Spectrum43437 scans: 11035	113		114		116		117		119		121
W5BG62	22772	2761	1	807.448	0.0008	0	24.76	0.11	R	EMTLGFVDLLR	D	Oxidation (M)	0.01000000000.0	File10882 Spectrum79038 scans: 10508	113		114		116		117		119		121
W5BG62	22772	2761	1	807.448	0.0017	0	31.92	0.021	R	EMTLGFVDLLR	D	Oxidation (M)	0.01000000000.0	File10878 Spectrum45486 scans: 14022	113		114		116		117		119		121
W5BG62	22772	2761	1	807.448	0.0024	0	40.82	0.0026	R	EMTLGFVDLLR	D	Oxidation (M)	0.01000000000.0	File10878 Spectrum43589 scans: 11241	113		114		116		117		119		121
W5BG62	22772	2761	1	538.635	0.0025	0	27.76	0.053	R	EMTLGFVDLLR	D	Oxidation (M)	0.01000000000.0	File10882 Spectrum79040 scans: 10510	113		114		116		117		119		121
W5BG62	22772	2761	1	807.449	0.0025	0	39.78	0.0033	R	EMTLGFVDLLR	D	Oxidation (M)	0.01000000000.0	File10882 Spectrum79722 scans: 11428	113		114		116		117		119		121
W5BG62	22772	2761	1	538.635	0.0031	0	29.35	0.036	R	EMTLGFVDLLR	D	Oxidation (M)	0.01000000000.0	File10878 Spectrum43485 scans: 11105	113		114		116		117		119		121
W5BG62	22772	2761	1	807.449	0.0034	0	24.99	0.11	R	EMTLGFVDLLR	D	Oxidation (M)	0.01000000000.0	File10878 Spectrum45517 scans: 14133	113		114		116		117		119		121
W5BG62	22772	2761	1	538.635	0.004	0	35.73	0.0088	R	EMTLGFVDLLR	D	Oxidation (M)	0.01000000000.0	File10883 Spectrum87832 scans: 10544	113		114		116		117		119		121
W5BG62	22772	2761	1	538.635	0.004	0	24.7	0.11	R	EMTLGFVDLLR	D	Oxidation (M)	0.01000000000.0	File10878 Spectrum43359 scans: 10920	113		114		116		117		119		121
W5BG62	22772	2761	1	538.635	0.0042	0	24.7	0.11	R	EMTLGFVDLLR	D	Oxidation (M)	0.01000000000.0	File10882 Spectrum79606 scans: 11254	113		114		116		117		119		121
W5BG62	22772	2761	1	807.45	0.0046	0	26.21	0.081	R	EMTLGFVDLLR	D	Oxidation (M)	0.01000000000.0	File10882 Spectrum79593 scans: 11240	113		114		116		117		119		121
W5BG62	22772	2761	1	538.636	0.0047	0	43.84	0.0014	R	EMTLGFVDLLR	D	Oxidation (M)	0.01000000000.0	File10880 Spectrum61948 scans: 11459	113		114		116		117		119		121
W5BG62	22772	2761	1	538.636	0.0047	0	20.53	0.3	R	EMTLGFVDLLR	D	Oxidation (M)	0.01000000000.0	File10878 Spectrum43848 scans: 11564	113		114		116		117		119		121
W5BG62	22772	2761	1	538.636	0.0051	0	43.77	0.0014	R	EMTLGFVDLLR	D	Oxidation (M)	0.01000000000.0	File10879 Spectrum52381 scans: 10761	113		114		116		117		119		121
W5BG62	22772	2761	1	807.45	0.0055	0	21.15	0.26	R	EMTLGFVDLLR	D	Oxidation (M)	0.01000000000.0	File10882 Spectrum79179 scans: 10706	113		114		116		117		119		121
W5BG62	22772	2761	1	807.45	0.0056	0	25.86	0.088	R	EMTLGFVDLLR	D	Oxidation (M)	0.01000000000.0	File10878 Spectrum45450 scans: 13909	113		114		116		117		119		121
W5BG62	22772	2761	1	807.45	0.0057	0	31.48	0.024	R	EMTLGFVDLLR	D	Oxidation (M)	0.01000000000.0	File10879 Spectrum52439 scans: 10833	113		114		116		117		119		121
W5BG62	22772	2761	1	538.636	0.0058	0	51.57	0.00024	R	EMTLGFVDLLR	D	Oxidation (M)	0.01000000000.0	File10891 Spectrum157740 scans: 10945	113		114		116		117		119		121
W5BG62	22772	2761	1	807.451	0.0079	0	26.53	0.077	R	EMTLGFVDLLR	D	Oxidation (M)	0.01000000000.0	File10878 Spectrum45080 scans: 13189	113		114		116		117		119		121
W5BG62	22772	2761	1	538.637	0.0082	0	25.4	0.1	R	EMTLGFVDLLR	D	Oxidation (M)	0.01000000000.0	File10878 Spectrum43660 scans: 11325	113		114		116		117		119		121
W5BG62	22772	2761	1	823.448	-0.012	1	24.41	0.11	R	DDFIEKDR	A			File10908 Spectrum334502 scans: 4409	113		114		116		117		119		121
W5BG62	22772	2761	1	823.453	-0.0022	1	22.69	0.17	R	DDFIEKDR	A			File10891 Spectrum153057 scans: 4320	113		114		116		117		119		121
W5BG62	22772	2761	1	823.454	0.0008	1	23.69	0.15	R	DDFIEKDR	A			File10891 Spectrum152900 scans: 4095	113		114		116		117		119		121
W5BG62	22772	2761	1	878.412	-0.0115	0	34.54	0.0014	K	DDENVNSQPFMR	W			File10893 Spectrum173497 scans: 5906	113		114		116		117		119		121
W5BG62	22772	2761	1	878.412	-0.0099	0	33.55	0.0019	K	DDENVNSQPFMR	W			File10908 Spectrum335285 scans: 5396	113		114		116		117		119		121
W5BG62	22772	2761	1	878.413	-0.0094	0	34.74	0.0015	K	DDENVNSQPFMR	W			File10908 Spectrum335356 scans: 5484	113		114		116		117		119		121
W5BG62	22772	2761	1	878.413	-0.0086	0	29.41	0.005	K	DDENVNSQPFMR	W			File10909 Spectrum346439 scans: 5526	113		114		116		117		119		121
W5BG62	22772	2761	1	878.413	-0.0077	0	23.82	0.018	K	DDENVNSQPFMR	W			File10909 Spectrum346659 scans: 5796	113		114		116		117		119		121
W5BG62	22772	2761	1	878.414	-0.0069	0	23.95	0.018	K	DDENVNSQPFMR	W			File10909 Spectrum346592 scans: 5712	113		114		116		117		119		121
W5BG62	22772	2761	1	585.945	-0.0068	0	47.83	7.3e-05	K	DDENVNSQPFMR	W			File10909 Spectrum346537 scans: 5645	113		114		116		117		119		121
W5BG62	22772	2761	1	585.945	-0.0068	0	28.58	0.0061	K	DDENVNSQPFMR	W			File10909 Spectrum346459 scans: 5552	113		114		116		117		119		121
W5BG62	22772	2761	1	878.414	-0.0063	0	29.59	0.0048	K	DDENVNSQPFMR	W			File10909 Spectrum346519 scans: 5623	113		114		116		117		119		121
W5BG62	22772	2761	1	878.414	-0.0063	0	21.52	0.031	K	DDENVNSQPFMR	W			File10909 Spectrum346797 scans: 5967	113		114		116		117		119		121
W5BG62	22772	2761	1	878.414	-0.0062	0	35.34	0.0013	K	DDENVNSQPFMR	W			File10909 Spectrum346721 scans: 5875	113		114		116		117		119		121
W5BG62	22772	2761	1	878.415	-0.0047	0	30.47	0.0039	K	DDENVNSQPFMR	W			File10893 Spectrum173158 scans: 5480	113		114		116		117		119		121
W5BG62	22772	2761	1	878.418	0.0014	0	33.79	0.002	K	DDENVNSQPFMR	W			File10876 Spectrum20860 scans: 4718	113		114		116		117		119		121
W5BG62	22772	2761	1	878.418	0.0021	0	33.39	0.0022	K	DDENVNSQPFMR	W			File10875 Spectrum11962 scans: 4859	113		114		116		117		119		121
W5BG62	22772	2761	1	878.418	0.0021	0	25.39	0.014	K	DDENVNSQPFMR	W			File10877 Spectrum30034 scans: 4926	113		114		116		117		119		121
W5BG62	22772	2761	1	585.948	0.0021	0	54.53	1.7e-05	K	DDENVNSQPFMR	W			File10875 Spectrum11845 scans: 4692	113		114		116		117		119		121
W5BG62	22772	2761	1	878.418	0.0023	0	24.82	0.015	K	DDENVNSQPFMR	W			File10876 Spectrum21188 scans: 5170	113		114		116		117		119		121
W5BG62	22772	2761	1	585.948	0.003	0	20.41	0.042	K	DDENVNSQPFMR	W			File10877 Spectrum30047 scans: 4945	113		114		116		117		119		121
W5BG62	22772	2761	1	585.948	0.0034	0	53.32	2.1e-05	K	DDENVNSQPFMR	W			File10876 Spectrum20872 scans: 4735	113		114		116		117		119		121
W5BG62	22772	2761	1	878.419	0.004	0	28.64	0.0065	K	DDENVNSQPFMR	W			File10875 Spectrum11820 scans: 4657	113		114		116		117		119		121
W5BG62	22772	2761	1	878.419	0.0043	0	26.27	0.011	K	DDENVNSQPFMR	W			File10879 Spectrum48120 scans: 4627	113		114		116		117		119		121
W5BG62	22772	2761	1	878.419	0.0043	0	29.81	0.005	K	DDENVNSQPFMR	W			File10876 Spectrum20720 scans: 4520	113		114		116		117		119		121
W5BG62	22772	2761	1	585.949	0.0047	0	47.08	9.2e-05	K	DDENVNSQPFMR	W			File10875 Spectrum11992 scans: 4899	113		114		116		117		119		121
W5BG62	22772	2761	1	878.42	0.005	0	28.9	0.0061	K	DDENVNSQPFMR	W			File10876 Spectrum21002 scans: 4919	113		114		116		117		119		121
W5BG62	22772	2761	1	585.949	0.0062	0	30.74	0.0041	K	DDENVNSQPFMR	W			File10876 Spectrum20730 scans: 4535	113		114		116		117		119		121
W5BG62	22772	2761	1	878.422	0.0086	0	41.72	0.00035	K	DDENVNSQPFMR	W			File10875 Spectrum12110 scans: 5069	113		114		116		117		119		121
W5BG62	22772	2761	1	588.326	-0.012	1	20.93	0.28	R	QKNHGMHFR	V			File10907 Spectrum320952 scans: 938	113		114		116		117		119		121
W5BG62	22772	2761	1	353.398	-0.0118	1	25.03	0.11	R	QKNHGMHFR	V			File10907 Spectrum320950 scans: 934	113		114		116		117		119		121
W5BG62	22772	2761	1	353.399	-0.0103	1	23.17	0.16	R	QKNHGMHFR	V			File10908 Spectrum331629 scans: 880	113		114		116		117		119		121
W5BG62	22772	2761	1	353.399	-0.0102	1	27.51	0.06	R	QKNHGMHFR	V			File10907 Spectrum320988 scans: 990	113		114		116		117		119		121
W5BG62	22772	2761	1	441.497	-0.0095	1	29.2	0.039	R	QKNHGMHFR	V			File10907 Spectrum320944 scans: 924	113		114		116		117		119		121
W5BG62	22772	2761	1	353.4	-0.0018	1	21.02	0.27	R	QKNHGMHFR	V			File10880 Spectrum55076 scans: 1661	113		114		116		117		119		121
W5BG62	22772	2761	1	441.499	-0.0002	1	20.14	0.36	R	QKNHGMHFR	V			File10880 Spectrum55059 scans: 1628	113		114		116		117		119		121
W5BG62	22772	2761	1	588.33	0.0003	1	20.53	0.33	R	QKNHGMHFR	V			File10880 Spectrum55182 scans: 1875	113		114		116		117		119		121
W5BG62	22772	2761	1	885.476	-0.016	0	36.23	0.0067	K	TFQGPPHGIQVER	D			File10898 Spectrum226673 scans: 4874	113		114		116		117		119		121
W5BG62	22772	2761	1	885.477	-0.0128	0	23.88	0.12	K	TFQGPPHGIQVER	D			File10894 Spectrum183580 scans: 5083	113		114		116		117		119		121
W5BG62	22772	2761	1	885.477	-0.0127	0	36.39	0.0069	K	TFQGPPHGIQVER	D			File10897 Spectrum215875 scans: 4692	113		114		116		117		119		121
W5BG62	22772	2761	1	885.478	-0.012	0	30.17	0.029	K	TFQGPPHGIQVER	D			File10893 Spectrum172651 scans: 4858	113		114		116		117		119		121
W5BG62	22772	2761	1	590.654	-0.0115	0	26.75	0.064	K	TFQGPPHGIQVER	D			File10908 Spectrum335130 scans: 5204	113		114		116		117		119		121
W5BG62	22772	2761	1	590.654	-0.0115	0	26.48	0.068	K	TFQGPPHGIQVER	D			File10909 Spectrum348091 scans: 7557	113		114		116		117		119		121
W5BG62	22772	2761	1	885.478	-0.0105	0	24.15	0.11	K	TFQGPPHGIQVER	D			File10897 Spectrum215955 scans: 4786	113		114		116		117		119		121
W5BG62	22772	2761	1	885.478	-0.0105	0	21.03	0.23	K	TFQGPPHGIQVER	D			File10904 Spectrum291814 scans: 4814	113		114		116		117		119		121
W5BG62	22772	2761	1	590.655	-0.0102	0	23.73	0.12	K	TFQGPPHGIQVER	D			File10895 Spectrum194337 scans: 4922	113		114		116		117		119		121
W5BG62	22772	2761	1	590.655	-0.0102	0	22.54	0.16	K	TFQGPPHGIQVER	D			File10898 Spectrum226654 scans: 4852	113		114		116		117		119		121
W5BG62	22772	2761	1	885.479	-0.01	0	49.13	0.00037	K	TFQGPPHGIQVER	D			File10909 Spectrum345901 scans: 4855	113		114		116		117		119		121
W5BG62	22772	2761	1	885.479	-0.0099	0	41.4	0.0022	K	TFQGPPHGIQVER	D			File10909 Spectrum345831 scans: 4769	113		114		116		117		119		121
W5BG62	22772	2761	1	590.655	-0.0098	0	47.13	0.00058	K	TFQGPPHGIQVER	D			File10893 Spectrum172653 scans: 4861	113		114		116		117		119		121
W5BG62	22772	2761	1	443.243	-0.0098	0	23.95	0.12	K	TFQGPPHGIQVER	D			File10909 Spectrum345954 scans: 4922	113		114		116		117		119		121
W5BG62	22772	2761	1	590.655	-0.0095	0	27.67	0.052	K	TFQGPPHGIQVER	D			File10909 Spectrum347122 scans: 6349	113		114		116		117		119		121
W5BG62	22772	2761	1	885.479	-0.0094	0	35.23	0.0091	K	TFQGPPHGIQVER	D			File10909 Spectrum346454 scans: 5545	113		114		116		117		119		121
W5BG62	22772	2761	1	885.479	-0.0092	0	33.85	0.012	K	TFQGPPHGIQVER	D			File10909 Spectrum345960 scans: 4932	113		114		116		117		119		121
W5BG62	22772	2761	1	885.479	-0.0092	0	26.58	0.067	K	TFQGPPHGIQVER	D			File10908 Spectrum335018 scans: 5054	113		114		116		117		119		121
W5BG62	22772	2761	1	885.479	-0.0092	0	25.94	0.077	K	TFQGPPHGIQVER	D			File10893 Spectrum172714 scans: 4935	113		114		116		117		119		121
W5BG62	22772	2761	1	590.655	-0.0091	0	25.86	0.079	K	TFQGPPHGIQVER	D			File10899 Spectrum237709 scans: 4969	113		114		116		117		119		121
W5BG62	22772	2761	1	590.655	-0.0091	0	37.39	0.0055	K	TFQGPPHGIQVER	D			File10896 Spectrum205158 scans: 4609	113		114		116		117		119		121
W5BG62	22772	2761	1	443.243	-0.0091	0	31.75	0.02	K	TFQGPPHGIQVER	D			File10909 Spectrum345850 scans: 4790	113		114		116		117		119		121
W5BG62	22772	2761	1	885.479	-0.009	0	33.95	0.012	K	TFQGPPHGIQVER	D			File10908 Spectrum334905 scans: 4901	113		114		116		117		119		121
W5BG62	22772	2761	1	590.655	-0.0089	0	36.8	0.0063	K	TFQGPPHGIQVER	D			File10908 Spectrum335068 scans: 5122	113		114		116		117		119		121
W5BG62	22772	2761	1	590.655	-0.0089	0	32.21	0.018	K	TFQGPPHGIQVER	D			File10909 Spectrum348004 scans: 7451	113		114		116		117		119		121
W5BG62	22772	2761	1	885.479	-0.0089	0	69.69	3.3e-06	K	TFQGPPHGIQVER	D			File10909 Spectrum346019 scans: 5010	113		114		116		117		119		121
W5BG62	22772	2761	1	590.655	-0.0087	0	42.11	0.0018	K	TFQGPPHGIQVER	D			File10897 Spectrum215947 scans: 4777	113		114		116		117		119		121
W5BG62	22772	2761	1	590.655	-0.0087	0	23.69	0.13	K	TFQGPPHGIQVER	D			File10908 Spectrum335058 scans: 5109	113		114		116		117		119		121
W5BG62	22772	2761	1	590.655	-0.0087	0	24.74	0.1	K	TFQGPPHGIQVER	D			File10909 Spectrum353159 scans: 13763	113		114		116		117		119		121
W5BG62	22772	2761	1	443.243	-0.0087	0	30.61	0.026	K	TFQGPPHGIQVER	D			File10908 Spectrum334964 scans: 4980	113		114		116		117		119		121
W5BG62	22772	2761	1	885.479	-0.0087	0	28.89	0.039	K	TFQGPPHGIQVER	D			File10909 Spectrum346080 scans: 5089	113		114		116		117		119		121
W5BG62	22772	2761	1	590.655	-0.0086	0	31.55	0.021	K	TFQGPPHGIQVER	D			File10899 Spectrum237634 scans: 4878	113		114		116		117		119		121
W5BG62	22772	2761	1	590.655	-0.0086	0	43.46	0.0013	K	TFQGPPHGIQVER	D			File10909 Spectrum345839 scans: 4778	113		114		116		117		119		121
W5BG62	22772	2761	1	590.655	-0.0084	0	33.79	0.012	K	TFQGPPHGIQVER	D			File10908 Spectrum335277 scans: 5387	113		114		116		117		119		121
W5BG62	22772	2761	1	885.48	-0.0083	0	27.82	0.049	K	TFQGPPHGIQVER	D			File10909 Spectrum346150 scans: 5174	113		114		116		117		119		121
W5BG62	22772	2761	1	885.48	-0.0082	0	51.89	0.00019	K	TFQGPPHGIQVER	D			File10899 Spectrum237686 scans: 4941	113		114		116		117		119		121
W5BG62	22772	2761	1	590.655	-0.0082	0	37.21	0.0057	K	TFQGPPHGIQVER	D			File10900 Spectrum248750 scans: 5011	113		114		116		117		119		121
W5BG62	22772	2761	1	590.655	-0.008	0	27.19	0.057	K	TFQGPPHGIQVER	D			File10894 Spectrum183584 scans: 5088	113		114		116		117		119		121
W5BG62	22772	2761	1	590.655	-0.008	0	31.53	0.021	K	TFQGPPHGIQVER	D			File10909 Spectrum353315 scans: 14043	113		114		116		117		119		121
W5BG62	22772	2761	1	590.655	-0.008	0	25.22	0.089	K	TFQGPPHGIQVER	D			File10907 Spectrum324084 scans: 4819	113		114		116		117		119		121
W5BG62	22772	2761	1	590.655	-0.008	0	23.43	0.14	K	TFQGPPHGIQVER	D			File10907 Spectrum323703 scans: 4360	113		114		116		117		119		121
W5BG62	22772	2761	1	590.656	-0.0078	0	28.92	0.038	K	TFQGPPHGIQVER	D			File10900 Spectrum248816 scans: 5093	113		114		116		117		119		121
W5BG62	22772	2761	1	590.656	-0.0078	0	35.7	0.008	K	TFQGPPHGIQVER	D			File10909 Spectrum353402 scans: 14229	113		114		116		117		119		121
W5BG62	22772	2761	1	885.48	-0.0078	0	21.2	0.22	K	TFQGPPHGIQVER	D			File10908 Spectrum334958 scans: 4973	113		114		116		117		119		121
W5BG62	22772	2761	1	885.48	-0.0078	0	38.36	0.0043	K	TFQGPPHGIQVER	D			File10909 Spectrum346218 scans: 5258	113		114		116		117		119		121
W5BG62	22772	2761	1	590.656	-0.0076	0	31.75	0.02	K	TFQGPPHGIQVER	D			File10893 Spectrum172718 scans: 4940	113		114		116		117		119		121
W5BG62	22772	2761	1	590.656	-0.0076	0	43.19	0.0014	K	TFQGPPHGIQVER	D			File10909 Spectrum346520 scans: 5624	113		114		116		117		119		121
W5BG62	22772	2761	1	590.656	-0.0076	0	25.41	0.085	K	TFQGPPHGIQVER	D			File10909 Spectrum353291 scans: 14000	113		114		116		117		119		121
W5BG62	22772	2761	1	443.244	-0.0076	0	37.33	0.0055	K	TFQGPPHGIQVER	D			File10909 Spectrum346070 scans: 5076	113		114		116		117		119		121
W5BG62	22772	2761	1	885.48	-0.0074	0	53.23	0.00014	K	TFQGPPHGIQVER	D			File10908 Spectrum334836 scans: 4816	113		114		116		117		119		121
W5BG62	22772	2761	1	590.656	-0.0073	0	33.44	0.013	K	TFQGPPHGIQVER	D			File10897 Spectrum215868 scans: 4683	113		114		116		117		119		121
W5BG62	22772	2761	1	443.244	-0.0072	0	37.3	0.0055	K	TFQGPPHGIQVER	D			File10908 Spectrum334909 scans: 4907	113		114		116		117		119		121
W5BG62	22772	2761	1	590.656	-0.0071	0	33.18	0.014	K	TFQGPPHGIQVER	D			File10908 Spectrum335206 scans: 5300	113		114		116		117		119		121
W5BG62	22772	2761	1	590.656	-0.0071	0	26.1	0.071	K	TFQGPPHGIQVER	D			File10909 Spectrum353338 scans: 14084	113		114		116		117		119		121
W5BG62	22772	2761	1	590.656	-0.0071	0	22.22	0.17	K	TFQGPPHGIQVER	D			File10909 Spectrum348366 scans: 7888	113		114		116		117		119		121
W5BG62	22772	2761	1	590.656	-0.0069	0	41.63	0.002	K	TFQGPPHGIQVER	D			File10908 Spectrum335012 scans: 5045	113		114		116		117		119		121
W5BG62	22772	2761	1	590.656	-0.0069	0	22.9	0.15	K	TFQGPPHGIQVER	D			File10908 Spectrum335349 scans: 5475	113		114		116		117		119		121
W5BG62	22772	2761	1	885.48	-0.0068	0	37.29	0.0054	K	TFQGPPHGIQVER	D			File10900 Spectrum248763 scans: 5027	113		114		116		117		119		121
W5BG62	22772	2761	1	590.656	-0.0067	0	36.18	0.007	K	TFQGPPHGIQVER	D			File10909 Spectrum346292 scans: 5349	113		114		116		117		119		121
W5BG62	22772	2761	1	885.48	-0.0067	0	34.17	0.011	K	TFQGPPHGIQVER	D			File10909 Spectrum346293 scans: 5350	113		114		116		117		119		121
W5BG62	22772	2761	1	590.656	-0.0065	0	37.91	0.0047	K	TFQGPPHGIQVER	D			File10909 Spectrum346362 scans: 5435	113		114		116		117		119		121
W5BG62	22772	2761	1	590.656	-0.0065	0	35.98	0.0073	K	TFQGPPHGIQVER	D			File10909 Spectrum353366 scans: 14132	113		114		116		117		119		121
W5BG62	22772	2761	1	885.48	-0.0065	0	37.37	0.0055	K	TFQGPPHGIQVER	D			File10909 Spectrum346364 scans: 5437	113		114		116		117		119		121
W5BG62	22772	2761	1	590.656	-0.0062	0	27.81	0.049	K	TFQGPPHGIQVER	D			File10909 Spectrum347030 scans: 6242	113		114		116		117		119		121
W5BG62	22772	2761	1	590.656	-0.0062	0	37.66	0.0051	K	TFQGPPHGIQVER	D			File10909 Spectrum346779 scans: 5947	113		114		116		117		119		121
W5BG62	22772	2761	1	590.656	-0.0062	0	36.63	0.0065	K	TFQGPPHGIQVER	D			File10909 Spectrum346441 scans: 5529	113		114		116		117		119		121
W5BG62	22772	2761	1	590.656	-0.0062	0	41.87	0.0019	K	TFQGPPHGIQVER	D			File10909 Spectrum345908 scans: 4864	113		114		116		117		119		121
W5BG62	22772	2761	1	443.244	-0.0061	0	36.75	0.0064	K	TFQGPPHGIQVER	D			File10909 Spectrum346137 scans: 5159	113		114		116		117		119		121
W5BG62	22772	2761	1	590.656	-0.006	0	38.55	0.0043	K	TFQGPPHGIQVER	D			File10908 Spectrum334832 scans: 4811	113		114		116		117		119		121
W5BG62	22772	2761	1	590.656	-0.006	0	20.13	0.3	K	TFQGPPHGIQVER	D			File10909 Spectrum347329 scans: 6612	113		114		116		117		119		121
W5BG62	22772	2761	1	590.656	-0.0058	0	30.11	0.03	K	TFQGPPHGIQVER	D			File10909 Spectrum346942 scans: 6140	113		114		116		117		119		121
W5BG62	22772	2761	1	443.244	-0.0058	0	23.22	0.15	K	TFQGPPHGIQVER	D			File10908 Spectrum334842 scans: 4823	113		114		116		117		119		121
W5BG62	22772	2761	1	590.657	-0.0051	0	27.02	0.06	K	TFQGPPHGIQVER	D			File10908 Spectrum335517 scans: 5683	113		114		116		117		119		121
W5BG62	22772	2761	1	590.657	-0.0051	0	37.67	0.0052	K	TFQGPPHGIQVER	D			File10909 Spectrum345966 scans: 4940	113		114		116		117		119		121
W5BG62	22772	2761	1	590.657	-0.0049	0	43.63	0.0013	K	TFQGPPHGIQVER	D			File10909 Spectrum346222 scans: 5263	113		114		116		117		119		121
W5BG62	22772	2761	1	590.657	-0.0049	0	48.99	0.00038	K	TFQGPPHGIQVER	D			File10909 Spectrum346025 scans: 5018	113		114		116		117		119		121
W5BG62	22772	2761	1	590.657	-0.0045	0	21.46	0.22	K	TFQGPPHGIQVER	D			File10909 Spectrum347924 scans: 7355	113		114		116		117		119		121
W5BG62	22772	2761	1	590.657	-0.0042	0	37.14	0.0058	K	TFQGPPHGIQVER	D			File10908 Spectrum334904 scans: 4899	113		114		116		117		119		121
W5BG62	22772	2761	1	590.657	-0.004	0	34.29	0.011	K	TFQGPPHGIQVER	D			File10909 Spectrum353187 scans: 13819	113		114		116		117		119		121
W5BG62	22772	2761	1	590.657	-0.0038	0	41.27	0.0022	K	TFQGPPHGIQVER	D			File10909 Spectrum346088 scans: 5099	113		114		116		117		119		121
W5BG62	22772	2761	1	590.657	-0.0038	0	25.98	0.075	K	TFQGPPHGIQVER	D			File10909 Spectrum353126 scans: 13712	113		114		116		117		119		121
W5BG62	22772	2761	1	590.657	-0.0038	0	30.18	0.029	K	TFQGPPHGIQVER	D			File10909 Spectrum347598 scans: 6962	113		114		116		117		119		121
W5BG62	22772	2761	1	885.482	-0.0038	0	21.01	0.24	K	TFQGPPHGIQVER	D			File10909 Spectrum346901 scans: 6089	113		114		116		117		119		121
W5BG62	22772	2761	1	590.657	-0.0034	0	55.97	7.8e-05	K	TFQGPPHGIQVER	D			File10909 Spectrum346155 scans: 5181	113		114		116		117		119		121
W5BG62	22772	2761	1	443.245	-0.0033	0	31.08	0.024	K	TFQGPPHGIQVER	D			File10909 Spectrum346223 scans: 5264	113		114		116		117		119		121
W5BG62	22772	2761	1	590.657	-0.003	0	22.9	0.16	K	TFQGPPHGIQVER	D			File10901 Spectrum259534 scans: 4965	113		114		116		117		119		121
W5BG62	22772	2761	1	590.657	-0.0027	0	32.63	0.017	K	TFQGPPHGIQVER	D			File10909 Spectrum347535 scans: 6881	113		114		116		117		119		121
W5BG62	22772	2761	1	590.657	-0.0023	0	26.54	0.069	K	TFQGPPHGIQVER	D			File10909 Spectrum346710 scans: 5861	113		114		116		117		119		121
W5BG62	22772	2761	1	885.482	-0.0023	0	54.57	0.00011	K	TFQGPPHGIQVER	D			File10882 Spectrum74533 scans: 4052	113		114		116		117		119		121
W5BG62	22772	2761	1	590.658	-0.0021	0	43.97	0.0013	K	TFQGPPHGIQVER	D			File10908 Spectrum334955 scans: 4969	113		114		116		117		119		121
W5BG62	22772	2761	1	590.658	-0.002	0	35.63	0.0088	K	TFQGPPHGIQVER	D			File10882 Spectrum80985 scans: 13274	113		114		116		117		119		121
W5BG62	22772	2761	1	885.483	-0.0019	0	30.26	0.03	K	TFQGPPHGIQVER	D			File10878 Spectrum38603 scans: 4220	113		114		116		117		119		121
W5BG62	22772	2761	1	885.483	-0.0019	0	45.98	0.00082	K	TFQGPPHGIQVER	D			File10882 Spectrum74461 scans: 3906	113		114		116		117		119		121
W5BG62	22772	2761	1	885.483	-0.0018	0	30.16	0.031	K	TFQGPPHGIQVER	D			File10882 Spectrum75318 scans: 5219	113		114		116		117		119		121
W5BG62	22772	2761	1	443.245	-0.0015	0	31.03	0.026	K	TFQGPPHGIQVER	D			File10882 Spectrum74534 scans: 4053	113		114		116		117		119		121
W5BG62	22772	2761	1	590.658	-0.001	0	29.92	0.033	K	TFQGPPHGIQVER	D			File10882 Spectrum81014 scans: 13383	113		114		116		117		119		121
W5BG62	22772	2761	1	590.658	-0.0009	0	34.63	0.011	K	TFQGPPHGIQVER	D			File10882 Spectrum80148 scans: 11951	113		114		116		117		119		121
W5BG62	22772	2761	1	443.245	-0.0006	0	43.58	0.0014	K	TFQGPPHGIQVER	D			File10882 Spectrum74463 scans: 3909	113		114		116		117		119		121
W5BG62	22772	2761	1	590.658	-0.0001	0	52.27	0.00019	K	TFQGPPHGIQVER	D			File10882 Spectrum74379 scans: 3752	113		114		116		117		119		121
W5BG62	22772	2761	1	885.484	-0.0001	0	21.52	0.23	K	TFQGPPHGIQVER	D			File10901 Spectrum259545 scans: 4979	113		114		116		117		119		121
W5BG62	22772	2761	1	885.484	0	0	31.61	0.022	K	TFQGPPHGIQVER	D			File10874 Spectrum2468 scans: 4338	113		114		116		117		119		121
W5BG62	22772	2761	1	885.484	0.0001	0	44.04	0.0012	K	TFQGPPHGIQVER	D			File10882 Spectrum74381 scans: 3754	113		114		116		117		119		121
W5BG62	22772	2761	1	885.484	0.0004	0	38.64	0.0043	K	TFQGPPHGIQVER	D			File10881 Spectrum65739 scans: 4241	113		114		116		117		119		121
W5BG62	22772	2761	1	443.246	0.0004	0	26.97	0.064	K	TFQGPPHGIQVER	D			File10882 Spectrum73949 scans: 3144	113		114		116		117		119		121
W5BG62	22772	2761	1	443.246	0.0004	0	37.47	0.0057	K	TFQGPPHGIQVER	D			File10882 Spectrum74385 scans: 3759	113		114		116		117		119		121
W5BG62	22772	2761	1	885.484	0.0005	0	52.47	0.00018	K	TFQGPPHGIQVER	D			File10876 Spectrum20404 scans: 4079	113		114		116		117		119		121
W5BG62	22772	2761	1	885.484	0.0007	0	23.75	0.13	K	TFQGPPHGIQVER	D			File10882 Spectrum77101 scans: 7784	113		114		116		117		119		121
W5BG62	22772	2761	1	885.484	0.0007	0	29.49	0.036	K	TFQGPPHGIQVER	D			File10883 Spectrum83223 scans: 3956	113		114		116		117		119		121
W5BG62	22772	2761	1	590.659	0.0008	0	20.73	0.27	K	TFQGPPHGIQVER	D			File10878 Spectrum38609 scans: 4231	113		114		116		117		119		121
W5BG62	22772	2761	1	590.659	0.001	0	33.98	0.013	K	TFQGPPHGIQVER	D			File10881 Spectrum65696 scans: 4175	113		114		116		117		119		121
W5BG62	22772	2761	1	590.659	0.001	0	52.31	0.00019	K	TFQGPPHGIQVER	D			File10882 Spectrum74529 scans: 4047	113		114		116		117		119		121
W5BG62	22772	2761	1	590.659	0.0012	0	22.24	0.2	K	TFQGPPHGIQVER	D			File10874 Spectrum2447 scans: 4306	113		114		116		117		119		121
W5BG62	22772	2761	1	885.484	0.0013	0	38.79	0.0044	K	TFQGPPHGIQVER	D			File10882 Spectrum75638 scans: 5645	113		114		116		117		119		121
W5BG62	22772	2761	1	590.659	0.0015	0	34.34	0.012	K	TFQGPPHGIQVER	D			File10882 Spectrum79661 scans: 11355	113		114		116		117		119		121
W5BG62	22772	2761	1	885.484	0.0016	0	47.13	0.00065	K	TFQGPPHGIQVER	D			File10883 Spectrum83355 scans: 4149	113		114		116		117		119		121
W5BG62	22772	2761	1	590.659	0.0017	0	32.28	0.02	K	TFQGPPHGIQVER	D			File10882 Spectrum74896 scans: 4597	113		114		116		117		119		121
W5BG62	22772	2761	1	590.659	0.0019	0	42.72	0.0018	K	TFQGPPHGIQVER	D			File10882 Spectrum80496 scans: 12463	113		114		116		117		119		121
W5BG62	22772	2761	1	885.485	0.0023	0	38.01	0.0054	K	TFQGPPHGIQVER	D			File10875 Spectrum11497 scans: 4207	113		114		116		117		119		121
W5BG62	22772	2761	1	443.246	0.0025	0	26.11	0.082	K	TFQGPPHGIQVER	D			File10876 Spectrum20442 scans: 4133	113		114		116		117		119		121
W5BG62	22772	2761	1	885.485	0.0027	0	43.03	0.0017	K	TFQGPPHGIQVER	D			File10882 Spectrum75032 scans: 4793	113		114		116		117		119		121
W5BG62	22772	2761	1	885.485	0.0027	0	42.73	0.0018	K	TFQGPPHGIQVER	D			File10882 Spectrum74899 scans: 4601	113		114		116		117		119		121
W5BG62	22772	2761	1	885.485	0.0027	0	33.63	0.015	K	TFQGPPHGIQVER	D			File10886 Spectrum109364 scans: 4259	113		114		116		117		119		121
W5BG62	22772	2761	1	885.485	0.0027	0	39.97	0.0034	K	TFQGPPHGIQVER	D			File10874 Spectrum2349 scans: 4152	113		114		116		117		119		121
W5BG62	22772	2761	1	590.659	0.0028	0	38.55	0.0047	K	TFQGPPHGIQVER	D			File10882 Spectrum80658 scans: 12730	113		114		116		117		119		121
W5BG62	22772	2761	1	590.659	0.0028	0	36.9	0.0068	K	TFQGPPHGIQVER	D			File10883 Spectrum83229 scans: 3964	113		114		116		117		119		121
W5BG62	22772	2761	1	885.485	0.0028	0	49.53	0.00037	K	TFQGPPHGIQVER	D			File10882 Spectrum74645 scans: 4228	113		114		116		117		119		121
W5BG62	22772	2761	1	885.485	0.0029	0	48.36	0.00049	K	TFQGPPHGIQVER	D			File10882 Spectrum74770 scans: 4412	113		114		116		117		119		121
W5BG62	22772	2761	1	590.659	0.003	0	47.87	0.00055	K	TFQGPPHGIQVER	D			File10883 Spectrum83357 scans: 4153	113		114		116		117		119		121
W5BG62	22772	2761	1	590.659	0.003	0	58.27	5e-05	K	TFQGPPHGIQVER	D			File10882 Spectrum74768 scans: 4409	113		114		116		117		119		121
W5BG62	22772	2761	1	590.659	0.003	0	34.47	0.012	K	TFQGPPHGIQVER	D			File10882 Spectrum79844 scans: 11576	113		114		116		117		119		121
W5BG62	22772	2761	1	590.659	0.003	0	37.97	0.0054	K	TFQGPPHGIQVER	D			File10878 Spectrum38296 scans: 3799	113		114		116		117		119		121
W5BG62	22772	2761	1	590.659	0.0032	0	36.57	0.0074	K	TFQGPPHGIQVER	D			File10882 Spectrum80941 scans: 13155	113		114		116		117		119		121
W5BG62	22772	2761	1	443.246	0.0033	0	37.35	0.0061	K	TFQGPPHGIQVER	D			File10882 Spectrum74651 scans: 4235	113		114		116		117		119		121
W5BG62	22772	2761	1	885.485	0.0034	0	26.01	0.085	K	TFQGPPHGIQVER	D			File10877 Spectrum29413 scans: 4068	113		114		116		117		119		121
W5BG62	22772	2761	1	590.659	0.0035	0	44.08	0.0013	K	TFQGPPHGIQVER	D			File10882 Spectrum74643 scans: 4225	113		114		116		117		119		121
W5BG62	22772	2761	1	590.659	0.0035	0	36.83	0.007	K	TFQGPPHGIQVER	D			File10882 Spectrum75030 scans: 4790	113		114		116		117		119		121
W5BG62	22772	2761	1	590.659	0.0035	0	26.2	0.081	K	TFQGPPHGIQVER	D			File10885 Spectrum100851 scans: 4310	113		114		116		117		119		121
W5BG62	22772	2761	1	590.659	0.0035	0	27.1	0.066	K	TFQGPPHGIQVER	D			File10882 Spectrum75869 scans: 5981	113		114		116		117		119		121
W5BG62	22772	2761	1	590.659	0.0037	0	44.87	0.0011	K	TFQGPPHGIQVER	D			File10882 Spectrum80587 scans: 12602	113		114		116		117		119		121
W5BG62	22772	2761	1	590.659	0.0039	0	64.26	1.3e-05	K	TFQGPPHGIQVER	D			File10882 Spectrum74460 scans: 3905	113		114		116		117		119		121
W5BG62	22772	2761	1	590.66	0.0043	0	26.28	0.077	K	TFQGPPHGIQVER	D			File10888 Spectrum126317 scans: 4035	113		114		116		117		119		121
W5BG62	22772	2761	1	885.486	0.0044	0	41.57	0.0023	K	TFQGPPHGIQVER	D			File10888 Spectrum126436 scans: 4219	113		114		116		117		119		121
W5BG62	22772	2761	1	590.66	0.0045	0	34.18	0.012	K	TFQGPPHGIQVER	D			File10876 Spectrum20554 scans: 4285	113		114		116		117		119		121
W5BG62	22772	2761	1	590.66	0.0046	0	25.25	0.097	K	TFQGPPHGIQVER	D			File10882 Spectrum75451 scans: 5392	113		114		116		117		119		121
W5BG62	22772	2761	1	590.66	0.0046	0	31.99	0.021	K	TFQGPPHGIQVER	D			File10882 Spectrum80001 scans: 11771	113		114		116		117		119		121
W5BG62	22772	2761	1	590.66	0.0046	0	36.9	0.0066	K	TFQGPPHGIQVER	D			File10877 Spectrum29421 scans: 4081	113		114		116		117		119		121
W5BG62	22772	2761	1	590.66	0.0048	0	22.07	0.2	K	TFQGPPHGIQVER	D			File10887 Spectrum117779 scans: 4268	113		114		116		117		119		121
W5BG62	22772	2761	1	590.66	0.005	0	44.71	0.0011	K	TFQGPPHGIQVER	D			File10880 Spectrum56458 scans: 3748	113		114		116		117		119		121
W5BG62	22772	2761	1	590.66	0.005	0	26.08	0.081	K	TFQGPPHGIQVER	D			File10882 Spectrum75989 scans: 6161	113		114		116		117		119		121
W5BG62	22772	2761	1	885.486	0.0051	0	33.05	0.017	K	TFQGPPHGIQVER	D			File10879 Spectrum47804 scans: 4175	113		114		116		117		119		121
W5BG62	22772	2761	1	885.486	0.0053	0	41.04	0.0027	K	TFQGPPHGIQVER	D			File10882 Spectrum75180 scans: 5010	113		114		116		117		119		121
W5BG62	22772	2761	1	590.66	0.0054	0	36.55	0.0075	K	TFQGPPHGIQVER	D			File10882 Spectrum80873 scans: 13025	113		114		116		117		119		121
W5BG62	22772	2761	1	590.66	0.0055	0	56.41	7.7e-05	K	TFQGPPHGIQVER	D			File10876 Spectrum20167 scans: 3738	113		114		116		117		119		121
W5BG62	22772	2761	1	590.66	0.0057	0	35.44	0.0097	K	TFQGPPHGIQVER	D			File10879 Spectrum47824 scans: 4202	113		114		116		117		119		121
W5BG62	22772	2761	1	443.247	0.0061	0	22.26	0.2	K	TFQGPPHGIQVER	D			File10882 Spectrum74771 scans: 4416	113		114		116		117		119		121
W5BG62	22772	2761	1	590.66	0.0063	0	28.91	0.043	K	TFQGPPHGIQVER	D			File10880 Spectrum56321 scans: 3552	113		114		116		117		119		121
W5BG62	22772	2761	1	590.66	0.0065	0	32.66	0.018	K	TFQGPPHGIQVER	D			File10888 Spectrum126432 scans: 4215	113		114		116		117		119		121
W5BG62	22772	2761	1	885.487	0.0065	0	29.5	0.037	K	TFQGPPHGIQVER	D			File10880 Spectrum56359 scans: 3608	113		114		116		117		119		121
W5BG62	22772	2761	1	885.487	0.0066	0	48.58	0.00046	K	TFQGPPHGIQVER	D			File10876 Spectrum20557 scans: 4289	113		114		116		117		119		121
W5BG62	22772	2761	1	885.487	0.0067	0	44.86	0.0011	K	TFQGPPHGIQVER	D			File10889 Spectrum135108 scans: 4085	113		114		116		117		119		121
W5BG62	22772	2761	1	885.487	0.0068	0	41.83	0.0021	K	TFQGPPHGIQVER	D			File10884 Spectrum92085 scans: 4163	113		114		116		117		119		121
W5BG62	22772	2761	1	590.66	0.007	0	27.43	0.059	K	TFQGPPHGIQVER	D			File10877 Spectrum29565 scans: 4280	113		114		116		117		119		121
W5BG62	22772	2761	1	590.66	0.007	0	35.72	0.0087	K	TFQGPPHGIQVER	D			File10882 Spectrum80770 scans: 12880	113		114		116		117		119		121
W5BG62	22772	2761	1	590.661	0.0072	0	55.65	8.8e-05	K	TFQGPPHGIQVER	D			File10876 Spectrum20039 scans: 3551	113		114		116		117		119		121
W5BG62	22772	2761	1	590.661	0.0076	0	33.7	0.014	K	TFQGPPHGIQVER	D			File10889 Spectrum135125 scans: 4110	113		114		116		117		119		121
W5BG62	22772	2761	1	885.488	0.0078	0	46.52	0.00067	K	TFQGPPHGIQVER	D			File10877 Spectrum29558 scans: 4270	113		114		116		117		119		121
W5BG62	22772	2761	1	590.661	0.0079	0	24.86	0.098	K	TFQGPPHGIQVER	D			File10882 Spectrum76319 scans: 6601	113		114		116		117		119		121
W5BG62	22772	2761	1	885.488	0.0079	0	36.54	0.0067	K	TFQGPPHGIQVER	D			File10887 Spectrum117783 scans: 4272	113		114		116		117		119		121
W5BG62	22772	2761	1	590.661	0.0081	0	44.71	0.001	K	TFQGPPHGIQVER	D			File10882 Spectrum80424 scans: 12301	113		114		116		117		119		121
W5BG62	22772	2761	1	885.488	0.0082	0	29.52	0.033	K	TFQGPPHGIQVER	D			File10885 Spectrum100751 scans: 4153	113		114		116		117		119		121
W5BG62	22772	2761	1	885.488	0.0084	0	41.66	0.002	K	TFQGPPHGIQVER	D			File10880 Spectrum56489 scans: 3798	113		114		116		117		119		121
W5BG62	22772	2761	1	590.661	0.0087	0	36.13	0.0074	K	TFQGPPHGIQVER	D			File10882 Spectrum80300 scans: 12141	113		114		116		117		119		121
W5BG62	22772	2761	1	590.661	0.0087	0	23.97	0.12	K	TFQGPPHGIQVER	D			File10882 Spectrum76476 scans: 6861	113		114		116		117		119		121
W5BG62	22772	2761	1	885.488	0.009	0	20.19	0.3	K	TFQGPPHGIQVER	D			File10875 Spectrum11482 scans: 4187	113		114		116		117		119		121
W5BG62	22772	2761	1	885.488	0.0092	0	27.99	0.049	K	TFQGPPHGIQVER	D			File10888 Spectrum126316 scans: 4034	113		114		116		117		119		121
W5BG62	22772	2761	1	886.409	-0.0105	0	28.7	0.0047	K	DDENVNSQPFMR	W	Oxidation (M)	0.000000000010.0	File10909 Spectrum344982 scans: 3764	113		114		116		117		119		121
W5BG62	22772	2761	1	886.41	-0.0085	0	31.3	0.0027	K	DDENVNSQPFMR	W	Oxidation (M)	0.000000000010.0	File10904 Spectrum290998 scans: 3837	113		114		116		117		119		121
W5BG62	22772	2761	1	886.411	-0.0076	0	34.78	0.0012	K	DDENVNSQPFMR	W	Oxidation (M)	0.000000000010.0	File10909 Spectrum345065 scans: 3861	113		114		116		117		119		121
W5BG62	22772	2761	1	886.411	-0.0075	0	29.46	0.0041	K	DDENVNSQPFMR	W	Oxidation (M)	0.000000000010.0	File10904 Spectrum290927 scans: 3750	113		114		116		117		119		121
W5BG62	22772	2761	1	591.277	-0.0073	0	23.71	0.015	K	DDENVNSQPFMR	W	Oxidation (M)	0.000000000010.0	File10904 Spectrum290964 scans: 3794	113		114		116		117		119		121
W5BG62	22772	2761	1	591.277	-0.0064	0	24.73	0.012	K	DDENVNSQPFMR	W	Oxidation (M)	0.000000000010.0	File10904 Spectrum290894 scans: 3707	113		114		116		117		119		121
W5BG62	22772	2761	1	886.412	-0.0064	0	24.42	0.013	K	DDENVNSQPFMR	W	Oxidation (M)	0.000000000010.0	File10909 Spectrum345149 scans: 3961	113		114		116		117		119		121
W5BG62	22772	2761	1	886.412	-0.0063	0	24.44	0.013	K	DDENVNSQPFMR	W	Oxidation (M)	0.000000000010.0	File10904 Spectrum290860 scans: 3666	113		114		116		117		119		121
W5BG62	22772	2761	1	886.417	0.004	0	31.2	0.0039	K	DDENVNSQPFMR	W	Oxidation (M)	0.000000000010.0	File10887 Spectrum117367 scans: 3686	113		114		116		117		119		121
W5BG62	22772	2761	1	886.417	0.0045	0	28.86	0.0067	K	DDENVNSQPFMR	W	Oxidation (M)	0.000000000010.0	File10887 Spectrum117218 scans: 3479	113		114		116		117		119		121
W5BG62	22772	2761	1	886.417	0.0046	0	21.59	0.036	K	DDENVNSQPFMR	W	Oxidation (M)	0.000000000010.0	File10875 Spectrum10979 scans: 3497	113		114		116		117		119		121
W5BG62	22772	2761	1	886.418	0.0055	0	30.14	0.0049	K	DDENVNSQPFMR	W	Oxidation (M)	0.000000000010.0	File10875 Spectrum11120 scans: 3697	113		114		116		117		119		121
W5BG62	22772	2761	1	591.281	0.006	0	20.48	0.045	K	DDENVNSQPFMR	W	Oxidation (M)	0.000000000010.0	File10887 Spectrum117357 scans: 3672	113		114		116		117		119		121
W5BG62	22772	2761	1	928.507	-0.0177	0	37.52	0.0048	R	FVFCAEAIYK	S			File10905 Spectrum309575 scans: 13621	113		114		116		117		119		121
W5BG62	22772	2761	1	928.507	-0.0169	0	35.2	0.0082	R	FVFCAEAIYK	S			File10905 Spectrum308204 scans: 11920	113		114		116		117		119		121
W5BG62	22772	2761	1	619.341	-0.0166	0	22.78	0.14	R	FVFCAEAIYK	S			File10905 Spectrum309812 scans: 14034	113		114		116		117		119		121
W5BG62	22772	2761	1	619.341	-0.0163	0	34.73	0.0091	R	FVFCAEAIYK	S			File10904 Spectrum298980 scans: 13760	113		114		116		117		119		121
W5BG62	22772	2761	1	619.341	-0.0159	0	34.81	0.0086	R	FVFCAEAIYK	S			File10904 Spectrum299004 scans: 13854	113		114		116		117		119		121
W5BG62	22772	2761	1	928.508	-0.0158	0	33.77	0.011	R	FVFCAEAIYK	S			File10905 Spectrum309850 scans: 14101	113		114		116		117		119		121
W5BG62	22772	2761	1	619.341	-0.0157	0	35.42	0.0074	R	FVFCAEAIYK	S			File10905 Spectrum308594 scans: 12400	113		114		116		117		119		121
W5BG62	22772	2761	1	928.508	-0.0154	0	25.03	0.081	R	FVFCAEAIYK	S			File10905 Spectrum308261 scans: 11994	113		114		116		117		119		121
W5BG62	22772	2761	1	619.341	-0.0152	0	31.02	0.021	R	FVFCAEAIYK	S			File10905 Spectrum309516 scans: 13510	113		114		116		117		119		121
W5BG62	22772	2761	1	928.508	-0.015	0	44.13	0.001	R	FVFCAEAIYK	S			File10905 Spectrum308401 scans: 12163	113		114		116		117		119		121
W5BG62	22772	2761	1	928.508	-0.0148	0	43.76	0.0011	R	FVFCAEAIYK	S			File10905 Spectrum308471 scans: 12249	113		114		116		117		119		121
W5BG62	22772	2761	1	928.508	-0.0148	0	25.24	0.078	R	FVFCAEAIYK	S			File10904 Spectrum298183 scans: 12707	113		114		116		117		119		121
W5BG62	22772	2761	1	619.341	-0.0141	0	35.03	0.0084	R	FVFCAEAIYK	S			File10905 Spectrum308184 scans: 11896	113		114		116		117		119		121
W5BG62	22772	2761	1	928.509	-0.0138	0	34.18	0.01	R	FVFCAEAIYK	S			File10905 Spectrum308042 scans: 11733	113		114		116		117		119		121
W5BG62	22772	2761	1	619.341	-0.0135	0	36.41	0.006	R	FVFCAEAIYK	S			File10905 Spectrum308459 scans: 12235	113		114		116		117		119		121
W5BG62	22772	2761	1	928.509	-0.0131	0	44.33	0.00098	R	FVFCAEAIYK	S			File10905 Spectrum308334 scans: 12080	113		114		116		117		119		121
W5BG62	22772	2761	1	928.509	-0.013	0	32.1	0.017	R	FVFCAEAIYK	S			File10905 Spectrum308952 scans: 12820	113		114		116		117		119		121
W5BG62	22772	2761	1	619.342	-0.0124	0	32.3	0.016	R	FVFCAEAIYK	S			File10905 Spectrum309861 scans: 14118	113		114		116		117		119		121
W5BG62	22772	2761	1	619.342	-0.0122	0	35.6	0.0073	R	FVFCAEAIYK	S			File10905 Spectrum308245 scans: 11974	113		114		116		117		119		121
W5BG62	22772	2761	1	619.342	-0.0122	0	36.34	0.0061	R	FVFCAEAIYK	S			File10905 Spectrum308664 scans: 12481	113		114		116		117		119		121
W5BG62	22772	2761	1	619.342	-0.0119	0	35.32	0.0077	R	FVFCAEAIYK	S			File10904 Spectrum298920 scans: 13638	113		114		116		117		119		121
W5BG62	22772	2761	1	619.342	-0.0119	0	37.11	0.0051	R	FVFCAEAIYK	S			File10905 Spectrum309339 scans: 13283	113		114		116		117		119		121
W5BG62	22772	2761	1	619.342	-0.0119	0	21.31	0.19	R	FVFCAEAIYK	S			File10906 Spectrum320703 scans: 14141	113		114		116		117		119		121
W5BG62	22772	2761	1	619.342	-0.0119	0	35.31	0.0077	R	FVFCAEAIYK	S			File10905 Spectrum308904 scans: 12763	113		114		116		117		119		121
W5BG62	22772	2761	1	619.342	-0.0117	0	35.18	0.0081	R	FVFCAEAIYK	S			File10905 Spectrum309682 scans: 13813	113		114		116		117		119		121
W5BG62	22772	2761	1	619.342	-0.0117	0	36.04	0.0066	R	FVFCAEAIYK	S			File10905 Spectrum309419 scans: 13387	113		114		116		117		119		121
W5BG62	22772	2761	1	619.342	-0.0117	0	35.82	0.007	R	FVFCAEAIYK	S			File10905 Spectrum308320 scans: 12064	113		114		116		117		119		121
W5BG62	22772	2761	1	619.342	-0.0115	0	40.76	0.0022	R	FVFCAEAIYK	S			File10905 Spectrum309796 scans: 13992	113		114		116		117		119		121
W5BG62	22772	2761	1	619.342	-0.0115	0	35.1	0.0082	R	FVFCAEAIYK	S			File10906 Spectrum318943 scans: 11863	113		114		116		117		119		121
W5BG62	22772	2761	1	619.342	-0.0115	0	29.28	0.031	R	FVFCAEAIYK	S			File10904 Spectrum298943 scans: 13680	113		114		116		117		119		121
W5BG62	22772	2761	1	619.342	-0.0113	0	35.67	0.0078	R	FVFCAEAIYK	S			File10905 Spectrum309133 scans: 13032	113		114		116		117		119		121
W5BG62	22772	2761	1	619.342	-0.0113	0	35.35	0.0083	R	FVFCAEAIYK	S			File10905 Spectrum308534 scans: 12325	113		114		116		117		119		121
W5BG62	22772	2761	1	619.342	-0.0111	0	36.42	0.0065	R	FVFCAEAIYK	S			File10905 Spectrum309765 scans: 13946	113		114		116		117		119		121
W5BG62	22772	2761	1	928.51	-0.0109	0	45.57	0.00079	R	FVFCAEAIYK	S			File10905 Spectrum309536 scans: 13536	113		114		116		117		119		121
W5BG62	22772	2761	1	928.51	-0.0109	0	31.48	0.02	R	FVFCAEAIYK	S			File10905 Spectrum309788 scans: 13980	113		114		116		117		119		121
W5BG62	22772	2761	1	928.51	-0.0109	0	22.53	0.16	R	FVFCAEAIYK	S			File10905 Spectrum309650 scans: 13753	113		114		116		117		119		121
W5BG62	22772	2761	1	928.51	-0.0108	0	37.52	0.005	R	FVFCAEAIYK	S			File10905 Spectrum308135 scans: 11836	113		114		116		117		119		121
W5BG62	22772	2761	1	619.342	-0.0106	0	21.48	0.2	R	FVFCAEAIYK	S			File10908 Spectrum340612 scans: 12010	113		114		116		117		119		121
W5BG62	22772	2761	1	619.342	-0.0106	0	34.37	0.01	R	FVFCAEAIYK	S			File10905 Spectrum308029 scans: 11717	113		114		116		117		119		121
W5BG62	22772	2761	1	928.51	-0.0105	0	28.38	0.041	R	FVFCAEAIYK	S			File10905 Spectrum309754 scans: 13930	113		114		116		117		119		121
W5BG62	22772	2761	1	619.343	-0.0104	0	28.69	0.038	R	FVFCAEAIYK	S			File10905 Spectrum309733 scans: 13900	113		114		116		117		119		121
W5BG62	22772	2761	1	619.343	-0.0104	0	35.97	0.0072	R	FVFCAEAIYK	S			File10905 Spectrum309660 scans: 13771	113		114		116		117		119		121
W5BG62	22772	2761	1	928.51	-0.0104	0	35.7	0.0077	R	FVFCAEAIYK	S			File10905 Spectrum309725 scans: 13885	113		114		116		117		119		121
W5BG62	22772	2761	1	928.51	-0.0104	0	45.18	0.00086	R	FVFCAEAIYK	S			File10905 Spectrum309560 scans: 13579	113		114		116		117		119		121
W5BG62	22772	2761	1	619.343	-0.0102	0	35.97	0.0072	R	FVFCAEAIYK	S			File10905 Spectrum309468 scans: 13449	113		114		116		117		119		121
W5BG62	22772	2761	1	619.343	-0.0102	0	21.68	0.19	R	FVFCAEAIYK	S			File10904 Spectrum297282 scans: 11636	113		114		116		117		119		121
W5BG62	22772	2761	1	619.343	-0.01	0	33.14	0.014	R	FVFCAEAIYK	S			File10906 Spectrum319210 scans: 12167	113		114		116		117		119		121
W5BG62	22772	2761	1	928.51	-0.01	0	27.07	0.056	R	FVFCAEAIYK	S			File10905 Spectrum309331 scans: 13272	113		114		116		117		119		121
W5BG62	22772	2761	1	619.343	-0.0099	0	27.8	0.047	R	FVFCAEAIYK	S			File10882 Spectrum80591 scans: 12607	113		114		116		117		119		121
W5BG62	22772	2761	1	619.343	-0.0099	0	31.75	0.019	R	FVFCAEAIYK	S			File10905 Spectrum308964 scans: 12836	113		114		116		117		119		121
W5BG62	22772	2761	1	619.343	-0.0097	0	39.01	0.0036	R	FVFCAEAIYK	S			File10905 Spectrum309706 scans: 13856	113		114		116		117		119		121
W5BG62	22772	2761	1	928.511	-0.0097	0	32.36	0.017	R	FVFCAEAIYK	S			File10905 Spectrum309626 scans: 13710	113		114		116		117		119		121
W5BG62	22772	2761	1	928.511	-0.0095	0	29.77	0.03	R	FVFCAEAIYK	S			File10906 Spectrum318880 scans: 11783	113		114		116		117		119		121
W5BG62	22772	2761	1	928.511	-0.0094	0	32.39	0.016	R	FVFCAEAIYK	S			File10904 Spectrum297314 scans: 11673	113		114		116		117		119		121
W5BG62	22772	2761	1	619.343	-0.0093	0	35.44	0.0082	R	FVFCAEAIYK	S			File10905 Spectrum309549 scans: 13561	113		114		116		117		119		121
W5BG62	22772	2761	1	928.511	-0.0092	0	31.84	0.019	R	FVFCAEAIYK	S			File10905 Spectrum309493 scans: 13481	113		114		116		117		119		121
W5BG62	22772	2761	1	619.343	-0.0089	0	23.93	0.12	R	FVFCAEAIYK	S			File10905 Spectrum309293 scans: 13226	113		114		116		117		119		121
W5BG62	22772	2761	1	619.343	-0.0089	0	35.64	0.0079	R	FVFCAEAIYK	S			File10905 Spectrum309189 scans: 13101	113		114		116		117		119		121
W5BG62	22772	2761	1	619.343	-0.0089	0	35.45	0.0082	R	FVFCAEAIYK	S			File10905 Spectrum309024 scans: 12905	113		114		116		117		119		121
W5BG62	22772	2761	1	928.511	-0.0089	0	50.35	0.00027	R	FVFCAEAIYK	S			File10905 Spectrum309364 scans: 13321	113		114		116		117		119		121
W5BG62	22772	2761	1	928.511	-0.0088	0	37.13	0.0058	R	FVFCAEAIYK	S			File10905 Spectrum309218 scans: 13137	113		114		116		117		119		121
W5BG62	22772	2761	1	928.511	-0.0088	0	30.28	0.028	R	FVFCAEAIYK	S			File10905 Spectrum308817 scans: 12666	113		114		116		117		119		121
W5BG62	22772	2761	1	619.343	-0.0088	0	33.39	0.014	R	FVFCAEAIYK	S			File10904 Spectrum298791 scans: 13448	113		114		116		117		119		121
W5BG62	22772	2761	1	928.511	-0.0087	0	41.59	0.0021	R	FVFCAEAIYK	S			File10906 Spectrum318942 scans: 11862	113		114		116		117		119		121
W5BG62	22772	2761	1	619.343	-0.0086	0	30.83	0.025	R	FVFCAEAIYK	S			File10905 Spectrum309581 scans: 13633	113		114		116		117		119		121
W5BG62	22772	2761	1	619.343	-0.0084	0	36.09	0.0074	R	FVFCAEAIYK	S			File10905 Spectrum308109 scans: 11808	113		114		116		117		119		121
W5BG62	22772	2761	1	928.511	-0.0083	0	42.17	0.0018	R	FVFCAEAIYK	S			File10905 Spectrum309697 scans: 13840	113		114		116		117		119		121
W5BG62	22772	2761	1	619.343	-0.0082	0	35.54	0.0083	R	FVFCAEAIYK	S			File10905 Spectrum308385 scans: 12145	113		114		116		117		119		121
W5BG62	22772	2761	1	928.511	-0.0082	0	38.39	0.0043	R	FVFCAEAIYK	S			File10905 Spectrum309169 scans: 13075	113		114		116		117		119		121
W5BG62	22772	2761	1	928.511	-0.008	0	26.46	0.067	R	FVFCAEAIYK	S			File10905 Spectrum309009 scans: 12888	113		114		116		117		119		121
W5BG62	22772	2761	1	619.343	-0.0078	0	35.94	0.0076	R	FVFCAEAIYK	S			File10905 Spectrum309375 scans: 13334	113		114		116		117		119		121
W5BG62	22772	2761	1	928.511	-0.0078	0	37.97	0.0048	R	FVFCAEAIYK	S			File10905 Spectrum308887 scans: 12744	113		114		116		117		119		121
W5BG62	22772	2761	1	619.343	-0.0076	0	33.26	0.014	R	FVFCAEAIYK	S			File10904 Spectrum298697 scans: 13337	113		114		116		117		119		121
W5BG62	22772	2761	1	928.512	-0.0073	0	31.91	0.02	R	FVFCAEAIYK	S			File10905 Spectrum309599 scans: 13665	113		114		116		117		119		121
W5BG62	22772	2761	1	619.344	-0.0073	0	27.74	0.051	R	FVFCAEAIYK	S			File10905 Spectrum309609 scans: 13683	113		114		116		117		119		121
W5BG62	22772	2761	1	619.344	-0.0073	0	28.6	0.042	R	FVFCAEAIYK	S			File10904 Spectrum298859 scans: 13551	113		114		116		117		119		121
W5BG62	22772	2761	1	619.344	-0.0073	0	35.57	0.0085	R	FVFCAEAIYK	S			File10905 Spectrum309084 scans: 12973	113		114		116		117		119		121
W5BG62	22772	2761	1	928.512	-0.0072	0	46.87	0.00062	R	FVFCAEAIYK	S			File10905 Spectrum309266 scans: 13196	113		114		116		117		119		121
W5BG62	22772	2761	1	619.344	-0.0071	0	35.02	0.0099	R	FVFCAEAIYK	S			File10905 Spectrum308823 scans: 12673	113		114		116		117		119		121
W5BG62	22772	2761	1	619.344	-0.0067	0	33.77	0.013	R	FVFCAEAIYK	S			File10904 Spectrum297370 scans: 11737	113		114		116		117		119		121
W5BG62	22772	2761	1	619.344	-0.0066	0	33.25	0.014	R	FVFCAEAIYK	S			File10905 Spectrum309239 scans: 13163	113		114		116		117		119		121
W5BG62	22772	2761	1	619.344	-0.0064	0	38.43	0.0044	R	FVFCAEAIYK	S			File10905 Spectrum309637 scans: 13728	113		114		116		117		119		121
W5BG62	22772	2761	1	619.344	-0.0062	0	25.77	0.081	R	FVFCAEAIYK	S			File10881 Spectrum71496 scans: 12196	113		114		116		117		119		121
W5BG62	22772	2761	1	619.344	-0.006	0	21.36	0.22	R	FVFCAEAIYK	S			File10881 Spectrum72366 scans: 13768	113		114		116		117		119		121
W5BG62	22772	2761	1	619.344	-0.0056	0	32.96	0.016	R	FVFCAEAIYK	S			File10904 Spectrum298660 scans: 13287	113		114		116		117		119		121
W5BG62	22772	2761	1	619.344	-0.0056	0	21.45	0.22	R	FVFCAEAIYK	S			File10904 Spectrum298112 scans: 12619	113		114		116		117		119		121
W5BG62	22772	2761	1	928.513	-0.0055	0	36.32	0.0071	R	FVFCAEAIYK	S			File10879 Spectrum52118 scans: 10411	113		114		116		117		119		121
W5BG62	22772	2761	1	619.344	-0.0055	0	32.83	0.016	R	FVFCAEAIYK	S			File10879 Spectrum54355 scans: 13539	113		114		116		117		119		121
W5BG62	22772	2761	1	619.344	-0.0053	0	33.69	0.013	R	FVFCAEAIYK	S			File10904 Spectrum298607 scans: 13225	113		114		116		117		119		121
W5BG62	22772	2761	1	619.344	-0.0053	0	26.87	0.063	R	FVFCAEAIYK	S			File10904 Spectrum298553 scans: 13163	113		114		116		117		119		121
W5BG62	22772	2761	1	619.344	-0.0049	0	35.34	0.0087	R	FVFCAEAIYK	S			File10879 Spectrum54291 scans: 13317	113		114		116		117		119		121
W5BG62	22772	2761	1	619.344	-0.0049	0	32.44	0.017	R	FVFCAEAIYK	S			File10881 Spectrum71927 scans: 12790	113		114		116		117		119		121
W5BG62	22772	2761	1	619.345	-0.0046	0	33.11	0.015	R	FVFCAEAIYK	S			File10879 Spectrum52096 scans: 10368	113		114		116		117		119		121
W5BG62	22772	2761	1	928.513	-0.0044	0	29.18	0.037	R	FVFCAEAIYK	S			File10905 Spectrum309406 scans: 13371	113		114		116		117		119		121
W5BG62	22772	2761	1	928.513	-0.0044	0	34.96	0.0099	R	FVFCAEAIYK	S			File10879 Spectrum52018 scans: 10246	113		114		116		117		119		121
W5BG62	22772	2761	1	928.513	-0.0043	0	22.63	0.17	R	FVFCAEAIYK	S			File10880 Spectrum61805 scans: 11289	113		114		116		117		119		121
W5BG62	22772	2761	1	619.345	-0.0042	0	36.96	0.0062	R	FVFCAEAIYK	S			File10878 Spectrum45410 scans: 13773	113		114		116		117		119		121
W5BG62	22772	2761	1	619.345	-0.0042	0	34.23	0.012	R	FVFCAEAIYK	S			File10879 Spectrum51846 scans: 10001	113		114		116		117		119		121
W5BG62	22772	2761	1	619.345	-0.004	0	21.91	0.2	R	FVFCAEAIYK	S			File10881 Spectrum72290 scans: 13436	113		114		116		117		119		121
W5BG62	22772	2761	1	619.345	-0.0038	0	30.91	0.025	R	FVFCAEAIYK	S			File10879 Spectrum51754 scans: 9844	113		114		116		117		119		121
W5BG62	22772	2761	1	928.514	-0.0037	0	36.15	0.0075	R	FVFCAEAIYK	S			File10880 Spectrum63179 scans: 13196	113		114		116		117		119		121
W5BG62	22772	2761	1	619.345	-0.0036	0	29.24	0.037	R	FVFCAEAIYK	S			File10904 Spectrum298497 scans: 13094	113		114		116		117		119		121
W5BG62	22772	2761	1	619.345	-0.0036	0	23.07	0.15	R	FVFCAEAIYK	S			File10904 Spectrum298244 scans: 12783	113		114		116		117		119		121
W5BG62	22772	2761	1	619.345	-0.0034	0	33.45	0.014	R	FVFCAEAIYK	S			File10878 Spectrum45330 scans: 13546	113		114		116		117		119		121
W5BG62	22772	2761	1	928.514	-0.0033	0	44.69	0.0011	R	FVFCAEAIYK	S			File10878 Spectrum43419 scans: 11004	113		114		116		117		119		121
W5BG62	22772	2761	1	619.345	-0.0033	0	24.15	0.12	R	FVFCAEAIYK	S			File10904 Spectrum297511 scans: 11907	113		114		116		117		119		121
W5BG62	22772	2761	1	619.345	-0.0031	0	22.07	0.19	R	FVFCAEAIYK	S			File10882 Spectrum80975 scans: 13236	113		114		116		117		119		121
W5BG62	22772	2761	1	619.345	-0.0031	0	33.38	0.014	R	FVFCAEAIYK	S			File10904 Spectrum297820 scans: 12279	113		114		116		117		119		121
W5BG62	22772	2761	1	928.514	-0.0031	0	36.16	0.0074	R	FVFCAEAIYK	S			File10879 Spectrum54299 scans: 13352	113		114		116		117		119		121
W5BG62	22772	2761	1	619.345	-0.0029	0	46.3	0.00072	R	FVFCAEAIYK	S			File10880 Spectrum62604 scans: 12294	113		114		116		117		119		121
W5BG62	22772	2761	1	619.345	-0.0027	0	20.4	0.28	R	FVFCAEAIYK	S			File10881 Spectrum72397 scans: 13889	113		114		116		117		119		121
W5BG62	22772	2761	1	619.345	-0.0025	0	33.18	0.015	R	FVFCAEAIYK	S			File10879 Spectrum53767 scans: 12488	113		114		116		117		119		121
W5BG62	22772	2761	1	619.345	-0.0025	0	30.65	0.026	R	FVFCAEAIYK	S			File10880 Spectrum62322 scans: 11937	113		114		116		117		119		121
W5BG62	22772	2761	1	928.514	-0.0025	0	45.78	0.00081	R	FVFCAEAIYK	S			File10878 Spectrum45384 scans: 13700	113		114		116		117		119		121
W5BG62	22772	2761	1	619.345	-0.0022	0	31.72	0.021	R	FVFCAEAIYK	S			File10879 Spectrum53874 scans: 12640	113		114		116		117		119		121
W5BG62	22772	2761	1	619.345	-0.0022	0	32.89	0.016	R	FVFCAEAIYK	S			File10881 Spectrum72247 scans: 13319	113		114		116		117		119		121
W5BG62	22772	2761	1	619.345	-0.0022	0	28.98	0.039	R	FVFCAEAIYK	S			File10881 Spectrum69505 scans: 9640	113		114		116		117		119		121
W5BG62	22772	2761	1	928.514	-0.002	0	43.69	0.0013	R	FVFCAEAIYK	S			File10878 Spectrum45338 scans: 13582	113		114		116		117		119		121
W5BG62	22772	2761	1	928.514	-0.0018	0	30.4	0.028	R	FVFCAEAIYK	S			File10879 Spectrum51775 scans: 9882	113		114		116		117		119		121
W5BG62	22772	2761	1	619.346	-0.0018	0	22.53	0.17	R	FVFCAEAIYK	S			File10880 Spectrum63428 scans: 13938	113		114		116		117		119		121
W5BG62	22772	2761	1	928.515	-0.0017	0	26.26	0.073	R	FVFCAEAIYK	S			File10879 Spectrum51884 scans: 10054	113		114		116		117		119		121
W5BG62	22772	2761	1	619.346	-0.0016	0	33.86	0.013	R	FVFCAEAIYK	S			File10881 Spectrum72315 scans: 13543	113		114		116		117		119		121
W5BG62	22772	2761	1	619.346	-0.0016	0	29.86	0.032	R	FVFCAEAIYK	S			File10882 Spectrum80662 scans: 12737	113		114		116		117		119		121
W5BG62	22772	2761	1	619.346	-0.0014	0	33.56	0.014	R	FVFCAEAIYK	S			File10878 Spectrum44506 scans: 12374	113		114		116		117		119		121
W5BG62	22772	2761	1	928.515	-0.0014	0	45.52	0.00091	R	FVFCAEAIYK	S			File10878 Spectrum45419 scans: 13809	113		114		116		117		119		121
W5BG62	22772	2761	1	928.515	-0.0014	0	50.39	0.0003	R	FVFCAEAIYK	S			File10905 Spectrum309448 scans: 13426	113		114		116		117		119		121
W5BG62	22772	2761	1	619.346	-0.0013	0	33.28	0.015	R	FVFCAEAIYK	S			File10880 Spectrum61098 scans: 10421	113		114		116		117		119		121
W5BG62	22772	2761	1	619.346	-0.0013	0	42.61	0.0018	R	FVFCAEAIYK	S			File10880 Spectrum60966 scans: 10236	113		114		116		117		119		121
W5BG62	22772	2761	1	619.346	-0.0013	0	33.92	0.013	R	FVFCAEAIYK	S			File10879 Spectrum54228 scans: 13187	113		114		116		117		119		121
W5BG62	22772	2761	1	928.515	-0.0012	0	21.21	0.25	R	FVFCAEAIYK	S			File10880 Spectrum63421 scans: 13916	113		114		116		117		119		121
W5BG62	22772	2761	1	619.346	-0.0011	0	33.02	0.016	R	FVFCAEAIYK	S			File10879 Spectrum51978 scans: 10190	113		114		116		117		119		121
W5BG62	22772	2761	1	619.346	-0.0009	0	32.29	0.019	R	FVFCAEAIYK	S			File10879 Spectrum54427 scans: 13865	113		114		116		117		119		121
W5BG62	22772	2761	1	619.346	-0.0009	0	40.67	0.0027	R	FVFCAEAIYK	S			File10880 Spectrum62789 scans: 12579	113		114		116		117		119		121
W5BG62	22772	2761	1	928.515	-0.0009	0	41.71	0.0021	R	FVFCAEAIYK	S			File10880 Spectrum61009 scans: 10299	113		114		116		117		119		121
W5BG62	22772	2761	1	619.346	-0.0007	0	22.39	0.18	R	FVFCAEAIYK	S			File10880 Spectrum63395 scans: 13824	113		114		116		117		119		121
W5BG62	22772	2761	1	619.346	-0.0007	0	33.34	0.015	R	FVFCAEAIYK	S			File10878 Spectrum43496 scans: 11122	113		114		116		117		119		121
W5BG62	22772	2761	1	619.346	-0.0007	0	36.51	0.007	R	FVFCAEAIYK	S			File10880 Spectrum63322 scans: 13594	113		114		116		117		119		121
W5BG62	22772	2761	1	928.515	-0.0006	0	43.2	0.0015	R	FVFCAEAIYK	S			File10878 Spectrum43267 scans: 10795	113		114		116		117		119		121
W5BG62	22772	2761	1	619.346	-0.0005	0	27.04	0.062	R	FVFCAEAIYK	S			File10880 Spectrum63296 scans: 13486	113		114		116		117		119		121
W5BG62	22772	2761	1	619.346	-0.0005	0	33.04	0.016	R	FVFCAEAIYK	S			File10880 Spectrum63129 scans: 13117	113		114		116		117		119		121
W5BG62	22772	2761	1	619.346	-0.0005	0	32.65	0.017	R	FVFCAEAIYK	S			File10881 Spectrum69906 scans: 10192	113		114		116		117		119		121
W5BG62	22772	2761	1	619.346	-0.0003	0	33.58	0.014	R	FVFCAEAIYK	S			File10878 Spectrum45472 scans: 13992	113		114		116		117		119		121
W5BG62	22772	2761	1	619.346	-0.0003	0	32.61	0.017	R	FVFCAEAIYK	S			File10879 Spectrum54375 scans: 13645	113		114		116		117		119		121
W5BG62	22772	2761	1	464.761	-0.0003	0	33.47	0.014	R	FVFCAEAIYK	S			File10878 Spectrum43297 scans: 10838	113		114		116		117		119		121
W5BG62	22772	2761	1	619.346	0	0	26.84	0.066	R	FVFCAEAIYK	S			File10879 Spectrum54394 scans: 13752	113		114		116		117		119		121
W5BG62	22772	2761	1	619.346	0	0	31.57	0.022	R	FVFCAEAIYK	S			File10878 Spectrum42629 scans: 9926	113		114		116		117		119		121
W5BG62	22772	2761	1	619.346	0.0002	0	42.71	0.0017	R	FVFCAEAIYK	S			File10878 Spectrum45508 scans: 14104	113		114		116		117		119		121
W5BG62	22772	2761	1	928.516	0.0004	0	40.45	0.0029	R	FVFCAEAIYK	S			File10878 Spectrum44540 scans: 12428	113		114		116		117		119		121
W5BG62	22772	2761	1	928.516	0.0004	0	37.88	0.0052	R	FVFCAEAIYK	S			File10879 Spectrum53754 scans: 12459	113		114		116		117		119		121
W5BG62	22772	2761	1	619.346	0.0004	0	23.23	0.15	R	FVFCAEAIYK	S			File10883 Spectrum89440 scans: 12794	113		114		116		117		119		121
W5BG62	22772	2761	1	619.346	0.0006	0	31.91	0.02	R	FVFCAEAIYK	S			File10879 Spectrum54328 scans: 13428	113		114		116		117		119		121
W5BG62	22772	2761	1	619.346	0.0006	0	22.39	0.18	R	FVFCAEAIYK	S			File10880 Spectrum63351 scans: 13705	113		114		116		117		119		121
W5BG62	22772	2761	1	619.346	0.0006	0	31.55	0.022	R	FVFCAEAIYK	S			File10881 Spectrum72110 scans: 13067	113		114		116		117		119		121
W5BG62	22772	2761	1	619.346	0.0008	0	33.43	0.014	R	FVFCAEAIYK	S			File10879 Spectrum52390 scans: 10772	113		114		116		117		119		121
W5BG62	22772	2761	1	619.346	0.0008	0	33.11	0.015	R	FVFCAEAIYK	S			File10880 Spectrum63265 scans: 13375	113		114		116		117		119		121
W5BG62	22772	2761	1	619.346	0.0008	0	31.62	0.021	R	FVFCAEAIYK	S			File10882 Spectrum80816 scans: 12942	113		114		116		117		119		121
W5BG62	22772	2761	1	928.516	0.0008	0	42.3	0.0018	R	FVFCAEAIYK	S			File10878 Spectrum44424 scans: 12267	113		114		116		117		119		121
W5BG62	22772	2761	1	928.516	0.0008	0	30.44	0.028	R	FVFCAEAIYK	S			File10881 Spectrum72129 scans: 13097	113		114		116		117		119		121
W5BG62	22772	2761	1	928.516	0.0008	0	44.84	0.001	R	FVFCAEAIYK	S			File10879 Spectrum53629 scans: 12300	113		114		116		117		119		121
W5BG62	22772	2761	1	619.346	0.0009	0	33.6	0.014	R	FVFCAEAIYK	S			File10878 Spectrum43371 scans: 10937	113		114		116		117		119		121
W5BG62	22772	2761	1	619.346	0.0009	0	42.8	0.0016	R	FVFCAEAIYK	S			File10878 Spectrum43244 scans: 10754	113		114		116		117		119		121
W5BG62	22772	2761	1	619.346	0.0009	0	31.41	0.023	R	FVFCAEAIYK	S			File10881 Spectrum71627 scans: 12362	113		114		116		117		119		121
W5BG62	22772	2761	1	464.762	0.001	0	34.59	0.011	R	FVFCAEAIYK	S			File10878 Spectrum43030 scans: 10465	113		114		116		117		119		121
W5BG62	22772	2761	1	928.516	0.001	0	43.54	0.0014	R	FVFCAEAIYK	S			File10878 Spectrum45523 scans: 14148	113		114		116		117		119		121
W5BG62	22772	2761	1	928.516	0.0011	0	31.07	0.025	R	FVFCAEAIYK	S			File10880 Spectrum62833 scans: 12641	113		114		116		117		119		121
W5BG62	22772	2761	1	619.346	0.0012	0	33.57	0.014	R	FVFCAEAIYK	S			File10878 Spectrum45369 scans: 13657	113		114		116		117		119		121
W5BG62	22772	2761	1	619.346	0.0012	0	27.47	0.056	R	FVFCAEAIYK	S			File10877 Spectrum35828 scans: 13154	113		114		116		117		119		121
W5BG62	22772	2761	1	928.516	0.0012	0	45.57	0.00087	R	FVFCAEAIYK	S			File10879 Spectrum54358 scans: 13570	113		114		116		117		119		121
W5BG62	22772	2761	1	619.346	0.0013	0	36.67	0.0067	R	FVFCAEAIYK	S			File10878 Spectrum45440 scans: 13882	113		114		116		117		119		121
W5BG62	22772	2761	1	619.346	0.0013	0	33.06	0.015	R	FVFCAEAIYK	S			File10879 Spectrum52530 scans: 10970	113		114		116		117		119		121
W5BG62	22772	2761	1	619.346	0.0013	0	30.27	0.029	R	FVFCAEAIYK	S			File10879 Spectrum53314 scans: 11914	113		114		116		117		119		121
W5BG62	22772	2761	1	928.516	0.0014	0	38.31	0.0046	R	FVFCAEAIYK	S			File10879 Spectrum54255 scans: 13234	113		114		116		117		119		121
W5BG62	22772	2761	1	928.516	0.0014	0	28.01	0.049	R	FVFCAEAIYK	S			File10878 Spectrum45490 scans: 14036	113		114		116		117		119		121
W5BG62	22772	2761	1	619.347	0.0015	0	33.04	0.016	R	FVFCAEAIYK	S			File10880 Spectrum63214 scans: 13255	113		114		116		117		119		121
W5BG62	22772	2761	1	619.347	0.0015	0	21.82	0.21	R	FVFCAEAIYK	S			File10883 Spectrum89311 scans: 12587	113		114		116		117		119		121
W5BG62	22772	2761	1	928.516	0.0016	0	23.89	0.13	R	FVFCAEAIYK	S			File10878 Spectrum43001 scans: 10426	113		114		116		117		119		121
W5BG62	22772	2761	1	928.516	0.0016	0	39.46	0.0035	R	FVFCAEAIYK	S			File10878 Spectrum43138 scans: 10614	113		114		116		117		119		121
W5BG62	22772	2761	1	619.347	0.0017	0	28.79	0.041	R	FVFCAEAIYK	S			File10878 Spectrum42959 scans: 10374	113		114		116		117		119		121
W5BG62	22772	2761	1	928.516	0.0017	0	31.78	0.021	R	FVFCAEAIYK	S			File10878 Spectrum45453 scans: 13922	113		114		116		117		119		121
W5BG62	22772	2761	1	928.516	0.0017	0	36.16	0.0075	R	FVFCAEAIYK	S			File10879 Spectrum54336 scans: 13466	113		114		116		117		119		121
W5BG62	22772	2761	1	928.516	0.0019	0	34.46	0.011	R	FVFCAEAIYK	S			File10878 Spectrum43993 scans: 11746	113		114		116		117		119		121
W5BG62	22772	2761	1	619.347	0.0021	0	33.14	0.015	R	FVFCAEAIYK	S			File10878 Spectrum45246 scans: 13410	113		114		116		117		119		121
W5BG62	22772	2761	1	619.347	0.0021	0	33.12	0.015	R	FVFCAEAIYK	S			File10880 Spectrum62975 scans: 12854	113		114		116		117		119		121
W5BG62	22772	2761	1	619.347	0.0021	0	29.05	0.039	R	FVFCAEAIYK	S			File10881 Spectrum70187 scans: 10571	113		114		116		117		119		121
W5BG62	22772	2761	1	928.516	0.0021	0	54.88	0.0001	R	FVFCAEAIYK	S			File10880 Spectrum63242 scans: 13324	113		114		116		117		119		121
W5BG62	22772	2761	1	928.516	0.0022	0	23.51	0.14	R	FVFCAEAIYK	S			File10880 Spectrum63384 scans: 13796	113		114		116		117		119		121
W5BG62	22772	2761	1	928.516	0.0022	0	39.51	0.0035	R	FVFCAEAIYK	S			File10878 Spectrum44265 scans: 12069	113		114		116		117		119		121
W5BG62	22772	2761	1	619.347	0.0022	0	36.33	0.0074	R	FVFCAEAIYK	S			File10879 Spectrum53140 scans: 11710	113		114		116		117		119		121
W5BG62	22772	2761	1	619.347	0.0022	0	33.08	0.016	R	FVFCAEAIYK	S			File10879 Spectrum54062 scans: 12920	113		114		116		117		119		121
W5BG62	22772	2761	1	619.347	0.0022	0	26.09	0.078	R	FVFCAEAIYK	S			File10881 Spectrum69760 scans: 9995	113		114		116		117		119		121
W5BG62	22772	2761	1	464.762	0.0023	0	24.59	0.11	R	FVFCAEAIYK	S			File10878 Spectrum43168 scans: 10654	113		114		116		117		119		121
W5BG62	22772	2761	1	619.347	0.0024	0	35.72	0.0087	R	FVFCAEAIYK	S			File10878 Spectrum43992 scans: 11745	113		114		116		117		119		121
W5BG62	22772	2761	1	619.347	0.0024	0	35.9	0.0083	R	FVFCAEAIYK	S			File10880 Spectrum62686 scans: 12434	113		114		116		117		119		121
W5BG62	22772	2761	1	928.517	0.0024	0	31.95	0.021	R	FVFCAEAIYK	S			File10880 Spectrum60544 scans: 9668	113		114		116		117		119		121
W5BG62	22772	2761	1	928.517	0.0024	0	43.96	0.0013	R	FVFCAEAIYK	S			File10878 Spectrum43547 scans: 11191	113		114		116		117		119		121
W5BG62	22772	2761	1	619.347	0.0026	0	30.31	0.03	R	FVFCAEAIYK	S			File10878 Spectrum43832 scans: 11544	113		114		116		117		119		121
W5BG62	22772	2761	1	619.347	0.0026	0	25.44	0.093	R	FVFCAEAIYK	S			File10881 Spectrum72189 scans: 13198	113		114		116		117		119		121
W5BG62	22772	2761	1	619.347	0.0026	0	32.4	0.019	R	FVFCAEAIYK	S			File10880 Spectrum61452 scans: 10861	113		114		116		117		119		121
W5BG62	22772	2761	1	619.347	0.0028	0	21.58	0.23	R	FVFCAEAIYK	S			File10880 Spectrum62108 scans: 11662	113		114		116		117		119		121
W5BG62	22772	2761	1	619.347	0.0028	0	33.74	0.014	R	FVFCAEAIYK	S			File10880 Spectrum62891 scans: 12722	113		114		116		117		119		121
W5BG62	22772	2761	1	619.347	0.0028	0	42.48	0.0018	R	FVFCAEAIYK	S			File10880 Spectrum63042 scans: 12980	113		114		116		117		119		121
W5BG62	22772	2761	1	619.347	0.0028	0	25.03	0.1	R	FVFCAEAIYK	S			File10881 Spectrum71172 scans: 11809	113		114		116		117		119		121
W5BG62	22772	2761	1	928.517	0.0029	0	44.84	0.0011	R	FVFCAEAIYK	S			File10880 Spectrum63339 scans: 13663	113		114		116		117		119		121
W5BG62	22772	2761	1	619.347	0.003	0	32.13	0.02	R	FVFCAEAIYK	S			File10878 Spectrum44834 scans: 12833	113		114		116		117		119		121
W5BG62	22772	2761	1	928.517	0.003	0	29.76	0.034	R	FVFCAEAIYK	S			File10881 Spectrum72270 scans: 13360	113		114		116		117		119		121
W5BG62	22772	2761	1	928.517	0.0032	0	23.9	0.13	R	FVFCAEAIYK	S			File10881 Spectrum72209 scans: 13231	113		114		116		117		119		121
W5BG62	22772	2761	1	928.517	0.0033	0	32.79	0.017	R	FVFCAEAIYK	S			File10880 Spectrum63309 scans: 13550	113		114		116		117		119		121
W5BG62	22772	2761	1	619.347	0.0033	0	33.27	0.015	R	FVFCAEAIYK	S			File10879 Spectrum52228 scans: 10563	113		114		116		117		119		121
W5BG62	22772	2761	1	928.517	0.0034	0	37.83	0.0052	R	FVFCAEAIYK	S			File10879 Spectrum54405 scans: 13796	113		114		116		117		119		121
W5BG62	22772	2761	1	928.517	0.0036	0	41.23	0.0024	R	FVFCAEAIYK	S			File10878 Spectrum44769 scans: 12739	113		114		116		117		119		121
W5BG62	22772	2761	1	619.347	0.0037	0	33.24	0.015	R	FVFCAEAIYK	S			File10879 Spectrum53657 scans: 12338	113		114		116		117		119		121
W5BG62	22772	2761	1	619.347	0.0039	0	31.98	0.02	R	FVFCAEAIYK	S			File10878 Spectrum44594 scans: 12520	113		114		116		117		119		121
W5BG62	22772	2761	1	619.347	0.0039	0	32.6	0.018	R	FVFCAEAIYK	S			File10881 Spectrum72001 scans: 12920	113		114		116		117		119		121
W5BG62	22772	2761	1	928.518	0.004	0	34.06	0.013	R	FVFCAEAIYK	S			File10880 Spectrum63287 scans: 13444	113		114		116		117		119		121
W5BG62	22772	2761	1	619.347	0.0041	0	29.83	0.033	R	FVFCAEAIYK	S			File10878 Spectrum44367 scans: 12198	113		114		116		117		119		121
W5BG62	22772	2761	1	619.347	0.0042	0	42.85	0.0017	R	FVFCAEAIYK	S			File10878 Spectrum43095 scans: 10559	113		114		116		117		119		121
W5BG62	22772	2761	1	619.347	0.0042	0	42.92	0.0017	R	FVFCAEAIYK	S			File10878 Spectrum44936 scans: 12976	113		114		116		117		119		121
W5BG62	22772	2761	1	928.518	0.0043	0	39.82	0.0034	R	FVFCAEAIYK	S			File10878 Spectrum45159 scans: 13301	113		114		116		117		119		121
W5BG62	22772	2761	1	928.518	0.0043	0	42.33	0.0019	R	FVFCAEAIYK	S			File10878 Spectrum45282 scans: 13459	113		114		116		117		119		121
W5BG62	22772	2761	1	928.518	0.0044	0	39.41	0.0037	R	FVFCAEAIYK	S			File10879 Spectrum54378 scans: 13678	113		114		116		117		119		121
W5BG62	22772	2761	1	928.518	0.0044	0	43.03	0.0016	R	FVFCAEAIYK	S			File10879 Spectrum54439 scans: 13910	113		114		116		117		119		121
W5BG62	22772	2761	1	619.347	0.0044	0	33	0.016	R	FVFCAEAIYK	S			File10879 Spectrum53533 scans: 12179	113		114		116		117		119		121
W5BG62	22772	2761	1	619.347	0.0044	0	26.13	0.079	R	FVFCAEAIYK	S			File10879 Spectrum52790 scans: 11294	113		114		116		117		119		121
W5BG62	22772	2761	1	619.347	0.0044	0	32.31	0.019	R	FVFCAEAIYK	S			File10880 Spectrum60546 scans: 9672	113		114		116		117		119		121
W5BG62	22772	2761	1	928.518	0.0046	0	39.91	0.0033	R	FVFCAEAIYK	S			File10878 Spectrum44863 scans: 12880	113		114		116		117		119		121
W5BG62	22772	2761	1	619.348	0.0046	0	33.38	0.015	R	FVFCAEAIYK	S			File10878 Spectrum44193 scans: 11983	113		114		116		117		119		121
W5BG62	22772	2761	1	619.348	0.0046	0	32.63	0.018	R	FVFCAEAIYK	S			File10880 Spectrum61828 scans: 11317	113		114		116		117		119		121
W5BG62	22772	2761	1	619.348	0.0046	0	32.37	0.019	R	FVFCAEAIYK	S			File10881 Spectrum71830 scans: 12651	113		114		116		117		119		121
W5BG62	22772	2761	1	619.348	0.0046	0	38.9	0.0041	R	FVFCAEAIYK	S			File10880 Spectrum60822 scans: 10045	113		114		116		117		119		121
W5BG62	22772	2761	1	619.348	0.0046	0	32.05	0.02	R	FVFCAEAIYK	S			File10880 Spectrum61633 scans: 11079	113		114		116		117		119		121
W5BG62	22772	2761	1	619.348	0.0048	0	33.12	0.016	R	FVFCAEAIYK	S			File10881 Spectrum70883 scans: 11442	113		114		116		117		119		121
W5BG62	22772	2761	1	928.518	0.0049	0	29.74	0.034	R	FVFCAEAIYK	S			File10881 Spectrum72012 scans: 12935	113		114		116		117		119		121
W5BG62	22772	2761	1	619.348	0.005	0	32.98	0.016	R	FVFCAEAIYK	S			File10879 Spectrum53968 scans: 12780	113		114		116		117		119		121
W5BG62	22772	2761	1	619.348	0.005	0	33.27	0.015	R	FVFCAEAIYK	S			File10880 Spectrum61262 scans: 10628	113		114		116		117		119		121
W5BG62	22772	2761	1	619.348	0.005	0	32.18	0.019	R	FVFCAEAIYK	S			File10882 Spectrum78619 scans: 9945	113		114		116		117		119		121
W5BG62	22772	2761	1	928.518	0.0051	0	35.97	0.0081	R	FVFCAEAIYK	S			File10879 Spectrum54091 scans: 12965	113		114		116		117		119		121
W5BG62	22772	2761	1	619.348	0.0052	0	33.23	0.015	R	FVFCAEAIYK	S			File10878 Spectrum45029 scans: 13113	113		114		116		117		119		121
W5BG62	22772	2761	1	928.518	0.0054	0	42.25	0.0019	R	FVFCAEAIYK	S			File10878 Spectrum45061 scans: 13160	113		114		116		117		119		121
W5BG62	22772	2761	1	619.348	0.0055	0	32.54	0.018	R	FVFCAEAIYK	S			File10881 Spectrum71736 scans: 12514	113		114		116		117		119		121
W5BG62	22772	2761	1	928.518	0.0056	0	40.54	0.0029	R	FVFCAEAIYK	S			File10878 Spectrum44972 scans: 13026	113		114		116		117		119		121
W5BG62	22772	2761	1	928.518	0.0058	0	32.61	0.018	R	FVFCAEAIYK	S			File10881 Spectrum69983 scans: 10300	113		114		116		117		119		121
W5BG62	22772	2761	1	619.348	0.0059	0	33.26	0.015	R	FVFCAEAIYK	S			File10879 Spectrum54144 scans: 13052	113		114		116		117		119		121
W5BG62	22772	2761	1	928.519	0.0062	0	40.74	0.0027	R	FVFCAEAIYK	S			File10879 Spectrum52424 scans: 10815	113		114		116		117		119		121
W5BG62	22772	2761	1	928.519	0.0063	0	38.92	0.0041	R	FVFCAEAIYK	S			File10881 Spectrum69827 scans: 10089	113		114		116		117		119		121
W5BG62	22772	2761	1	928.519	0.0063	0	26.95	0.064	R	FVFCAEAIYK	S			File10878 Spectrum43830 scans: 11540	113		114		116		117		119		121
W5BG62	22772	2761	1	619.348	0.0065	0	31.26	0.025	R	FVFCAEAIYK	S			File10882 Spectrum80325 scans: 12174	113		114		116		117		119		121
W5BG62	22772	2761	1	619.348	0.0068	0	32.22	0.02	R	FVFCAEAIYK	S			File10880 Spectrum62472 scans: 12126	113		114		116		117		119		121
W5BG62	22772	2761	1	928.519	0.0069	0	38.91	0.0042	R	FVFCAEAIYK	S			File10879 Spectrum53997 scans: 12827	113		114		116		117		119		121
W5BG62	22772	2761	1	928.519	0.0071	0	24.7	0.11	R	FVFCAEAIYK	S			File10879 Spectrum53124 scans: 11692	113		114		116		117		119		121
W5BG62	22772	2761	1	928.519	0.0072	0	43.27	0.0015	R	FVFCAEAIYK	S			File10880 Spectrum63008 scans: 12918	113		114		116		117		119		121
W5BG62	22772	2761	1	928.519	0.0074	0	38.08	0.005	R	FVFCAEAIYK	S			File10879 Spectrum53899 scans: 12687	113		114		116		117		119		121
W5BG62	22772	2761	1	928.519	0.0074	0	31.41	0.023	R	FVFCAEAIYK	S			File10879 Spectrum52264 scans: 10607	113		114		116		117		119		121
W5BG62	22772	2761	1	619.349	0.0075	0	32.13	0.02	R	FVFCAEAIYK	S			File10878 Spectrum45120 scans: 13251	113		114		116		117		119		121
W5BG62	22772	2761	1	619.349	0.0077	0	32.15	0.02	R	FVFCAEAIYK	S			File10878 Spectrum44729 scans: 12686	113		114		116		117		119		121
W5BG62	22772	2761	1	928.519	0.0078	0	26.69	0.069	R	FVFCAEAIYK	S			File10880 Spectrum62506 scans: 12164	113		114		116		117		119		121
W5BG62	22772	2761	1	619.349	0.0085	0	23.02	0.16	R	FVFCAEAIYK	S			File10882 Spectrum81060 scans: 13558	113		114		116		117		119		121
W5BG62	22772	2761	1	928.52	0.0085	0	41.56	0.0022	R	FVFCAEAIYK	S			File10880 Spectrum63080 scans: 13046	113		114		116		117		119		121
W5BG62	22772	2761	1	619.349	0.0086	0	21.32	0.24	R	FVFCAEAIYK	S			File10880 Spectrum60414 scans: 9492	113		114		116		117		119		121
W5BG62	22772	2761	1	928.52	0.0087	0	41.76	0.0021	R	FVFCAEAIYK	S			File10879 Spectrum54173 scans: 13100	113		114		116		117		119		121
W5BG62	22772	2761	1	619.349	0.009	0	28.28	0.048	R	FVFCAEAIYK	S			File10881 Spectrum71334 scans: 11999	113		114		116		117		119		121
W5BG62	22772	2761	1	619.349	0.0092	0	33.3	0.015	R	FVFCAEAIYK	S			File10878 Spectrum43679 scans: 11348	113		114		116		117		119		121
W5BG62	22772	2761	1	928.52	0.0095	0	36.06	0.0081	R	FVFCAEAIYK	S			File10878 Spectrum44652 scans: 12588	113		114		116		117		119		121
W5BG62	22772	2761	1	928.52	0.0099	0	38.7	0.0047	R	FVFCAEAIYK	S			File10880 Spectrum62716 scans: 12478	113		114		116		117		119		121
W5BG62	22772	2761	1	928.52	0.0099	0	34.05	0.014	R	FVFCAEAIYK	S			File10881 Spectrum69694 scans: 9906	113		114		116		117		119		121
W5BG62	22772	2761	1	928.522	0.0129	0	30.1	0.033	R	FVFCAEAIYK	S			File10879 Spectrum52952 scans: 11488	113		114		116		117		119		121
W5BG62	22772	2761	1	928.522	0.0137	0	44.09	0.0014	R	FVFCAEAIYK	S			File10880 Spectrum62940 scans: 12792	113		114		116		117		119		121
W5BG62	22772	2761	1	650.017	-0.0155	0	21.34	0.2	K	FEFEPVDTIDK	-			File10903 Spectrum285878 scans: 10903	113		114		116		117		119		121
W5BG62	22772	2761	1	974.523	-0.0147	0	36.63	0.0062	K	FEFEPVDTIDK	-			File10903 Spectrum285856 scans: 10872	113		114		116		117		119		121
W5BG62	22772	2761	1	650.017	-0.0147	0	32.04	0.018	K	FEFEPVDTIDK	-			File10902 Spectrum274936 scans: 10680	113		114		116		117		119		121
W5BG62	22772	2761	1	650.018	-0.0134	0	33.03	0.014	K	FEFEPVDTIDK	-			File10903 Spectrum285830 scans: 10834	113		114		116		117		119		121
W5BG62	22772	2761	1	650.018	-0.0129	0	30.65	0.025	K	FEFEPVDTIDK	-			File10902 Spectrum277567 scans: 13959	113		114		116		117		119		121
W5BG62	22772	2761	1	650.018	-0.0127	0	26.7	0.062	K	FEFEPVDTIDK	-			File10903 Spectrum288414 scans: 14009	113		114		116		117		119		121
W5BG62	22772	2761	1	974.524	-0.0126	0	40.87	0.0024	K	FEFEPVDTIDK	-			File10903 Spectrum285691 scans: 10654	113		114		116		117		119		121
W5BG62	22772	2761	1	650.018	-0.0125	0	32.12	0.018	K	FEFEPVDTIDK	-			File10903 Spectrum285935 scans: 10986	113		114		116		117		119		121
W5BG62	22772	2761	1	650.018	-0.0125	0	33.39	0.013	K	FEFEPVDTIDK	-			File10903 Spectrum286002 scans: 11068	113		114		116		117		119		121
W5BG62	22772	2761	1	650.018	-0.0123	0	43.59	0.0013	K	FEFEPVDTIDK	-			File10906 Spectrum318473 scans: 11280	113		114		116		117		119		121
W5BG62	22772	2761	1	650.018	-0.0122	0	23.74	0.12	K	FEFEPVDTIDK	-			File10902 Spectrum275523 scans: 11412	113		114		116		117		119		121
W5BG62	22772	2761	1	974.524	-0.0119	0	28.79	0.038	K	FEFEPVDTIDK	-			File10905 Spectrum307609 scans: 11214	113		114		116		117		119		121
W5BG62	22772	2761	1	650.019	-0.0114	0	27.2	0.056	K	FEFEPVDTIDK	-			File10902 Spectrum277503 scans: 13866	113		114		116		117		119		121
W5BG62	22772	2761	1	650.019	-0.0109	0	36.5	0.0067	K	FEFEPVDTIDK	-			File10902 Spectrum275325 scans: 11162	113		114		116		117		119		121
W5BG62	22772	2761	1	650.019	-0.0109	0	35.48	0.0085	K	FEFEPVDTIDK	-			File10902 Spectrum277537 scans: 13913	113		114		116		117		119		121
W5BG62	22772	2761	1	650.019	-0.0107	0	24.56	0.11	K	FEFEPVDTIDK	-			File10903 Spectrum285768 scans: 10749	113		114		116		117		119		121
W5BG62	22772	2761	1	650.019	-0.0107	0	34.92	0.0097	K	FEFEPVDTIDK	-			File10902 Spectrum275125 scans: 10909	113		114		116		117		119		121
W5BG62	22772	2761	1	974.524	-0.0107	0	27.36	0.055	K	FEFEPVDTIDK	-			File10902 Spectrum275340 scans: 11181	113		114		116		117		119		121
W5BG62	22772	2761	1	974.524	-0.0105	0	30.66	0.026	K	FEFEPVDTIDK	-			File10902 Spectrum275128 scans: 10913	113		114		116		117		119		121
W5BG62	22772	2761	1	650.019	-0.0105	0	38.26	0.0044	K	FEFEPVDTIDK	-			File10902 Spectrum275261 scans: 11075	113		114		116		117		119		121
W5BG62	22772	2761	1	650.019	-0.0105	0	37.42	0.0054	K	FEFEPVDTIDK	-			File10902 Spectrum277433 scans: 13763	113		114		116		117		119		121
W5BG62	22772	2761	1	650.019	-0.01	0	24.32	0.11	K	FEFEPVDTIDK	-			File10902 Spectrum277468 scans: 13818	113		114		116		117		119		121
W5BG62	22772	2761	1	650.019	-0.01	0	31.6	0.021	K	FEFEPVDTIDK	-			File10903 Spectrum288192 scans: 13670	113		114		116		117		119		121
W5BG62	22772	2761	1	650.019	-0.0092	0	38.52	0.0041	K	FEFEPVDTIDK	-			File10903 Spectrum285700 scans: 10665	113		114		116		117		119		121
W5BG62	22772	2761	1	650.019	-0.009	0	20.03	0.3	K	FEFEPVDTIDK	-			File10903 Spectrum288345 scans: 13889	113		114		116		117		119		121
W5BG62	22772	2761	1	974.525	-0.0087	0	25.02	0.092	K	FEFEPVDTIDK	-			File10904 Spectrum296740 scans: 10983	113		114		116		117		119		121
W5BG62	22772	2761	1	650.019	-0.0083	0	29.07	0.036	K	FEFEPVDTIDK	-			File10902 Spectrum277407 scans: 13707	113		114		116		117		119		121
W5BG62	22772	2761	1	650.019	-0.0083	0	41.84	0.0019	K	FEFEPVDTIDK	-			File10903 Spectrum288301 scans: 13818	113		114		116		117		119		121
W5BG62	22772	2761	1	974.526	-0.0076	0	26.6	0.065	K	FEFEPVDTIDK	-			File10903 Spectrum285953 scans: 11007	113		114		116		117		119		121
W5BG62	22772	2761	1	974.526	-0.0075	0	26.26	0.072	K	FEFEPVDTIDK	-			File10902 Spectrum275497 scans: 11381	113		114		116		117		119		121
W5BG62	22772	2761	1	650.021	-0.0043	0	31.3	0.023	K	FEFEPVDTIDK	-			File10903 Spectrum288259 scans: 13762	113		114		116		117		119		121
W5BG62	22772	2761	1	974.528	-0.0038	0	30.87	0.025	K	FEFEPVDTIDK	-			File10889 Spectrum142324 scans: 14442	113		114		116		117		119		121
W5BG62	22772	2761	1	650.021	-0.0037	0	26.71	0.066	K	FEFEPVDTIDK	-			File10890 Spectrum150454 scans: 12921	113		114		116		117		119		121
W5BG62	22772	2761	1	650.021	-0.0032	0	30.45	0.028	K	FEFEPVDTIDK	-			File10881 Spectrum69095 scans: 9027	113		114		116		117		119		121
W5BG62	22772	2761	1	650.021	-0.0032	0	30.86	0.026	K	FEFEPVDTIDK	-			File10878 Spectrum42183 scans: 9306	113		114		116		117		119		121
W5BG62	22772	2761	1	974.528	-0.0029	0	41.71	0.0021	K	FEFEPVDTIDK	-			File10889 Spectrum138588 scans: 9082	113		114		116		117		119		121
W5BG62	22772	2761	1	650.021	-0.0028	0	29.06	0.039	K	FEFEPVDTIDK	-			File10902 Spectrum277324 scans: 13548	113		114		116		117		119		121
W5BG62	22772	2761	1	974.528	-0.0027	0	41.48	0.0022	K	FEFEPVDTIDK	-			File10890 Spectrum148036 scans: 9129	113		114		116		117		119		121
W5BG62	22772	2761	1	487.768	-0.0014	0	31.92	0.02	K	FEFEPVDTIDK	-			File10889 Spectrum138605 scans: 9127	113		114		116		117		119		121
W5BG62	22772	2761	1	974.529	-0.0008	0	25.46	0.093	K	FEFEPVDTIDK	-			File10889 Spectrum138669 scans: 9238	113		114		116		117		119		121
W5BG62	22772	2761	1	487.768	-0.0007	0	27.77	0.055	K	FEFEPVDTIDK	-			File10890 Spectrum147984 scans: 9009	113		114		116		117		119		121
W5BG62	22772	2761	1	650.022	-0.0006	0	21.06	0.26	K	FEFEPVDTIDK	-			File10885 Spectrum104113 scans: 9025	113		114		116		117		119		121
W5BG62	22772	2761	1	487.769	-0.0003	0	32.32	0.019	K	FEFEPVDTIDK	-			File10890 Spectrum148055 scans: 9163	113		114		116		117		119		121
W5BG62	22772	2761	1	974.53	-0.0002	0	24.7	0.11	K	FEFEPVDTIDK	-			File10881 Spectrum69083 scans: 9010	113		114		116		117		119		121
W5BG62	22772	2761	1	650.022	-0.0001	0	32.22	0.02	K	FEFEPVDTIDK	-			File10889 Spectrum138713 scans: 9306	113		114		116		117		119		121
W5BG62	22772	2761	1	974.53	0.0002	0	32.96	0.017	K	FEFEPVDTIDK	-			File10888 Spectrum129410 scans: 8524	113		114		116		117		119		121
W5BG62	22772	2761	1	974.53	0.0002	0	37.45	0.0059	K	FEFEPVDTIDK	-			File10904 Spectrum296846 scans: 11111	113		114		116		117		119		121
W5BG62	22772	2761	1	974.53	0.0008	0	25.71	0.089	K	FEFEPVDTIDK	-			File10882 Spectrum77941 scans: 8966	113		114		116		117		119		121
W5BG62	22772	2761	1	974.53	0.0012	0	33.78	0.014	K	FEFEPVDTIDK	-			File10875 Spectrum14996 scans: 9263	113		114		116		117		119		121
W5BG62	22772	2761	1	487.769	0.0017	0	22.07	0.2	K	FEFEPVDTIDK	-			File10889 Spectrum138702 scans: 9290	113		114		116		117		119		121
W5BG62	22772	2761	1	650.023	0.0018	0	33.32	0.015	K	FEFEPVDTIDK	-			File10889 Spectrum142220 scans: 14199	113		114		116		117		119		121
W5BG62	22772	2761	1	650.023	0.0025	0	34.33	0.012	K	FEFEPVDTIDK	-			File10889 Spectrum138541 scans: 9004	113		114		116		117		119		121
W5BG62	22772	2761	1	974.531	0.0026	0	36.2	0.0077	K	FEFEPVDTIDK	-			File10889 Spectrum138984 scans: 9687	113		114		116		117		119		121
W5BG62	22772	2761	1	650.023	0.0031	0	38.23	0.005	K	FEFEPVDTIDK	-			File10888 Spectrum129401 scans: 8511	113		114		116		117		119		121
W5BG62	22772	2761	1	487.769	0.0032	0	22.65	0.18	K	FEFEPVDTIDK	-			File10888 Spectrum129403 scans: 8513	113		114		116		117		119		121
W5BG62	22772	2761	1	974.532	0.0034	0	24.29	0.12	K	FEFEPVDTIDK	-			File10890 Spectrum150560 scans: 13398	113		114		116		117		119		121
W5BG62	22772	2761	1	974.532	0.0034	0	33.87	0.014	K	FEFEPVDTIDK	-			File10890 Spectrum147945 scans: 8947	113		114		116		117		119		121
W5BG62	22772	2761	1	650.023	0.0034	0	35.17	0.01	K	FEFEPVDTIDK	-			File10890 Spectrum150561 scans: 13402	113		114		116		117		119		121
W5BG62	22772	2761	1	650.023	0.0034	0	39.2	0.004	K	FEFEPVDTIDK	-			File10890 Spectrum150531 scans: 13285	113		114		116		117		119		121
W5BG62	22772	2761	1	650.024	0.0036	0	31.92	0.021	K	FEFEPVDTIDK	-			File10888 Spectrum129552 scans: 8721	113		114		116		117		119		121
W5BG62	22772	2761	1	974.532	0.0037	0	41.2	0.0025	K	FEFEPVDTIDK	-			File10890 Spectrum148157 scans: 9323	113		114		116		117		119		121
W5BG62	22772	2761	1	650.024	0.0038	0	38.68	0.0045	K	FEFEPVDTIDK	-			File10889 Spectrum142281 scans: 14337	113		114		116		117		119		121
W5BG62	22772	2761	1	650.024	0.0038	0	37	0.0067	K	FEFEPVDTIDK	-			File10890 Spectrum148019 scans: 9088	113		114		116		117		119		121
W5BG62	22772	2761	1	650.024	0.004	0	23.2	0.16	K	FEFEPVDTIDK	-			File10888 Spectrum129811 scans: 9086	113		114		116		117		119		121
W5BG62	22772	2761	1	487.77	0.0041	0	27.23	0.064	K	FEFEPVDTIDK	-			File10888 Spectrum129690 scans: 8918	113		114		116		117		119		121
W5BG62	22772	2761	1	974.532	0.0041	0	30.32	0.031	K	FEFEPVDTIDK	-			File10888 Spectrum129547 scans: 8714	113		114		116		117		119		121
W5BG62	22772	2761	1	487.77	0.0043	0	24.49	0.12	K	FEFEPVDTIDK	-			File10888 Spectrum129545 scans: 8712	113		114		116		117		119		121
W5BG62	22772	2761	1	650.024	0.0043	0	23.21	0.16	K	FEFEPVDTIDK	-			File10890 Spectrum150329 scans: 12541	113		114		116		117		119		121
W5BG62	22772	2761	1	650.024	0.0043	0	26.13	0.082	K	FEFEPVDTIDK	-			File10889 Spectrum138974 scans: 9675	113		114		116		117		119		121
W5BG62	22772	2761	1	650.024	0.0043	0	27.81	0.056	K	FEFEPVDTIDK	-			File10890 Spectrum150379 scans: 12668	113		114		116		117		119		121
W5BG62	22772	2761	1	650.024	0.0045	0	48.67	0.00046	K	FEFEPVDTIDK	-			File10890 Spectrum148158 scans: 9324	113		114		116		117		119		121
W5BG62	22772	2761	1	487.77	0.0045	0	24.68	0.11	K	FEFEPVDTIDK	-			File10889 Spectrum138516 scans: 8967	113		114		116		117		119		121
W5BG62	22772	2761	1	650.024	0.0047	0	30.96	0.027	K	FEFEPVDTIDK	-			File10890 Spectrum150481 scans: 13070	113		114		116		117		119		121
W5BG62	22772	2761	1	974.532	0.0047	0	49.26	0.0004	K	FEFEPVDTIDK	-			File10889 Spectrum138450 scans: 8877	113		114		116		117		119		121
W5BG62	22772	2761	1	974.532	0.005	0	32.88	0.017	K	FEFEPVDTIDK	-			File10890 Spectrum148273 scans: 9496	113		114		116		117		119		121
W5BG62	22772	2761	1	974.532	0.0052	0	27.16	0.064	K	FEFEPVDTIDK	-			File10887 Spectrum121323 scans: 9301	113		114		116		117		119		121
W5BG62	22772	2761	1	650.024	0.0052	0	34.93	0.011	K	FEFEPVDTIDK	-			File10890 Spectrum150505 scans: 13173	113		114		116		117		119		121
W5BG62	22772	2761	1	974.533	0.0054	0	22.27	0.2	K	FEFEPVDTIDK	-			File10885 Spectrum104136 scans: 9057	113		114		116		117		119		121
W5BG62	22772	2761	1	650.024	0.0056	0	39.62	0.0036	K	FEFEPVDTIDK	-			File10889 Spectrum142330 scans: 14453	113		114		116		117		119		121
W5BG62	22772	2761	1	650.024	0.0063	0	35.34	0.0099	K	FEFEPVDTIDK	-			File10875 Spectrum14977 scans: 9229	113		114		116		117		119		121
W5BG62	22772	2761	1	974.533	0.0064	0	28.93	0.044	K	FEFEPVDTIDK	-			File10889 Spectrum138799 scans: 9425	113		114		116		117		119		121
W5BG62	22772	2761	1	974.533	0.0064	0	24.08	0.13	K	FEFEPVDTIDK	-			File10890 Spectrum148417 scans: 9698	113		114		116		117		119		121
W5BG62	22772	2761	1	974.534	0.0075	0	24.33	0.13	K	FEFEPVDTIDK	-			File10890 Spectrum150532 scans: 13286	113		114		116		117		119		121
W5BG62	22772	2761	1	974.534	0.0075	0	42.58	0.0019	K	FEFEPVDTIDK	-			File10888 Spectrum129675 scans: 8894	113		114		116		117		119		121
W5BG62	22772	2761	1	650.025	0.0076	0	39.37	0.004	K	FEFEPVDTIDK	-			File10889 Spectrum138238 scans: 8585	113		114		116		117		119		121
W5BG62	22772	2761	1	650.025	0.0085	0	26.35	0.078	K	FEFEPVDTIDK	-			File10890 Spectrum150284 scans: 12418	113		114		116		117		119		121
W5BG62	22772	2761	1	974.534	0.009	0	28.73	0.043	K	FEFEPVDTIDK	-			File10889 Spectrum138274 scans: 8629	113		114		116		117		119		121
W5BG62	22772	2761	1	650.025	0.0091	0	33.18	0.015	K	FEFEPVDTIDK	-			File10890 Spectrum149972 scans: 11921	113		114		116		117		119		121
W5BG62	22772	2761	1	650.026	0.01	0	21.06	0.26	K	FEFEPVDTIDK	-			File10890 Spectrum147922 scans: 8913	113		114		116		117		119		121
W5BG62	22772	2761	1	650.026	0.0102	0	26.29	0.078	K	FEFEPVDTIDK	-			File10890 Spectrum150211 scans: 12284	113		114		116		117		119		121
W5BG62	22772	2761	1	650.026	0.0106	0	30.96	0.027	K	FEFEPVDTIDK	-			File10890 Spectrum148412 scans: 9691	113		114		116		117		119		121
W5BG62	22772	2761	1	974.535	0.0109	0	26.8	0.071	K	FEFEPVDTIDK	-			File10888 Spectrum129800 scans: 9069	113		114		116		117		119		121
W5BG62	22772	2761	1	650.027	0.0139	0	25.54	0.093	K	FEFEPVDTIDK	-			File10890 Spectrum148571 scans: 9913	113		114		116		117		119		121
W5BG62	22772	2761	1	672.692	-0.0156	0	26.26	0.065	K	LTYYTPEYETK	D			File10893 Spectrum175912 scans: 8923	113		114		116		117		119		121
W5BG62	22772	2761	1	672.693	-0.0134	0	27.07	0.054	K	LTYYTPEYETK	D			File10908 Spectrum338205 scans: 8992	113		114		116		117		119		121
W5BG62	22772	2761	1	672.693	-0.0126	0	22.99	0.14	K	LTYYTPEYETK	D			File10895 Spectrum197706 scans: 9078	113		114		116		117		119		121
W5BG62	22772	2761	1	672.694	-0.0121	0	35.48	0.0078	K	LTYYTPEYETK	D			File10906 Spectrum316578 scans: 8928	113		114		116		117		119		121
W5BG62	22772	2761	1	1008.54	-0.0121	0	21.41	0.2	K	LTYYTPEYETK	D			File10906 Spectrum316098 scans: 8324	113		114		116		117		119		121
W5BG62	22772	2761	1	672.694	-0.0119	0	23.89	0.11	K	LTYYTPEYETK	D			File10908 Spectrum338261 scans: 9068	113		114		116		117		119		121
W5BG62	22772	2761	1	672.694	-0.0115	0	25.77	0.073	K	LTYYTPEYETK	D			File10907 Spectrum327463 scans: 8971	113		114		116		117		119		121
W5BG62	22772	2761	1	672.694	-0.0112	0	24.31	0.099	K	LTYYTPEYETK	D			File10907 Spectrum331341 scans: 13866	113		114		116		117		119		121
W5BG62	22772	2761	1	672.694	-0.0112	0	30.16	0.026	K	LTYYTPEYETK	D			File10907 Spectrum327535 scans: 9061	113		114		116		117		119		121
W5BG62	22772	2761	1	672.694	-0.0103	0	31.26	0.02	K	LTYYTPEYETK	D			File10907 Spectrum327323 scans: 8799	113		114		116		117		119		121
W5BG62	22772	2761	1	672.694	-0.0101	0	30.22	0.025	K	LTYYTPEYETK	D			File10906 Spectrum316651 scans: 9022	113		114		116		117		119		121
W5BG62	22772	2761	1	672.694	-0.0101	0	23.99	0.11	K	LTYYTPEYETK	D			File10895 Spectrum197627 scans: 8978	113		114		116		117		119		121
W5BG62	22772	2761	1	672.695	-0.0092	0	24.19	0.1	K	LTYYTPEYETK	D			File10906 Spectrum316740 scans: 9130	113		114		116		117		119		121
W5BG62	22772	2761	1	672.696	-0.0064	0	21.04	0.21	K	LTYYTPEYETK	D			File10907 Spectrum331369 scans: 13917	113		114		116		117		119		121
W5BG62	22772	2761	1	1008.54	-0.0045	0	25.67	0.072	K	LTYYTPEYETK	D			File10877 Spectrum31775 scans: 7408	113		114		116		117		119		121
W5BG62	22772	2761	1	1008.54	-0.0044	0	24.34	0.097	K	LTYYTPEYETK	D			File10874 Spectrum2920 scans: 5009	113		114		116		117		119		121
W5BG62	22772	2761	1	1008.54	-0.0044	0	31.53	0.018	K	LTYYTPEYETK	D			File10876 Spectrum22742 scans: 7390	113		114		116		117		119		121
W5BG62	22772	2761	1	672.696	-0.0039	0	22.22	0.16	K	LTYYTPEYETK	D			File10907 Spectrum331316 scans: 13793	113		114		116		117		119		121
W5BG62	22772	2761	1	672.697	-0.0033	0	23.85	0.11	K	LTYYTPEYETK	D			File10876 Spectrum22736 scans: 7377	113		114		116		117		119		121
W5BG62	22772	2761	1	1008.54	-0.0013	0	34.76	0.0091	K	LTYYTPEYETK	D			File10877 Spectrum31378 scans: 6853	113		114		116		117		119		121
W5BG62	22772	2761	1	1008.54	-0.0012	0	36.89	0.0056	K	LTYYTPEYETK	D			File10878 Spectrum40807 scans: 7340	113		114		116		117		119		121
W5BG62	22772	2761	1	672.697	-0.0009	0	24.29	0.1	K	LTYYTPEYETK	D			File10879 Spectrum50111 scans: 7485	113		114		116		117		119		121
W5BG62	22772	2761	1	672.697	-0.0007	0	24.36	0.1	K	LTYYTPEYETK	D			File10883 Spectrum85380 scans: 7098	113		114		116		117		119		121
W5BG62	22772	2761	1	1008.54	-0.0005	0	24.95	0.088	K	LTYYTPEYETK	D			File10879 Spectrum50221 scans: 7670	113		114		116		117		119		121
W5BG62	22772	2761	1	1008.54	-0.0005	0	44.68	0.00093	K	LTYYTPEYETK	D			File10888 Spectrum128705 scans: 7501	113		114		116		117		119		121
W5BG62	22772	2761	1	1008.54	0	0	38.84	0.0036	K	LTYYTPEYETK	D			File10879 Spectrum50003 scans: 7291	113		114		116		117		119		121
W5BG62	22772	2761	1	504.775	0.0002	0	20.86	0.23	K	LTYYTPEYETK	D			File10879 Spectrum49947 scans: 7214	113		114		116		117		119		121
W5BG62	22772	2761	1	1008.54	0.0006	0	40.98	0.0022	K	LTYYTPEYETK	D			File10885 Spectrum102423 scans: 6606	113		114		116		117		119		121
W5BG62	22772	2761	1	1008.54	0.0007	0	24.86	0.089	K	LTYYTPEYETK	D			File10882 Spectrum76629 scans: 7104	113		114		116		117		119		121
W5BG62	22772	2761	1	672.698	0.0009	0	23.71	0.12	K	LTYYTPEYETK	D			File10878 Spectrum40684 scans: 7149	113		114		116		117		119		121
W5BG62	22772	2761	1	672.698	0.0009	0	21.44	0.2	K	LTYYTPEYETK	D			File10877 Spectrum31345 scans: 6795	113		114		116		117		119		121
W5BG62	22772	2761	1	672.698	0.0011	0	23.9	0.11	K	LTYYTPEYETK	D			File10879 Spectrum49745 scans: 6920	113		114		116		117		119		121
W5BG62	22772	2761	1	672.698	0.0015	0	20.56	0.24	K	LTYYTPEYETK	D			File10890 Spectrum146749 scans: 7216	113		114		116		117		119		121
W5BG62	22772	2761	1	1008.54	0.0019	0	27.39	0.05	K	LTYYTPEYETK	D			File10884 Spectrum92717 scans: 5080	113		114		116		117		119		121
W5BG62	22772	2761	1	672.698	0.002	0	24.35	0.1	K	LTYYTPEYETK	D			File10879 Spectrum50029 scans: 7331	113		114		116		117		119		121
W5BG62	22772	2761	1	672.698	0.002	0	23.37	0.13	K	LTYYTPEYETK	D			File10876 Spectrum24027 scans: 9263	113		114		116		117		119		121
W5BG62	22772	2761	1	1008.54	0.0021	0	37.86	0.0044	K	LTYYTPEYETK	D			File10878 Spectrum40689 scans: 7156	113		114		116		117		119		121
W5BG62	22772	2761	1	1008.54	0.0023	0	38.44	0.0039	K	LTYYTPEYETK	D			File10889 Spectrum137451 scans: 7468	113		114		116		117		119		121
W5BG62	22772	2761	1	672.698	0.0024	0	25.96	0.07	K	LTYYTPEYETK	D			File10878 Spectrum40811 scans: 7346	113		114		116		117		119		121
W5BG62	22772	2761	1	1008.54	0.0024	0	29.13	0.034	K	LTYYTPEYETK	D			File10885 Spectrum103075 scans: 7529	113		114		116		117		119		121
W5BG62	22772	2761	1	1008.54	0.0024	0	36.02	0.0069	K	LTYYTPEYETK	D			File10882 Spectrum75104 scans: 4899	113		114		116		117		119		121
W5BG62	22772	2761	1	672.698	0.0026	0	34.65	0.0096	K	LTYYTPEYETK	D			File10885 Spectrum102791 scans: 7130	113		114		116		117		119		121
W5BG62	22772	2761	1	672.699	0.0027	0	24.16	0.11	K	LTYYTPEYETK	D			File10889 Spectrum137466 scans: 7490	113		114		116		117		119		121
W5BG62	22772	2761	1	1008.54	0.0027	0	30.43	0.025	K	LTYYTPEYETK	D			File10879 Spectrum50094 scans: 7450	113		114		116		117		119		121
W5BG62	22772	2761	1	1008.54	0.0033	0	41.63	0.0019	K	LTYYTPEYETK	D			File10879 Spectrum49757 scans: 6934	113		114		116		117		119		121
W5BG62	22772	2761	1	1008.54	0.0035	0	37.25	0.0053	K	LTYYTPEYETK	D			File10885 Spectrum102720 scans: 7031	113		114		116		117		119		121
W5BG62	22772	2761	1	672.699	0.0036	0	29.31	0.033	K	LTYYTPEYETK	D			File10880 Spectrum58942 scans: 7334	113		114		116		117		119		121
W5BG62	22772	2761	1	672.699	0.0036	0	24.65	0.096	K	LTYYTPEYETK	D			File10874 Spectrum4682 scans: 7485	113		114		116		117		119		121
W5BG62	22772	2761	1	1008.54	0.0037	0	27.02	0.056	K	LTYYTPEYETK	D			File10880 Spectrum58955 scans: 7351	113		114		116		117		119		121
W5BG62	22772	2761	1	672.699	0.004	0	27.91	0.046	K	LTYYTPEYETK	D			File10885 Spectrum102909 scans: 7305	113		114		116		117		119		121
W5BG62	22772	2761	1	1008.54	0.0041	0	35.35	0.0083	K	LTYYTPEYETK	D			File10885 Spectrum102923 scans: 7324	113		114		116		117		119		121
W5BG62	22772	2761	1	1008.54	0.0043	0	31.55	0.02	K	LTYYTPEYETK	D			File10878 Spectrum40933 scans: 7532	113		114		116		117		119		121
W5BG62	22772	2761	1	672.699	0.0048	0	36.6	0.0062	K	LTYYTPEYETK	D			File10878 Spectrum40449 scans: 6833	113		114		116		117		119		121
W5BG62	22772	2761	1	1008.55	0.005	0	22.73	0.15	K	LTYYTPEYETK	D			File10891 Spectrum155342 scans: 7541	113		114		116		117		119		121
W5BG62	22772	2761	1	672.699	0.0053	0	21.99	0.18	K	LTYYTPEYETK	D			File10886 Spectrum111067 scans: 6757	113		114		116		117		119		121
W5BG62	22772	2761	1	1008.55	0.0054	0	25.18	0.086	K	LTYYTPEYETK	D			File10884 Spectrum93950 scans: 6837	113		114		116		117		119		121
W5BG62	22772	2761	1	672.699	0.0055	0	36.08	0.0069	K	LTYYTPEYETK	D			File10884 Spectrum94354 scans: 7403	113		114		116		117		119		121
W5BG62	22772	2761	1	672.699	0.0055	0	21.92	0.18	K	LTYYTPEYETK	D			File10879 Spectrum50637 scans: 8276	113		114		116		117		119		121
W5BG62	22772	2761	1	1008.55	0.0056	0	35.59	0.0075	K	LTYYTPEYETK	D			File10886 Spectrum111594 scans: 7514	113		114		116		117		119		121
W5BG62	22772	2761	1	672.7	0.0057	0	26.84	0.056	K	LTYYTPEYETK	D			File10891 Spectrum155323 scans: 7516	113		114		116		117		119		121
W5BG62	22772	2761	1	672.7	0.006	0	27.64	0.05	K	LTYYTPEYETK	D			File10886 Spectrum111586 scans: 7504	113		114		116		117		119		121
W5BG62	22772	2761	1	672.7	0.0064	0	23.2	0.14	K	LTYYTPEYETK	D			File10875 Spectrum13788 scans: 7515	113		114		116		117		119		121
W5BG62	22772	2761	1	672.7	0.0064	0	23.62	0.12	K	LTYYTPEYETK	D			File10877 Spectrum31724 scans: 7341	113		114		116		117		119		121
W5BG62	22772	2761	1	1008.55	0.0065	0	26.68	0.06	K	LTYYTPEYETK	D			File10875 Spectrum13819 scans: 7556	113		114		116		117		119		121
W5BG62	22772	2761	1	1008.55	0.0065	0	48.74	0.00038	K	LTYYTPEYETK	D			File10878 Spectrum40362 scans: 6718	113		114		116		117		119		121
W5BG62	22772	2761	1	1008.55	0.0066	0	40.89	0.0023	K	LTYYTPEYETK	D			File10878 Spectrum40519 scans: 6931	113		114		116		117		119		121
W5BG62	22772	2761	1	1008.55	0.0066	0	23.22	0.14	K	LTYYTPEYETK	D			File10886 Spectrum111423 scans: 7268	113		114		116		117		119		121
W5BG62	22772	2761	1	672.7	0.0068	0	27.73	0.048	K	LTYYTPEYETK	D			File10885 Spectrum102479 scans: 6689	113		114		116		117		119		121
W5BG62	22772	2761	1	1008.55	0.0071	0	33.94	0.012	K	LTYYTPEYETK	D			File10888 Spectrum128579 scans: 7315	113		114		116		117		119		121
W5BG62	22772	2761	1	1008.55	0.0071	0	34.65	0.0098	K	LTYYTPEYETK	D			File10875 Spectrum13702 scans: 7375	113		114		116		117		119		121
W5BG62	22772	2761	1	672.7	0.0073	0	20.44	0.26	K	LTYYTPEYETK	D			File10885 Spectrum103043 scans: 7489	113		114		116		117		119		121
W5BG62	22772	2761	1	1008.55	0.0074	0	36.08	0.007	K	LTYYTPEYETK	D			File10887 Spectrum120014 scans: 7437	113		114		116		117		119		121
W5BG62	22772	2761	1	504.777	0.008	0	21.06	0.22	K	LTYYTPEYETK	D			File10886 Spectrum111444 scans: 7300	113		114		116		117		119		121
W5BG62	22772	2761	1	672.701	0.0084	0	25.53	0.078	K	LTYYTPEYETK	D			File10880 Spectrum58768 scans: 7100	113		114		116		117		119		121
W5BG62	22772	2761	1	1008.55	0.0089	0	22.92	0.14	K	LTYYTPEYETK	D			File10880 Spectrum58802 scans: 7146	113		114		116		117		119		121
W5BG62	22772	2761	1	672.701	0.0093	0	21.42	0.2	K	LTYYTPEYETK	D			File10884 Spectrum92769 scans: 5152	113		114		116		117		119		121
W5BG62	22772	2761	1	1008.55	0.0096	0	32.47	0.016	K	LTYYTPEYETK	D			File10890 Spectrum146776 scans: 7258	113		114		116		117		119		121
W5BG62	22772	2761	1	672.701	0.0106	0	23.44	0.13	K	LTYYTPEYETK	D			File10889 Spectrum137291 scans: 7251	113		114		116		117		119		121
W5BG62	22772	2761	1	1008.55	0.0109	0	27.27	0.053	K	LTYYTPEYETK	D			File10874 Spectrum4599 scans: 7364	113		114		116		117		119		121
W5BG62	22772	2761	1	1008.55	0.0118	0	40.83	0.0024	K	LTYYTPEYETK	D			File10883 Spectrum85355 scans: 7064	113		114		116		117		119		121
W5BG62	22772	2761	1	672.702	0.0119	0	27.67	0.049	K	LTYYTPEYETK	D			File10886 Spectrum114883 scans: 12018	113		114		116		117		119		121
W5BG62	22772	2761	1	1008.55	0.0124	0	30.47	0.026	K	LTYYTPEYETK	D			File10882 Spectrum76515 scans: 6927	113		114		116		117		119		121
W5BG62	22772	2761	1	1008.55	0.0126	0	31.18	0.022	K	LTYYTPEYETK	D			File10886 Spectrum114886 scans: 12021	113		114		116		117		119		121
W5BG62	22772	2761	1	672.703	0.017	0	24.39	0.11	K	LTYYTPEYETK	D			File10879 Spectrum53887 scans: 12670	113		114		116		117		119		121
W5BG62	22772	2761	1	1008.55	0.0186	0	30.42	0.029	K	LTYYTPEYETK	D			File10891 Spectrum155205 scans: 7347	113		114		116		117		119		121
W5BG62	22772	2761	1	1008.55	0.0201	0	31.41	0.023	K	LTYYTPEYETK	D			File10889 Spectrum137300 scans: 7262	113		114		116		117		119		121
W5BG62	22772	2761	1	697.375	-0.0183	0	22.57	0.17	R	MSGGDHIHSGTVVGK	L			File10893 Spectrum170837 scans: 2615	113		114		116		117		119		121
W5BG62	22772	2761	1	697.375	-0.0183	0	20.31	0.29	R	MSGGDHIHSGTVVGK	L			File10894 Spectrum180620 scans: 1463	113		114		116		117		119		121
W5BG62	22772	2761	1	697.375	-0.0174	0	21.42	0.23	R	MSGGDHIHSGTVVGK	L			File10907 Spectrum321325 scans: 1427	113		114		116		117		119		121
W5BG62	22772	2761	1	697.375	-0.0165	0	34.2	0.012	R	MSGGDHIHSGTVVGK	L			File10906 Spectrum311468 scans: 2663	113		114		116		117		119		121
W5BG62	22772	2761	1	1045.56	-0.0157	0	27.43	0.055	R	MSGGDHIHSGTVVGK	L			File10893 Spectrum170850 scans: 2633	113		114		116		117		119		121
W5BG62	22772	2761	1	1045.56	-0.0149	0	33.75	0.012	R	MSGGDHIHSGTVVGK	L			File10896 Spectrum203588 scans: 2689	113		114		116		117		119		121
W5BG62	22772	2761	1	697.376	-0.0148	0	26.81	0.058	R	MSGGDHIHSGTVVGK	L			File10905 Spectrum300680 scans: 2689	113		114		116		117		119		121
W5BG62	22772	2761	1	1045.56	-0.0113	0	24.47	0.098	R	MSGGDHIHSGTVVGK	L			File10906 Spectrum311465 scans: 2660	113		114		116		117		119		121
W5BG62	22772	2761	1	1045.56	-0.0091	0	50.82	0.00024	R	MSGGDHIHSGTVVGK	L			File10886 Spectrum108323 scans: 2725	113		114		116		117		119		121
W5BG62	22772	2761	1	1045.57	-0.0032	0	41.12	0.0024	R	MSGGDHIHSGTVVGK	L			File10877 Spectrum28494 scans: 2692	113		114		116		117		119		121
W5BG62	22772	2761	1	1045.57	-0.0025	0	44.42	0.0011	R	MSGGDHIHSGTVVGK	L			File10883 Spectrum82323 scans: 2615	113		114		116		117		119		121
W5BG62	22772	2761	1	1045.57	-0.0017	0	44.97	0.001	R	MSGGDHIHSGTVVGK	L			File10882 Spectrum73593 scans: 2619	113		114		116		117		119		121
W5BG62	22772	2761	1	697.38	-0.0014	0	23.65	0.13	R	MSGGDHIHSGTVVGK	L			File10883 Spectrum82396 scans: 2741	113		114		116		117		119		121
W5BG62	22772	2761	1	1045.57	-0.0005	0	44.42	0.0011	R	MSGGDHIHSGTVVGK	L			File10883 Spectrum82442 scans: 2824	113		114		116		117		119		121
W5BG62	22772	2761	1	697.382	0.0031	0	26.34	0.072	R	MSGGDHIHSGTVVGK	L			File10878 Spectrum37731 scans: 2978	113		114		116		117		119		121
W5BG62	22772	2761	1	1045.57	0.0046	0	42.13	0.002	R	MSGGDHIHSGTVVGK	L			File10880 Spectrum55774 scans: 2790	113		114		116		117		119		121
W5BG62	22772	2761	1	1045.57	0.0107	0	39.35	0.0038	R	MSGGDHIHSGTVVGK	L			File10881 Spectrum64742 scans: 2784	113		114		116		117		119		121
W5BG62	22772	2761	1	1053.56	-0.0186	0	24.71	0.087	R	MSGGDHIHSGTVVGK	L	Oxidation (M)	0.100000000000000.0	File10905 Spectrum299718 scans: 1484	113		114		116		117		119		121
W5BG62	22772	2761	1	1053.56	-0.0167	0	25.8	0.07	R	MSGGDHIHSGTVVGK	L	Oxidation (M)	0.100000000000000.0	File10901 Spectrum256830 scans: 1658	113		114		116		117		119		121
W5BG62	22772	2761	1	702.707	-0.0166	0	21.76	0.18	R	MSGGDHIHSGTVVGK	L	Oxidation (M)	0.100000000000000.0	File10905 Spectrum299714 scans: 1479	113		114		116		117		119		121
W5BG62	22772	2761	1	702.707	-0.016	0	26.99	0.054	R	MSGGDHIHSGTVVGK	L	Oxidation (M)	0.100000000000000.0	File10893 Spectrum169906 scans: 1478	113		114		116		117		119		121
W5BG62	22772	2761	1	702.707	-0.0155	0	33.59	0.012	R	MSGGDHIHSGTVVGK	L	Oxidation (M)	0.100000000000000.0	File10892 Spectrum160064 scans: 1227	113		114		116		117		119		121
W5BG62	22772	2761	1	1053.56	-0.013	0	29.66	0.031	R	MSGGDHIHSGTVVGK	L	Oxidation (M)	0.100000000000000.0	File10893 Spectrum169893 scans: 1462	113		114		116		117		119		121
W5BG62	22772	2761	1	702.709	-0.01	0	21.52	0.2	R	MSGGDHIHSGTVVGK	L	Oxidation (M)	0.100000000000000.0	File10907 Spectrum321071 scans: 1094	113		114		116		117		119		121
W5BG62	22772	2761	1	1053.56	0.0002	0	40.74	0.0025	R	MSGGDHIHSGTVVGK	L	Oxidation (M)	0.100000000000000.0	File10875 Spectrum10066 scans: 2164	113		114		116		117		119		121
W5BG62	22772	2761	1	702.713	0.0016	0	26.94	0.065	R	MSGGDHIHSGTVVGK	L	Oxidation (M)	0.100000000000000.0	File10875 Spectrum10094 scans: 2212	113		114		116		117		119		121
W5BG62	22772	2761	1	1053.57	0.0022	0	22.6	0.17	R	MSGGDHIHSGTVVGK	L	Oxidation (M)	0.100000000000000.0	File10881 Spectrum64220 scans: 1933	113		114		116		117		119		121
W5BG62	22772	2761	1	702.714	0.0039	0	22	0.2	R	MSGGDHIHSGTVVGK	L	Oxidation (M)	0.100000000000000.0	File10881 Spectrum64294 scans: 2053	113		114		116		117		119		121
W5BG62	22772	2761	1	702.714	0.005	0	27.55	0.06	R	MSGGDHIHSGTVVGK	L	Oxidation (M)	0.100000000000000.0	File10876 Spectrum19185 scans: 2126	113		114		116		117		119		121
W5BG62	22772	2761	1	1053.57	0.0055	0	50.18	0.00033	R	MSGGDHIHSGTVVGK	L	Oxidation (M)	0.100000000000000.0	File10876 Spectrum19169 scans: 2101	113		114		116		117		119		121
[truncated: 148,535 more rows]
[truncated: 1 more columns]
