# Supplementary material for: Comparative Proteomic Analysis of Flag Leaves Reveals New Insight into Wheat Heat Adaptation
Source: Front Plant Sci. 2017 Jun 20;8:1086. doi: 10.3389/fpls.2017.01086 (PMC5476934; doi:10.3389/fpls.2017.01086)
Supplement: Supplementary file 2 [file Table2.XLSX]

## Sheet: Sheet3
	Supplementary Table 2. Detail information for the identified proteins. 3499 proteins were identified, 1915 proteins were quantitative (MP≥2, score≥40). Protein accession refers to identified protein ID in the Uniprot database (www.uniprot.org). MW, Molecular Weight. pI refers to isoelectric point. AASC, amino acid sequence coverage. MP, number of matched unique peptide. Score refers to the reliab…
Protein Accession	Protein description	MW [Da]	pI	AASC [%]	MP	Score	LC2	LC4	LC5	LH3	LH4	LH5	Quantitative	H/C Ratio	P value	Regulated	Subcellular Location	Biological Process	Cellular Component	Molecular Function	KEGG KO No.	KEGG Gene	KEGG pathway	IPR ID	Domain description
W5DML6	Uncharacterized protein	82701	5.83	19	4	56	1.152	1.212	1.196	0.787	0.775	0.809	Yes	0.666	4.29e-05	down	peroxisome	vitamin biosynthetic process; cellular aromatic compound metabolic process; single-organism process; biosynthetic process; thiamine-containing compound biosynthetic process; organonitrogen compound biosynthetic process; thiamine metabolic process; cellular metabolic process; sulfur compound biosynthetic process; organic substance metabolic process; pyrimidine-containing compound biosynthetic proc…		iron-sulfur cluster binding; binding; metal cluster binding;	K03147	thiC; phosphomethylpyrimidine synthase [EC:4.1.99.17]	osa01100 Metabolic pathways - Oryza sativa japonica (Japanese rice) (RefSeq); osa00730 Thiamine metabolism - Oryza sativa japonica (Japanese rice) (RefSeq);	IPR025747;	ThiC-associated domain;
W5BH41	Uncharacterized protein	53086	5.64	38.7	3	95	1.119	1.121	1.109	0.857	0.856	0.873	Yes	0.772	4.51e-05		chloroplast
W5EQA9	Uncharacterized protein	39654	5.65	22.9	4	97	0.679	0.728	0.683	1.32	1.385	1.269	Yes	1.901	5.02e-05	up	extracellular			transferase activity, transferring acyl groups; transferase activity, transferring acyl groups other than amino-acyl groups; catalytic activity; transferase activity;				IPR023213;	Chloramphenicol acetyltransferase-like domain;
W5FPI2	Uncharacterized protein	44292	5.87	34.2	10	2761	0.445	0.444	0.477	1.677	1.567	1.465	Yes	3.447	5.59e-05	up	cytosol			ATP binding; nucleoside phosphate binding; nucleoside binding; ion binding; nucleotide binding; organic cyclic compound binding; heterocyclic compound binding; ribonucleoside binding; carbohydrate derivative binding; ribonucleotide binding; binding; purine ribonucleoside binding; anion binding; purine ribonucleotide binding; adenyl ribonucleotide binding; adenyl nucleotide binding; purine nucleos…				IPR003959; IPR027417;	ATPase, AAA-type, core; P-loop containing nucleoside triphosphate hydrolase;
W5GCC9	Uncharacterized protein (Fragment)	92201	5.06	55.4	20	1521	0.738	0.786	0.769	1.198	1.28	1.274	Yes	1.636	7.31e-05	up	cytosol			ATP binding; nucleoside phosphate binding; nucleoside binding; ion binding; nucleotide binding; organic cyclic compound binding; heterocyclic compound binding; ribonucleoside binding; carbohydrate derivative binding; ribonucleotide binding; binding; purine ribonucleoside binding; anion binding; purine ribonucleotide binding; adenyl ribonucleotide binding; adenyl nucleotide binding; purine nucleos…	K09490	HSPA5; heat shock 70kDa protein 5	osa03060 Protein export - Oryza sativa japonica (Japanese rice) (RefSeq); osa04141 Protein processing in endoplasmic reticulum - Oryza sativa japonica (Japanese rice) (RefSeq);	IPR029048; IPR029047;	Heat shock protein 70kD, C-terminal domain; Heat shock protein 70kD, peptide-binding domain;
W5DDW8	Uncharacterized protein	20866	8.87	38.3	2	54	0.901	0.919	0.896	1.122	1.152	1.16	Yes	1.264	8.49e-05		chloroplast			lipid binding; anion binding; binding; phosphatidylinositol binding; phospholipid binding; ion binding;	K17917	SNX1_2; sorting nexin-1/2	osa04144 Endocytosis - Oryza sativa japonica (Japanese rice) (RefSeq);	IPR001683;	Phox homologous domain;
W5D2C4	Uncharacterized protein	33583	5.48	68.2	10	1804	0.457	0.546	0.495	1.414	1.6	1.668	Yes	3.126	9.12e-05	up	cytosol			ATP binding; nucleoside phosphate binding; nucleoside binding; ion binding; nucleotide binding; organic cyclic compound binding; heterocyclic compound binding; ribonucleoside binding; carbohydrate derivative binding; ribonucleotide binding; binding; purine ribonucleoside binding; anion binding; purine ribonucleotide binding; adenyl ribonucleotide binding; adenyl nucleotide binding; purine nucleos…
W4ZLW2	Uncharacterized protein	38759	6.89	41.2	8	260	0.758	0.765	0.802	1.246	1.215	1.203	Yes	1.576	0.000109	up	nuclear	proteolysis; metabolic process; macromolecule metabolic process; protein metabolic process; primary metabolic process; organic substance metabolic process;		peptidase activity, acting on L-amino acid peptides; cysteine-type peptidase activity; hydrolase activity; peptidase activity; catalytic activity;				IPR000118; IPR000668;	Granulin; Peptidase C1A, papain C-terminal;
W5A445	Uncharacterized protein	76317	9.36	8.9	2	51	0.866	0.886	0.842	1.18	1.131	1.164	Yes	1.340	0.000132	up	chloroplast	single-organism process; metabolic process; oxidation-reduction process; single-organism metabolic process;		oxidoreductase activity, acting on single donors with incorporation of molecular oxygen, incorporation of two atoms of oxygen; iron ion binding; oxidoreductase activity, acting on single donors with incorporation of molecular oxygen; transition metal ion binding; catalytic activity; binding; dioxygenase activity; ion binding; cation binding; metal ion binding; linoleate 13S-lipoxygenase activity;…				IPR027433; IPR013819;	Lipoxygenase, domain 3; Lipoxygenase, C-terminal;
W5GG81	Uncharacterized protein	43694	6.61	51.6	7	522	1.204	1.228	1.243	0.723	0.761	0.765	Yes	0.612	0.000156	down	chloroplast	peptidyl-pyrromethane cofactor linkage; cellular aromatic compound metabolic process; cellular protein metabolic process; biosynthetic process; organonitrogen compound biosynthetic process; cellular metabolic process; protein-cofactor linkage; organic substance metabolic process; metabolic process; heterocycle metabolic process; aromatic compound biosynthetic process; cellular nitrogen compound m…		transferase activity, transferring alkyl or aryl (other than methyl) groups; hydroxymethylbilane synthase activity; catalytic activity; transferase activity;	K01749	hemC; hydroxymethylbilane synthase [EC:2.5.1.61]	osa01100 Metabolic pathways - Oryza sativa japonica (Japanese rice) (RefSeq); osa01110 Biosynthesis of secondary metabolites - Oryza sativa japonica (Japanese rice) (RefSeq); osa00860 Porphyrin and chlorophyll metabolism - Oryza sativa japonica (Japanese rice) (RefSeq);	IPR022417; IPR022418;	Porphobilinogen deaminase, N-terminal; Porphobilinogen deaminase, C-terminal;
W5BR91	Uncharacterized protein	34224	9.1	36.7	8	151	1.13	1.163	1.189	0.859	0.83	0.808	Yes	0.717	0.000165	down	chloroplast	single-organism process; metabolic process; oxidation-reduction process; single-organism metabolic process;		catalytic activity; oxidoreductase activity;				IPR023210;	NADP-dependent oxidoreductase domain;
W5GVK6	Uncharacterized protein	16483	5.04	43	2	75	0.613	0.563	0.599	1.527	1.478	1.513	Yes	2.545	0.00017	up	chloroplast				K13993	HSP20; HSP20 family protein	osa04141 Protein processing in endoplasmic reticulum - Oryza sativa japonica (Japanese rice) (RefSeq);	IPR002068; IPR008978;	Alpha crystallin/Hsp20 domain; HSP20-like chaperone;
Q93XQ8	Protein disulfide isomerase	71901	5.03	61.3	20	858	0.879	0.844	0.868	1.193	1.138	1.14	Yes	1.340	0.000171	up	endoplasmic reticulum	regulation of cellular process; homeostatic process; regulation of biological quality; regulation of biological process; cell redox homeostasis; single-organism cellular process; cellular homeostasis; single-organism process; cellular process; biological regulation;	organelle; intracellular membrane-bounded organelle; intracellular organelle; endoplasmic reticulum; cell part; intracellular; cytoplasm; endomembrane system; intracellular part; membrane-bounded organelle; cell; cytoplasmic part;	intramolecular oxidoreductase activity, transposing S-S bonds; intramolecular oxidoreductase activity; isomerase activity; protein disulfide isomerase activity; catalytic activity;	K09580	PDIA1; protein disulfide-isomerase A1 [EC:5.3.4.1]	osa04141 Protein processing in endoplasmic reticulum - Oryza sativa japonica (Japanese rice) (RefSeq);	IPR005788; IPR012336; IPR013766;	Disulphide isomerase; Thioredoxin-like fold; Thioredoxin domain;
W5CYE0	Uncharacterized protein	38045	8.69	18.4	2	97	0.905	0.887	0.862	1.147	1.147	1.11	Yes	1.283	0.000224		cytosol	oxidation-reduction process; small molecule metabolic process; single-organism cellular process; single-organism process; cellular lipid metabolic process; fatty acid metabolic process; primary metabolic process; cellular metabolic process; organic substance metabolic process; metabolic process; single-organism metabolic process; carboxylic acid metabolic process; monocarboxylic acid metabolic pr…		nucleoside phosphate binding; ion binding; NAD+ binding; nucleotide binding; cofactor binding; oxidoreductase activity; oxidoreductase activity, acting on CH-OH group of donors; heterocyclic compound binding; organic cyclic compound binding; oxidoreductase activity, acting on the CH-OH group of donors, NAD or NADP as acceptor; catalytic activity; NAD binding; binding; anion binding; 3-hydroxyacyl…	K00074	paaH; 3-hydroxybutyryl-CoA dehydrogenase [EC:1.1.1.157]	osa00650 Butanoate metabolism - Oryza sativa japonica (Japanese rice) (RefSeq); osa01100 Metabolic pathways - Oryza sativa japonica (Japanese rice) (RefSeq); osa00360 Phenylalanine metabolism - Oryza sativa japonica (Japanese rice) (RefSeq);	IPR013328; IPR008927; IPR016040; IPR006176; IPR006108;	Dehydrogenase, multihelical; 6-phosphogluconate dehydrogenase, C-terminal-like; NAD(P)-binding domain; 3-hydroxyacyl-CoA dehydrogenase, NAD binding; 3-hydroxyacyl-CoA dehydrogenase, C-terminal;
W5BTW2	Uncharacterized protein (Fragment)	16555	4.85	38.2	3	188	0.542	0.608	0.651	1.474	1.607	1.382	Yes	2.478	0.000243	up	cytosol	single-organism process; metabolic process; oxidation-reduction process; single-organism metabolic process;		catalytic activity; oxidoreductase activity;				IPR023210;	NADP-dependent oxidoreductase domain;
W5AY25	Uncharacterized protein	24592	5.08	72.8	7	261	1.369	1.312	1.353	0.578	0.62	0.637	Yes	0.455	0.00026	down	cytosol			organic cyclic compound binding; heterocyclic compound binding; nucleoside phosphate binding; binding; nucleic acid binding; nucleotide binding; small molecule binding;				IPR000504; IPR012677;	RNA recognition motif domain; Nucleotide-binding alpha-beta plait domain;
W5D8S6	Fructose-bisphosphate aldolase	29457	5.34	49.6	7	766	0.839	0.782	0.825	1.261	1.195	1.164	Yes	1.480	0.000262	up	cytosol	single-organism carbohydrate catabolic process; glycolytic process; single-organism catabolic process; small molecule metabolic process; single-organism cellular process; single-organism process; carbohydrate metabolic process; primary metabolic process; cellular metabolic process; organic substance metabolic process; carbohydrate catabolic process; single-organism carbohydrate metabolic process;…		lyase activity; fructose-bisphosphate aldolase activity; aldehyde-lyase activity; catalytic activity; carbon-carbon lyase activity;				IPR013785;	Aldolase-type TIM barrel;
W5B2P8	Uncharacterized protein (Fragment)	23389	9.98	47.5	6	349	0.913	0.868	0.891	1.142	1.17	1.113	Yes	1.282	0.000268		chloroplast	protein folding; metabolic process; cellular protein metabolic process; cellular macromolecule metabolic process; macromolecule metabolic process; protein metabolic process; primary metabolic process; cellular process; cellular metabolic process; organic substance metabolic process;	intracellular part; cell; cell part; intracellular; cytoplasm;		K04078			IPR011032;	GroES (chaperonin 10)-like;
W5H2P3	Uncharacterized protein (Fragment)	93384	5.95	35	11	241	0.872	0.872	0.831	1.164	1.157	1.23	Yes	1.379	0.00027	up	plasma membrane	protein folding; metabolic process; cellular protein metabolic process; cellular macromolecule metabolic process; macromolecule metabolic process; protein metabolic process; primary metabolic process; cellular process; cellular metabolic process; organic substance metabolic process;	organelle; intracellular membrane-bounded organelle; intracellular organelle; endoplasmic reticulum; cell part; intracellular; cytoplasm; endomembrane system; intracellular part; membrane-bounded organelle; cell; cytoplasmic part;	cation binding; metal ion binding; protein binding; calcium ion binding; unfolded protein binding; binding; ion binding;	K08054	CANX; calnexin	osa04141 Protein processing in endoplasmic reticulum - Oryza sativa japonica (Japanese rice) (RefSeq); osa04145 Phagosome - Oryza sativa japonica (Japanese rice) (RefSeq);	IPR009033; IPR013320;	Calreticulin/calnexin, P domain; Concanavalin A-like lectin/glucanase domain;
W5DNH1	Uncharacterized protein	47273	5.26	24.1	7	207	1.29	1.202	1.163	0.706	0.775	0.738	Yes	0.607	0.00028	down	chloroplast			organic cyclic compound binding; heterocyclic compound binding; RNA binding; binding; nucleic acid binding;				IPR012340; IPR003029; IPR022967;	Nucleic acid-binding, OB-fold; Ribosomal protein S1, RNA-binding domain; RNA-binding domain, S1;
W5CPB0	Uncharacterized protein	68358	5.43	49.9	9	484	0.565	0.468	0.555	1.639	1.655	1.353	Yes	2.926	0.000283	up	cytosol			ATP binding; nucleoside phosphate binding; nucleoside binding; ion binding; hydrolase activity, acting on acid anhydrides; hydrolase activity; nucleotide binding; nucleoside-triphosphatase activity; organic cyclic compound binding; heterocyclic compound binding; ribonucleoside binding; carbohydrate derivative binding; pyrophosphatase activity; catalytic activity; ribonucleotide binding; binding; …	K03695			IPR019489; IPR003959; IPR003593; IPR027417;	Clp ATPase, C-terminal; ATPase, AAA-type, core; AAA+ ATPase domain; P-loop containing nucleoside triphosphate hydrolase;
W5DTC2	Fructose-bisphosphate aldolase	48867	5.94	63.1	20	7251	1.111	1.085	1.114	0.86	0.862	0.895	Yes	0.791	0.000285		chloroplast	single-organism carbohydrate catabolic process; glycolytic process; single-organism catabolic process; small molecule metabolic process; single-organism cellular process; single-organism process; carbohydrate metabolic process; primary metabolic process; cellular metabolic process; organic substance metabolic process; carbohydrate catabolic process; single-organism carbohydrate metabolic process;…		lyase activity; fructose-bisphosphate aldolase activity; aldehyde-lyase activity; catalytic activity; carbon-carbon lyase activity;	K01623	ALDO; fructose-bisphosphate aldolase, class I [EC:4.1.2.13]	osa01130 Biosynthesis of antibiotics - Oryza sativa japonica (Japanese rice) (RefSeq); osa01230 Biosynthesis of amino acids - Oryza sativa japonica (Japanese rice) (RefSeq); osa01100 Metabolic pathways - Oryza sativa japonica (Japanese rice) (RefSeq); osa01200 Carbon metabolism - Oryza sativa japonica (Japanese rice) (RefSeq); osa00010 Glycolysis / Gluconeogenesis - Oryza sativa japonica (Japanes…	IPR013785;	Aldolase-type TIM barrel;
W5B699	Uncharacterized protein	24509	5.07	59.9	6	238	1.385	1.321	1.354	0.683	0.637	0.617	Yes	0.477	0.000305	down	cytosol			organic cyclic compound binding; heterocyclic compound binding; nucleoside phosphate binding; binding; nucleic acid binding; nucleotide binding; small molecule binding;				IPR000504; IPR012677;	RNA recognition motif domain; Nucleotide-binding alpha-beta plait domain;
W5FSA9	Uncharacterized protein	29997	6.07	48.6	4	126	0.617	0.557	0.506	1.585	1.511	1.302	Yes	2.618	0.000309	up	chloroplast				K13993	HSP20; HSP20 family protein	osa04141 Protein processing in endoplasmic reticulum - Oryza sativa japonica (Japanese rice) (RefSeq);	IPR002068; IPR008978;	Alpha crystallin/Hsp20 domain; HSP20-like chaperone;
W5B2J4	Uncharacterized protein	26707	5.95	54.8	5	262	0.789	0.854	0.814	1.221	1.135	1.194	Yes	1.445	0.000317	up	chloroplast			organic cyclic compound binding; heterocyclic compound binding; nucleoside phosphate binding; binding; adenyl nucleotide binding; nucleotide binding; small molecule binding; purine nucleotide binding;				IPR000644;	CBS domain;
W5HZJ1	"Thiamine thiazole synthase, chloroplastic"	41954	5.57	41.3	6	654	1.235	1.273	1.374	0.74	0.662	0.651	Yes	0.529	0.000324	down	chloroplast	vitamin biosynthetic process; oxazole or thiazole metabolic process; cellular aromatic compound metabolic process; single-organism process; biosynthetic process; thiamine-containing compound biosynthetic process; response to stimulus; organonitrogen compound biosynthetic process; thiamine metabolic process; cellular metabolic process; sulfur compound biosynthetic process; organic substance metabo…	intracellular organelle; chloroplast part; intracellular organelle part; cytoplasm; plastid part; intracellular part; plastid stroma; cytosol; cell; organelle part; chloroplast; intracellular membrane-bounded organelle; organelle; intracellular; cell part; membrane-bounded organelle; plastid; cytoplasmic part; chloroplast stroma;	metal ion binding; cation binding; binding; ion binding;	K03146	THI4; thiamine thiazole synthase	osa01100 Metabolic pathways - Oryza sativa japonica (Japanese rice) (RefSeq); osa00730 Thiamine metabolism - Oryza sativa japonica (Japanese rice) (RefSeq);
W5DY10	Uncharacterized protein	22069	5.81	38.9	4	196	0.455	0.463	0.365	1.746	1.344	1.707	Yes	3.739	0.000328	up	cytosol				K13993	HSP20; HSP20 family protein	osa04141 Protein processing in endoplasmic reticulum - Oryza sativa japonica (Japanese rice) (RefSeq);	IPR002068; IPR008978;	Alpha crystallin/Hsp20 domain; HSP20-like chaperone;
W5GXE0	Uncharacterized protein (Fragment)	32170	5.17	50.6	6	257	1.132	1.118	1.079	0.865	0.896	0.85	Yes	0.784	0.000337		chloroplast				K19073	DVR; divinyl chlorophyllide a 8-vinyl-reductase [EC:1.3.1.75]	osa01100 Metabolic pathways - Oryza sativa japonica (Japanese rice) (RefSeq); osa01110 Biosynthesis of secondary metabolites - Oryza sativa japonica (Japanese rice) (RefSeq); osa00860 Porphyrin and chlorophyll metabolism - Oryza sativa japonica (Japanese rice) (RefSeq);	IPR016040;	NAD(P)-binding domain;
W5A726	Uncharacterized protein (Fragment)	37066	5.47	34.3	3	434	0.638	0.578	0.66	1.459	1.456	1.251	Yes	2.221	0.000344	up	mitochondria							IPR029048; IPR029047;	Heat shock protein 70kD, C-terminal domain; Heat shock protein 70kD, peptide-binding domain;
W5AQY3	Uncharacterized protein	35394	5.73	24.8	4	124	0.424	0.432	0.533	1.724	1.72	1.499	Yes	3.559	0.000357	up	cytosol	single-organism process; metabolic process; oxidation-reduction process; single-organism metabolic process;		catalytic activity; oxidoreductase activity;				IPR023210;	NADP-dependent oxidoreductase domain;
W5AIF8	Uncharacterized protein (Fragment)	32110	5.21	50	8	532	0.864	0.889	0.868	1.139	1.093	1.143	Yes	1.288	0.000362		cytosol			hydrolase activity; catalytic activity;				IPR029058; IPR002925;	Alpha/Beta hydrolase fold; Dienelactone hydrolase;
W5FDS3	Uncharacterized protein	78942	7.57	19.6	6	85	1.062	1.052	1.042	0.966	0.954	0.961	Yes	0.913	0.00037		endoplasmic reticulum	metabolic process; carbohydrate metabolic process; primary metabolic process; organic substance metabolic process;		hydrolase activity, hydrolyzing O-glycosyl compounds; hydrolase activity; catalytic activity; hydrolase activity, acting on glycosyl bonds;	K05349	bglX; beta-glucosidase [EC:3.2.1.21]	osa00460 Cyanoamino acid metabolism - Oryza sativa japonica (Japanese rice) (RefSeq); osa01100 Metabolic pathways - Oryza sativa japonica (Japanese rice) (RefSeq); osa00940 Phenylpropanoid biosynthesis - Oryza sativa japonica (Japanese rice) (RefSeq); osa00500 Starch and sucrose metabolism - Oryza sativa japonica (Japanese rice) (RefSeq); osa01110 Biosynthesis of secondary metabolites - Oryza sat…	IPR002772; IPR001764; IPR017853;	Glycoside hydrolase family 3 C-terminal domain; Glycoside hydrolase, family 3, N-terminal; Glycoside hydrolase superfamily;
W5EM36	Ribulose-phosphate 3-epimerase	34948	8.29	52.4	6	2436	1.055	1.074	1.086	0.937	0.938	0.959	Yes	0.881	0.000395			NADP metabolic process; pyridine nucleotide metabolic process; cellular aromatic compound metabolic process; nicotinamide nucleotide metabolic process; organophosphate catabolic process; nucleotide metabolic process; single-organism process; cellular metabolic process; pyridine-containing compound metabolic process; phosphate-containing compound metabolic process; organic substance metabolic proc…		isomerase activity; racemase and epimerase activity, acting on carbohydrates and derivatives; catalytic activity; racemase and epimerase activity; binding; ion binding; cation binding; metal ion binding; ribulose-phosphate 3-epimerase activity;	K01783	rpe; ribulose-phosphate 3-epimerase [EC:5.1.3.1]	osa01130 Biosynthesis of antibiotics - Oryza sativa japonica (Japanese rice) (RefSeq); osa01230 Biosynthesis of amino acids - Oryza sativa japonica (Japanese rice) (RefSeq); osa01200 Carbon metabolism - Oryza sativa japonica (Japanese rice) (RefSeq); osa01100 Metabolic pathways - Oryza sativa japonica (Japanese rice) (RefSeq); osa00040 Pentose and glucuronate interconversions - Oryza sativa japon…	IPR013785; IPR011060;	Aldolase-type TIM barrel; Ribulose-phosphate binding barrel;
W5I701	Uncharacterized protein	65558	5.79	25.7	4	63	1.086	1.108	1.104	0.861	0.888	0.894	Yes	0.801	0.00041		chloroplast
W4ZP60	Uncharacterized protein	81446	5.24	58	19	2454	0.394	0.419	0.422	1.784	1.677	1.48	Yes	4.001	0.000413	up	cytosol			ATP binding; nucleoside phosphate binding; nucleoside binding; ion binding; nucleotide binding; organic cyclic compound binding; heterocyclic compound binding; ribonucleoside binding; carbohydrate derivative binding; ribonucleotide binding; binding; purine ribonucleoside binding; anion binding; purine ribonucleotide binding; adenyl ribonucleotide binding; adenyl nucleotide binding; purine nucleos…	K03283	HSPA1_8; heat shock 70kDa protein 1/8	osa04144 Endocytosis - Oryza sativa japonica (Japanese rice) (RefSeq); osa03040 Spliceosome - Oryza sativa japonica (Japanese rice) (RefSeq); osa04141 Protein processing in endoplasmic reticulum - Oryza sativa japonica (Japanese rice) (RefSeq);	IPR029048; IPR029047;	Heat shock protein 70kD, C-terminal domain; Heat shock protein 70kD, peptide-binding domain;
W5BM01	Uncharacterized protein	36194	5.16	51.7	8	797	0.752	0.746	0.8	1.309	1.28	1.179	Yes	1.640	0.00042	up	mitochondria	isoprenoid metabolic process; single-organism biosynthetic process; single-organism cellular process; single-organism process; biosynthetic process; cellular lipid metabolic process; primary metabolic process; organic substance biosynthetic process; cellular metabolic process; cellular biosynthetic process; organic substance metabolic process; lipid biosynthetic process; isoprenoid biosynthetic p…		hydrolase activity; isopentenyl-diphosphate delta-isomerase activity; isomerase activity; intramolecular oxidoreductase activity; catalytic activity; intramolecular oxidoreductase activity, transposing C=C bonds;	K01823	idi; isopentenyl-diphosphate delta-isomerase [EC:5.3.3.2]	osa01130 Biosynthesis of antibiotics - Oryza sativa japonica (Japanese rice) (RefSeq); osa01100 Metabolic pathways - Oryza sativa japonica (Japanese rice) (RefSeq); osa00900 Terpenoid backbone biosynthesis - Oryza sativa japonica (Japanese rice) (RefSeq); osa01110 Biosynthesis of secondary metabolites - Oryza sativa japonica (Japanese rice) (RefSeq);	IPR015797; IPR000086;	NUDIX hydrolase domain-like; NUDIX hydrolase domain;
W5BM11	Uncharacterized protein	38538	9.28	21.2	2	79	1.188	1.163	1.126	0.84	0.837	0.821	Yes	0.718	0.000463	down								IPR001623;	DnaJ domain;
W5CRM8	Uncharacterized protein	18994	6.73	49.7	5	251	1.233	1.249	1.319	0.741	0.728	0.662	Yes	0.561	0.00049	down	chloroplast			organic cyclic compound binding; heterocyclic compound binding; nucleoside phosphate binding; binding; nucleic acid binding; nucleotide binding; small molecule binding;				IPR000504; IPR012677;	RNA recognition motif domain; Nucleotide-binding alpha-beta plait domain;
W5C250	Uncharacterized protein	89055	5.12	44.1	15	294	0.417	0.449	0.39	1.628	1.666	1.612	Yes	3.906	0.000494	up	cytosol	protein folding; metabolic process; cellular protein metabolic process; cellular macromolecule metabolic process; macromolecule metabolic process; protein metabolic process; primary metabolic process; cellular process; cellular metabolic process; organic substance metabolic process;		protein binding; binding;	K09571			IPR011990; IPR013026; IPR001179;	Tetratricopeptide-like helical domain; Tetratricopeptide repeat-containing domain; Peptidyl-prolyl cis-trans isomerase, FKBP-type, domain;
W5AT37	Small nuclear ribonucleoprotein-associated protein	30409	11.3	24.9	4	87	0.897	0.845	0.867	1.107	1.095	1.143	Yes	1.282	0.000496		chloroplast		organelle; intracellular membrane-bounded organelle; intracellular organelle; nucleus; cell part; intracellular; macromolecular complex; intracellular part; ribonucleoprotein complex; membrane-bounded organelle; cell;	organic cyclic compound binding; heterocyclic compound binding; RNA binding; binding; nucleic acid binding;	K11086	SNRPB; small nuclear ribonucleoprotein B and B'	osa03040 Spliceosome - Oryza sativa japonica (Japanese rice) (RefSeq);	IPR001163; IPR010920; IPR006649;	Ribonucleoprotein LSM domain; Like-Sm (LSM) domain; Ribonucleoprotein LSM domain, eukaryotic/archaea-type;
W5CCM5	Uncharacterized protein	23482	8.74	54.2	8	2527	1.106	1.12	1.13	0.875	0.843	0.878	Yes	0.774	0.000503		chloroplast			transition metal ion binding; catalytic activity; binding; ion binding; metal ion binding; cation binding; lyase activity; hydro-lyase activity; carbonate dehydratase activity; zinc ion binding; carbon-oxygen lyase activity;
W5DCF1	Uncharacterized protein	56593	5.9	54.8	19	1867	1.094	1.122	1.069	0.883	0.921	0.905	Yes	0.825	0.000532		cytoskeleton	alpha-amino acid catabolic process; single-organism process; glycine metabolic process; cellular metabolic process; organic substance metabolic process; glycine catabolic process; metabolic process; cellular amino acid metabolic process; cellular catabolic process; cellular process; single-organism catabolic process; oxidation-reduction process; small molecule metabolic process; single-organism c…		organic cyclic compound binding; heterocyclic compound binding; oxidoreductase activity, acting on the CH-NH2 group of donors, disulfide as acceptor; catalytic activity; binding; glycine dehydrogenase (decarboxylating) activity; ion binding; anion binding; oxidoreductase activity, acting on the CH-NH2 group of donors; cofactor binding; pyridoxal phosphate binding; oxidoreductase activity;	K00281	GLDC; glycine dehydrogenase [EC:1.4.4.2]	osa01130 Biosynthesis of antibiotics - Oryza sativa japonica (Japanese rice) (RefSeq); osa01200 Carbon metabolism - Oryza sativa japonica (Japanese rice) (RefSeq); osa01100 Metabolic pathways - Oryza sativa japonica (Japanese rice) (RefSeq); osa00260 Glycine, serine and threonine metabolism - Oryza sativa japonica (Japanese rice) (RefSeq); osa00630 Glyoxylate and dicarboxylate metabolism - Oryza …	IPR015424; IPR015421; IPR020580;	Pyridoxal phosphate-dependent transferase; Pyridoxal phosphate-dependent transferase, major region, subdomain 1; Glycine cleavage system P-protein, N-terminal;
W5GBI2	Uncharacterized protein	32374	5.1	30.2	3	106	1.121	1.198	1.127	0.831	0.884	0.859	Yes	0.747	0.000546	down	cytosol	cellular protein metabolic process; biosynthetic process; primary metabolic process; organic substance biosynthetic process; cellular metabolic process; cellular biosynthetic process; organic substance metabolic process; metabolic process; cellular macromolecule biosynthetic process; translational initiation; cellular macromolecule metabolic process; gene expression; macromolecule metabolic proce…		organic cyclic compound binding; heterocyclic compound binding; RNA binding; translation factor activity, nucleic acid binding; binding; nucleic acid binding; translation initiation factor activity;	K02520			IPR019814; IPR019815;	Translation initiation factor 3, N-terminal; Translation initiation factor 3, C-terminal;
W5BFL7	Uncharacterized protein	89212	5.1	49.1	13	193	0.552	0.603	0.592	1.562	1.516	1.319	Yes	2.517	0.000565	up	nuclear	protein folding; metabolic process; cellular protein metabolic process; cellular macromolecule metabolic process; macromolecule metabolic process; protein metabolic process; primary metabolic process; cellular process; cellular metabolic process; organic substance metabolic process;		protein binding; binding;	K09571			IPR011990; IPR013026; IPR001179;	Tetratricopeptide-like helical domain; Tetratricopeptide repeat-containing domain; Peptidyl-prolyl cis-trans isomerase, FKBP-type, domain;
W5D0E3	Fructose-bisphosphate aldolase	48396	6.85	68.4	14	1309	0.721	0.759	0.662	1.372	1.266	1.342	Yes	1.858	0.000572	up	cytosol	single-organism carbohydrate catabolic process; glycolytic process; single-organism catabolic process; small molecule metabolic process; single-organism cellular process; single-organism process; carbohydrate metabolic process; primary metabolic process; cellular metabolic process; organic substance metabolic process; carbohydrate catabolic process; single-organism carbohydrate metabolic process;…		lyase activity; fructose-bisphosphate aldolase activity; aldehyde-lyase activity; catalytic activity; carbon-carbon lyase activity;	K01623	ALDO; fructose-bisphosphate aldolase, class I [EC:4.1.2.13]	osa01130 Biosynthesis of antibiotics - Oryza sativa japonica (Japanese rice) (RefSeq); osa01230 Biosynthesis of amino acids - Oryza sativa japonica (Japanese rice) (RefSeq); osa01100 Metabolic pathways - Oryza sativa japonica (Japanese rice) (RefSeq); osa01200 Carbon metabolism - Oryza sativa japonica (Japanese rice) (RefSeq); osa00010 Glycolysis / Gluconeogenesis - Oryza sativa japonica (Japanes…	IPR013785;	Aldolase-type TIM barrel;
W5AM16	Uncharacterized protein	99848	5.68	44.3	12	761	1.07	1.061	1.098	0.939	0.904	0.931	Yes	0.859	0.000636		cytosol	single-organism process; primary metabolic process; carbohydrate metabolic process; cellular metabolic process; phosphate-containing compound metabolic process; organic substance metabolic process; single-organism carbohydrate metabolic process; metabolic process; fructose metabolic process; phosphorus metabolic process; single-organism metabolic process; monosaccharide metabolic process; carbohy…		fructose-2,6-bisphosphate 2-phosphatase activity; nucleoside phosphate binding; phosphotransferase activity, alcohol group as acceptor; phosphatase activity; hydrolase activity; heterocyclic compound binding; organic cyclic compound binding; kinase activity; polysaccharide binding; ribonucleotide binding; catalytic activity; binding; purine ribonucleoside binding; anion binding; adenyl ribonucleo…	K01103	PFKFB3; 6-phosphofructo-2-kinase / fructose-2,6-biphosphatase 3 [EC:2.7.1.105 3.1.3.46]	osa00051 Fructose and mannose metabolism - Oryza sativa japonica (Japanese rice) (RefSeq);	IPR013783; IPR013784; IPR027417; IPR002044; IPR013079;	Immunoglobulin-like fold; Carbohydrate-binding-like fold; P-loop containing nucleoside triphosphate hydrolase; Carbohydrate binding module family 20; 6-phosphofructo-2-kinase;
W5CNT0	Uncharacterized protein	23081	4.78	82.7	8	856	1.147	1.15	1.156	0.847	0.824	0.852	Yes	0.731	0.000659	down	nuclear
W5BDL8	Uncharacterized protein	106400	8.51	22.8	5	112	1.192	1.098	1.128	0.838	0.801	0.858	Yes	0.731	0.000666	down	nuclear	regulation of cellular process; single organism signaling; phosphorylation; cellular response to stimulus; intracellular signal transduction; cellular protein metabolic process; single-organism cellular process; single-organism process; phosphorelay signal transduction system; primary metabolic process; signaling; response to stimulus; cellular metabolic process; phosphate-containing compound met…		nucleoside phosphate binding; phosphotransferase activity, alcohol group as acceptor; protein kinase activity; phosphotransferase activity, nitrogenous group as acceptor; signal transducer activity; heterocyclic compound binding; organic cyclic compound binding; kinase activity; ribonucleotide binding; catalytic activity; binding; purine ribonucleoside binding; phosphorelay sensor kinase activity…				IPR000719; IPR002290; IPR000014; IPR000700; IPR011009;	Protein kinase domain; Serine/threonine/dual specificity protein kinase, catalytic domain; PAS domain; PAS-associated, C-terminal; Protein kinase-like domain;
W5FJF2	Citrate synthase	32169	6.05	17	2	45	0.886	0.87	0.923	1.167	1.139	1.097	Yes	1.270	0.000679		cytosol	metabolic process; carbohydrate metabolic process; primary metabolic process; cellular process; cellular metabolic process; cellular carbohydrate metabolic process; organic substance metabolic process;		transferase activity, transferring acyl groups; transferase activity, transferring acyl groups, acyl groups converted into alkyl on transfer; catalytic activity; transferase activity;				IPR016142; IPR016141;	Citrate synthase-like, large alpha subdomain; Citrate synthase-like, core;
W5CYS2	Uncharacterized protein	12545	9.45	61.6	3	76	0.806	0.874	0.795	1.209	1.268	1.153	Yes	1.467	0.000704	up	cytosol	metabolic process;		catalytic activity;	K12663	ECH1; delta(3,5)-Delta(2,4)-dienoyl-CoA isomerase [EC:5.3.3.-]	osa04146 Peroxisome - Oryza sativa japonica (Japanese rice) (RefSeq);	IPR029045; IPR014748;	ClpP/crotonase-like domain; Crontonase, C-terminal;
W5BZI3	Ferredoxin--NADP reductase (Fragment)	59763	9.05	25.8	5	116	0.725	0.795	0.693	1.232	1.342	1.312	Yes	1.756	0.000728	up	nuclear	single-organism process; metabolic process; oxidation-reduction process; single-organism metabolic process;		ferredoxin-NADP+ reductase activity; oxidoreductase activity, acting on iron-sulfur proteins as donors; catalytic activity; oxidoreductase activity, acting on iron-sulfur proteins as donors, NAD or NADP as acceptor; oxidoreductase activity;	K02641	petH; ferredoxin--NADP+ reductase [EC:1.18.1.2]	osa01100 Metabolic pathways - Oryza sativa japonica (Japanese rice) (RefSeq); osa00195 Photosynthesis - Oryza sativa japonica (Japanese rice) (RefSeq);	IPR001433; IPR017927; IPR017938; IPR001709;	Oxidoreductase FAD/NAD(P)-binding; Ferredoxin reductase-type FAD-binding domain; Riboflavin synthase-like beta-barrel; Flavoprotein pyridine nucleotide cytochrome reductase;
W5EV01	Uncharacterized protein	119412	5.86	56.6	25	1021	0.652	0.774	0.704	1.244	1.306	1.44	Yes	1.873	0.000734	up	cytosol	metabolic process; response to stress; response to heat; response to abiotic stimulus; response to temperature stimulus; macromolecule metabolic process; protein metabolic process; protein processing; response to stimulus; primary metabolic process; organic substance metabolic process;	intracellular part; cell; cell part; intracellular; cytoplasm;	ATP binding; nucleoside phosphate binding; nucleoside binding; ion binding; hydrolase activity, acting on acid anhydrides; hydrolase activity; nucleotide binding; nucleoside-triphosphatase activity; organic cyclic compound binding; heterocyclic compound binding; ribonucleoside binding; carbohydrate derivative binding; pyrophosphatase activity; catalytic activity; ribonucleotide binding; binding; …	K03695			IPR019489; IPR023150; IPR003593; IPR003959; IPR027417; IPR004176;	Clp ATPase, C-terminal; Double Clp-N motif; AAA+ ATPase domain; ATPase, AAA-type, core; P-loop containing nucleoside triphosphate hydrolase; Clp, N-terminal;
W5GRC8	Uncharacterized protein	57671	6.11	31	3	141	1.037	1.059	1.054	0.944	0.968	0.949	Yes	0.908	0.000746		chloroplast	cellular aromatic compound metabolic process; cellular protein metabolic process; single-organism process; biosynthetic process; tRNA aminoacylation; cellular metabolic process; organic substance metabolic process; metabolic process; cellular amino acid metabolic process; heterocycle metabolic process; nucleobase-containing compound metabolic process; cellular nitrogen compound metabolic process;…	intracellular part; cell; cell part; intracellular; cytoplasm;	ligase activity, forming aminoacyl-tRNA and related compounds; RNA binding; ATP binding; nucleoside phosphate binding; ligase activity, forming carbon-oxygen bonds; glutamate-tRNA ligase activity; nucleoside binding; ion binding; ligase activity; nucleotide binding; organic cyclic compound binding; heterocyclic compound binding; ribonucleoside binding; carbohydrate derivative binding; tRNA bindin…	K01885	EARS; glutamyl-tRNA synthetase [EC:6.1.1.17]	osa01100 Metabolic pathways - Oryza sativa japonica (Japanese rice) (RefSeq); osa00970 Aminoacyl-tRNA biosynthesis - Oryza sativa japonica (Japanese rice) (RefSeq); osa01110 Biosynthesis of secondary metabolites - Oryza sativa japonica (Japanese rice) (RefSeq); osa00860 Porphyrin and chlorophyll metabolism - Oryza sativa japonica (Japanese rice) (RefSeq);	IPR014729; IPR020061; IPR008925; IPR020058; IPR020751;	Rossmann-like alpha/beta/alpha sandwich fold; Glutamyl/glutaminyl-tRNA synthetase, class Ib, alpha-bundle domain; Aminoacyl-tRNA synthetase, class I, anticodon-binding; Glutamyl/glutaminyl-tRNA synthetase, class Ib, catalytic domain; Aminoacyl-tRNA synthetase, class I, anticodon-binding domain, subdomain 2;
W5FU40	Uncharacterized protein	30676	9.28	33.5	6	189	1.269	1.202	1.148	0.739	0.821	0.814	Yes	0.656	0.000767	down	chloroplast			organic cyclic compound binding; heterocyclic compound binding; nucleoside phosphate binding; binding; nucleic acid binding; nucleotide binding; small molecule binding;				IPR000504; IPR012677;	RNA recognition motif domain; Nucleotide-binding alpha-beta plait domain;
W5FM76	Uncharacterized protein	43431	9.01	49.1	12	1375	1.111	1.067	1.069	0.9	0.933	0.924	Yes	0.849	0.000789		chloroplast			ATP binding; nucleoside phosphate binding; nucleoside binding; ion binding; nucleotide binding; organic cyclic compound binding; heterocyclic compound binding; ribonucleoside binding; carbohydrate derivative binding; ribonucleotide binding; binding; purine ribonucleoside binding; anion binding; purine ribonucleotide binding; adenyl ribonucleotide binding; adenyl nucleotide binding; purine nucleos…
W4ZP11	Uncharacterized protein	31082	5.48	21.8	2	61	1.106	1.156	1.163	0.817	0.882	0.861	Yes	0.747	0.000795	down	chloroplast			catalytic activity; phosphoric ester hydrolase activity; binding; hydrolase activity, acting on ester bonds; ion binding; cation binding; metal ion binding; hydrolase activity; phosphoric diester hydrolase activity;	K06950			IPR006674; IPR003607;	HD domain; HD/PDEase domain;
W5DYF8	Uncharacterized protein	87659	5.17	59.5	22	1890	0.562	0.463	0.532	1.654	1.536	1.553	Yes	3.046	0.000805	up	cytosol			ATP binding; nucleoside phosphate binding; nucleoside binding; ion binding; nucleotide binding; organic cyclic compound binding; heterocyclic compound binding; ribonucleoside binding; carbohydrate derivative binding; ribonucleotide binding; binding; purine ribonucleoside binding; anion binding; purine ribonucleotide binding; adenyl ribonucleotide binding; adenyl nucleotide binding; purine nucleos…	K03283	HSPA1_8; heat shock 70kDa protein 1/8	osa04144 Endocytosis - Oryza sativa japonica (Japanese rice) (RefSeq); osa03040 Spliceosome - Oryza sativa japonica (Japanese rice) (RefSeq); osa04141 Protein processing in endoplasmic reticulum - Oryza sativa japonica (Japanese rice) (RefSeq);	IPR029048; IPR029047;	Heat shock protein 70kD, C-terminal domain; Heat shock protein 70kD, peptide-binding domain;
W5B5S9	Uncharacterized protein	12866	8.66	61.8	3	407	0.743	0.83	0.808	1.233	1.127	1.224	Yes	1.505	0.000825	up	cytosol	response to wounding; response to stimulus; response to stress;		serine-type endopeptidase inhibitor activity; enzyme regulator activity; peptidase inhibitor activity; peptidase regulator activity; endopeptidase regulator activity; enzyme inhibitor activity; molecular function regulator; endopeptidase inhibitor activity;
W5BER4	Uncharacterized protein	89130	5.74	39.3	6	214	1.061	1.041	1.045	0.936	0.962	0.951	Yes	0.905	0.00083		chloroplast	glycyl-tRNA aminoacylation; cellular aromatic compound metabolic process; cellular protein metabolic process; single-organism process; biosynthetic process; tRNA aminoacylation; cellular metabolic process; organic substance metabolic process; metabolic process; cellular amino acid metabolic process; heterocycle metabolic process; nucleobase-containing compound metabolic process; cellular nitrogen…	intracellular part; cell; cell part; intracellular; cytoplasm;	ligase activity, forming aminoacyl-tRNA and related compounds; ATP binding; nucleoside phosphate binding; ligase activity, forming carbon-oxygen bonds; nucleoside binding; ion binding; ligase activity; nucleotide binding; organic cyclic compound binding; heterocyclic compound binding; glycine-tRNA ligase activity; ribonucleoside binding; carbohydrate derivative binding; ribonucleotide binding; ca…	K01880	GARS; glycyl-tRNA synthetase [EC:6.1.1.14]	osa00970 Aminoacyl-tRNA biosynthesis - Oryza sativa japonica (Japanese rice) (RefSeq);	IPR002314; IPR004154; IPR006195;	Aminoacyl-tRNA synthetase, class II (G/ H/ P/ S), conserved domain; Anticodon-binding; Aminoacyl-tRNA synthetase, class II;
W5BM05	Uncharacterized protein	23678	9.1	24	2	52	1.128	1.153	1.234	0.803	0.819	0.776	Yes	0.682	0.000838	down	chloroplast			protein binding; binding;				IPR001478;	PDZ domain;
W4ZSC8	Uncharacterized protein	50649	9.25	60	11	234	1.158	1.172	1.105	0.895	0.854	0.917	Yes	0.776	0.000859		chloroplast	single-organism process; metabolic process; oxidation-reduction process; single-organism metabolic process;		oxidoreductase activity, acting on the CH-CH group of donors; oxidoreductase activity, acting on the CH-CH group of donors, NAD or NADP as acceptor; catalytic activity; protochlorophyllide reductase activity; oxidoreductase activity;	K00218	E1.3.1.33; protochlorophyllide reductase [EC:1.3.1.33]	osa01100 Metabolic pathways - Oryza sativa japonica (Japanese rice) (RefSeq); osa01110 Biosynthesis of secondary metabolites - Oryza sativa japonica (Japanese rice) (RefSeq); osa00860 Porphyrin and chlorophyll metabolism - Oryza sativa japonica (Japanese rice) (RefSeq);	IPR016040;	NAD(P)-binding domain;
W5E491	Uncharacterized protein	20752	5.81	41.5	4	104	0.476	0.506	0.471	1.683	1.378	1.588	Yes	3.200	0.00089	up	cytosol				K13993	HSP20; HSP20 family protein	osa04141 Protein processing in endoplasmic reticulum - Oryza sativa japonica (Japanese rice) (RefSeq);	IPR002068; IPR008978;	Alpha crystallin/Hsp20 domain; HSP20-like chaperone;
W5CM54	Cysteine synthase	40387	5.51	75.4	14	1024	1.037	1.056	1.049	0.962	0.937	0.954	Yes	0.908	0.000941		chloroplast	sulfur amino acid biosynthetic process; organic acid biosynthetic process; single-organism process; biosynthetic process; organonitrogen compound biosynthetic process; cellular metabolic process; sulfur compound biosynthetic process; sulfur amino acid metabolic process; organic substance metabolic process; metabolic process; cellular amino acid metabolic process; alpha-amino acid biosynthetic pro…		lyase activity; cysteine synthase activity; transferase activity; catalytic activity; carbon-oxygen lyase activity;	K01738	cysK; cysteine synthase A [EC:2.5.1.47]	osa01130 Biosynthesis of antibiotics - Oryza sativa japonica (Japanese rice) (RefSeq); osa01230 Biosynthesis of amino acids - Oryza sativa japonica (Japanese rice) (RefSeq); osa01200 Carbon metabolism - Oryza sativa japonica (Japanese rice) (RefSeq); osa01100 Metabolic pathways - Oryza sativa japonica (Japanese rice) (RefSeq); osa00920 Sulfur metabolism - Oryza sativa japonica (Japanese rice) (Re…	IPR001926;	Tryptophan synthase beta subunit-like PLP-dependent enzyme;
W5AFT3	Uncharacterized protein	22680	9.38	49.2	3	141	0.656	0.609	0.737	1.46	1.315	1.313	Yes	2.042	0.000948	up	cytosol			ATP binding; nucleoside phosphate binding; nucleoside binding; ion binding; nucleotide binding; organic cyclic compound binding; heterocyclic compound binding; ribonucleoside binding; carbohydrate derivative binding; ribonucleotide binding; binding; purine ribonucleoside binding; anion binding; purine ribonucleotide binding; adenyl ribonucleotide binding; adenyl nucleotide binding; purine nucleos…				IPR003959; IPR027417;	ATPase, AAA-type, core; P-loop containing nucleoside triphosphate hydrolase;
P08823	"RuBisCO large subunit-binding protein subunit alpha, chloroplastic (Fragment)"	69520	4.83	58.7	21	2240	0.937	0.936	0.895	1.13	1.093	1.081	Yes	1.194	0.000992		cytosol	protein folding; metabolic process; cellular protein metabolic process; cellular macromolecule metabolic process; macromolecule metabolic process; protein metabolic process; primary metabolic process; cellular process; cellular metabolic process; protein refolding; organic substance metabolic process;	organelle; intracellular membrane-bounded organelle; intracellular organelle; cell part; intracellular; cytoplasm; intracellular part; membrane-bounded organelle; cell; plastid; cytoplasmic part; chloroplast;	ATP binding; nucleoside phosphate binding; nucleoside binding; ion binding; nucleotide binding; organic cyclic compound binding; heterocyclic compound binding; ribonucleoside binding; carbohydrate derivative binding; ribonucleotide binding; binding; purine ribonucleoside binding; anion binding; purine ribonucleotide binding; adenyl ribonucleotide binding; adenyl nucleotide binding; purine nucleos…				IPR027409; IPR027413;	GroEL-like apical domain; GroEL-like equatorial domain;
W5FZD9	Uncharacterized protein	36133	4.87	44.7	8	509	0.793	0.82	0.865	1.143	1.256	1.146	Yes	1.431	0.00104	up	cytosol	single-organism process; metabolic process; oxidation-reduction process; single-organism metabolic process;		catalytic activity; oxidoreductase activity;				IPR006076;	FAD dependent oxidoreductase;
W5CKU7	Uncharacterized protein	34372	6.24	44.7	5	464	0.947	0.928	0.898	1.123	1.132	1.094	Yes	1.208	0.00104		chloroplast			hydrolase activity; catalytic activity;	K01061	E3.1.1.45; carboxymethylenebutenolidase [EC:3.1.1.45]	osa01130 Biosynthesis of antibiotics - Oryza sativa japonica (Japanese rice) (RefSeq); osa01100 Metabolic pathways - Oryza sativa japonica (Japanese rice) (RefSeq); osa01110 Biosynthesis of secondary metabolites - Oryza sativa japonica (Japanese rice) (RefSeq);	IPR029058; IPR002925;	Alpha/Beta hydrolase fold; Dienelactone hydrolase;
W5CSF5	Uncharacterized protein	57647	9.03	34.3	3	148	1.205	1.155	1.095	0.862	0.79	0.844	Yes	0.722	0.00106	down	chloroplast	cofactor biosynthetic process; pigment biosynthetic process; cellular aromatic compound metabolic process; chlorophyll metabolic process; single-organism process; biosynthetic process; organonitrogen compound biosynthetic process; cellular metabolic process; organic substance metabolic process; metabolic process; porphyrin-containing compound metabolic process; heterocycle metabolic process; arom…		oxidoreductase activity, acting on paired donors, with incorporation or reduction of molecular oxygen, NAD(P)H as one donor, and incorporation of one atom of oxygen; catalytic activity; binding; ion binding; cation binding; metal ion binding; oxidoreductase activity, acting on paired donors, with incorporation or reduction of molecular oxygen; monooxygenase activity; magnesium-protoporphyrin IX m…	K04035	E1.14.13.81; magnesium-protoporphyrin IX monomethyl ester (oxidative) cyclase [EC:1.14.13.81]	osa01100 Metabolic pathways - Oryza sativa japonica (Japanese rice) (RefSeq); osa01110 Biosynthesis of secondary metabolites - Oryza sativa japonica (Japanese rice) (RefSeq); osa00860 Porphyrin and chlorophyll metabolism - Oryza sativa japonica (Japanese rice) (RefSeq);	IPR009078; IPR003251;	Ferritin-like superfamily; Rubrerythrin;
W5H7D9	Delta-aminolevulinic acid dehydratase	46134	5.85	27.7	5	183	0.851	0.897	0.818	1.203	1.161	1.12	Yes	1.358	0.00109	up	chloroplast	cofactor biosynthetic process; heterocycle biosynthetic process; cellular aromatic compound metabolic process; porphyrin-containing compound biosynthetic process; nitrogen compound metabolic process; organic cyclic compound metabolic process; biosynthetic process; organonitrogen compound biosynthetic process; organic substance biosynthetic process; cellular metabolic process; cellular biosyntheti…		catalytic activity; binding; ion binding; cation binding; metal ion binding; lyase activity; hydro-lyase activity; porphobilinogen synthase activity; carbon-oxygen lyase activity;	K01698	hemB; porphobilinogen synthase [EC:4.2.1.24]	osa01100 Metabolic pathways - Oryza sativa japonica (Japanese rice) (RefSeq); osa01110 Biosynthesis of secondary metabolites - Oryza sativa japonica (Japanese rice) (RefSeq); osa00860 Porphyrin and chlorophyll metabolism - Oryza sativa japonica (Japanese rice) (RefSeq);	IPR013785;	Aldolase-type TIM barrel;
W5ECJ8	Serine hydroxymethyltransferase (Fragment)	71194	8.24	66	21	4286	1.175	1.114	1.25	0.766	0.849	0.771	Yes	0.674	0.00111	down	nuclear	cellular aromatic compound metabolic process; single-organism process; glycine metabolic process; tetrahydrofolate interconversion; cellular metabolic process; organic substance metabolic process; metabolic process; cellular amino acid metabolic process; cellular modified amino acid metabolic process; one-carbon metabolic process; heterocycle metabolic process; cellular nitrogen compound metaboli…		organic cyclic compound binding; heterocyclic compound binding; catalytic activity; binding; ion binding; glycine hydroxymethyltransferase activity; transferase activity, transferring one-carbon groups; anion binding; hydroxymethyl-, formyl- and related transferase activity; cofactor binding; transferase activity; pyridoxal phosphate binding;	K00600	glyA; glycine hydroxymethyltransferase [EC:2.1.2.1]	osa01130 Biosynthesis of antibiotics - Oryza sativa japonica (Japanese rice) (RefSeq); osa00670 One carbon pool by folate - Oryza sativa japonica (Japanese rice) (RefSeq); osa01230 Biosynthesis of amino acids - Oryza sativa japonica (Japanese rice) (RefSeq); osa00260 Glycine, serine and threonine metabolism - Oryza sativa japonica (Japanese rice) (RefSeq); osa00630 Glyoxylate and dicarboxylate me…	IPR015424; IPR015421; IPR015422;	Pyridoxal phosphate-dependent transferase; Pyridoxal phosphate-dependent transferase, major region, subdomain 1; Pyridoxal phosphate-dependent transferase, major region, subdomain 2;
W4ZZ65	Uncharacterized protein (Fragment)	31012	5.26	57.6	8	551	1.164	1.093	1.141	0.891	0.843	0.818	Yes	0.751	0.00113	down	chloroplast
W5I170	Uncharacterized protein (Fragment)	29040	4.68	18.5	2	65	1.14	1.088	1.163	0.914	0.861	0.848	Yes	0.774	0.00115		extracellular
W5AC28	Uncharacterized protein	40706	8.98	59.2	12	839	0.96	0.928	0.94	1.084	1.113	1.065	Yes	1.153	0.00121		chloroplast			protein binding; binding;				IPR010987; IPR004045; IPR012336;	Glutathione S-transferase, C-terminal-like; Glutathione S-transferase, N-terminal; Thioredoxin-like fold;
W5H7T0	Uncharacterized protein	40962	5.34	56.2	11	551	0.915	0.912	0.878	1.131	1.135	1.116	Yes	1.250	0.00122		cytosol			lactoylglutathione lyase activity; metal ion binding; cation binding; lyase activity; carbon-sulfur lyase activity; catalytic activity; binding; ion binding;	K01759	GLO1; lactoylglutathione lyase [EC:4.4.1.5]	osa00620 Pyruvate metabolism - Oryza sativa japonica (Japanese rice) (RefSeq);	IPR029068; IPR004360;	Glyoxalase/Bleomycin resistance protein/Dihydroxybiphenyl dioxygenase; Glyoxalase/fosfomycin resistance/dioxygenase domain;
W5BCG1	Uncharacterized protein	32550	5.37	36.3	4	76	1.367	1.285	1.252	0.633	0.738	0.721	Yes	0.536	0.00122	down	chloroplast			organic cyclic compound binding; heterocyclic compound binding; nucleoside phosphate binding; binding; nucleic acid binding; nucleotide binding; small molecule binding;				IPR000504; IPR012677;	RNA recognition motif domain; Nucleotide-binding alpha-beta plait domain;
W5DTT3	Uncharacterized protein	73653	5.36	41.5	16	1226	0.798	0.824	0.765	1.207	1.217	1.189	Yes	1.514	0.00123	up	chloroplast	protein folding; metabolic process; cellular protein metabolic process; cellular macromolecule metabolic process; macromolecule metabolic process; protein metabolic process; primary metabolic process; cellular process; cellular metabolic process; protein refolding; organic substance metabolic process;	intracellular part; cell; cell part; intracellular; cytoplasm;	ATP binding; nucleoside phosphate binding; nucleoside binding; ion binding; nucleotide binding; organic cyclic compound binding; heterocyclic compound binding; ribonucleoside binding; carbohydrate derivative binding; ribonucleotide binding; binding; purine ribonucleoside binding; anion binding; purine ribonucleotide binding; adenyl ribonucleotide binding; adenyl nucleotide binding; purine nucleos…				IPR027409; IPR027413;	GroEL-like apical domain; GroEL-like equatorial domain;
W5FT73	Uncharacterized protein (Fragment)	23379	5.25	50.3	6	324	0.774	0.835	0.774	1.204	1.241	1.234	Yes	1.544	0.00128	up	chloroplast		organelle; intracellular membrane-bounded organelle; intracellular organelle; cell part; intracellular; cytoplasm; intracellular part; membrane-bounded organelle; cell; plastid; cytoplasmic part; chloroplast;	structural molecule activity;
W5EB05	Adenylyl cyclase-associated protein (Fragment)	69269	8.7	34.1	8	158	1.128	1.126	1.221	0.834	0.815	0.861	Yes	0.722	0.00129	down	chloroplast	cell morphogenesis; developmental process; anatomical structure morphogenesis; cellular component organization; organelle organization; single-organism developmental process; cellular developmental process; single-organism cellular process; cellular component morphogenesis; single-organism process; cytoskeleton organization; anatomical structure development; cellular process; cellular component o…		actin binding; protein binding; cytoskeletal protein binding; binding;	K17261			IPR006599; IPR013992; IPR016098; IPR013912; IPR017901;	CARP motif; Adenylate cyclase-associated CAP, N-terminal; Cyclase-associated protein CAP/septum formation inhibitor MinC, C-terminal; Adenylate cyclase-associated CAP, C-terminal; C-CAP/cofactor C-like domain;
W5A566	Thioredoxin	17280	5.2	59.3	4	126	0.818	0.881	0.879	1.082	1.16	1.171	Yes	1.324	0.0013	up	chloroplast	regulation of cellular process; regulation of biological quality; cell redox homeostasis; small molecule metabolic process; single-organism cellular process; cellular homeostasis; ether metabolic process; single-organism process; organic substance metabolic process; homeostatic process; metabolic process; regulation of biological process; single-organism metabolic process; glycerol ether metaboli…		protein disulfide oxidoreductase activity; oxidoreductase activity, acting on a sulfur group of donors; disulfide oxidoreductase activity; catalytic activity; oxidoreductase activity;	K03671			IPR012336; IPR013766;	Thioredoxin-like fold; Thioredoxin domain;
W5FJB1	Uncharacterized protein	43031	9.82	25.1	4	308	0.706	0.665	0.786	1.282	1.405	1.344	Yes	1.869	0.00133	up	chloroplast			nutrient reservoir activity;				IPR011051; IPR006045; IPR014710;	RmlC-like cupin domain; Cupin 1; RmlC-like jelly roll fold;
W5CEC6	Uncharacterized protein	11395	5.21	59.6	2	113	0.814	0.887	0.802	1.126	1.164	1.253	Yes	1.416	0.00146	up	nuclear			transferase activity, transferring glycosyl groups; transferase activity, transferring hexosyl groups; catalytic activity; transferase activity;
W5BIW3	Uncharacterized protein	64768	5.75	12.3	2	49	1.318	1.314	1.177	0.768	0.69	0.634	Yes	0.549	0.00154	down	chloroplast	proteolysis; metabolic process; macromolecule metabolic process; protein metabolic process; primary metabolic process; organic substance metabolic process;		carboxypeptidase activity; peptidase activity; exopeptidase activity; catalytic activity; serine hydrolase activity; serine-type peptidase activity; peptidase activity, acting on L-amino acid peptides; hydrolase activity; serine-type carboxypeptidase activity; serine-type exopeptidase activity;	K16297			IPR029058;	Alpha/Beta hydrolase fold;
W5ASP7	Uncharacterized protein	56697	6.48	18.5	4	230	1.144	1.108	1.156	0.797	0.77	0.843	Yes	0.707	0.00155	down	chloroplast			ATP binding; nucleoside phosphate binding; nucleoside binding; ion binding; nucleotide binding; organic cyclic compound binding; heterocyclic compound binding; ribonucleoside binding; carbohydrate derivative binding; ribonucleotide binding; binding; purine ribonucleoside binding; anion binding; purine ribonucleotide binding; adenyl ribonucleotide binding; adenyl nucleotide binding; purine nucleos…				IPR003959; IPR027417;	ATPase, AAA-type, core; P-loop containing nucleoside triphosphate hydrolase;
U5HTD8	Ribosomal protein S20	18774	9.48	39.4	5	233	1.092	1.139	1.07	0.92	0.882	0.912	Yes	0.822	0.00156		chloroplast	cellular protein metabolic process; biosynthetic process; primary metabolic process; cellular metabolic process; organic substance biosynthetic process; cellular biosynthetic process; organic substance metabolic process; metabolic process; cellular macromolecule biosynthetic process; cellular macromolecule metabolic process; gene expression; macromolecule metabolic process; protein metabolic proc…	ribosome; intracellular organelle; intracellular non-membrane-bounded organelle; small ribosomal subunit; intracellular organelle part; cytoplasm; macromolecular complex; intracellular part; cell; organelle part; non-membrane-bounded organelle; organelle; ribosomal subunit; intracellular; cell part; ribonucleoprotein complex; cytoplasmic part;	structural constituent of ribosome; structural molecule activity;	K02969	RP-S20e; small subunit ribosomal protein S20e	osa03010 Ribosome - Oryza sativa japonica (Japanese rice) (RefSeq);	IPR027486;	Ribosomal protein S10 domain;
W5FL09	Fructose-bisphosphate aldolase	48820	6.08	67.5	18	5911	1.059	1.098	1.098	0.893	0.942	0.928	Yes	0.849	0.00161		chloroplast	single-organism carbohydrate catabolic process; glycolytic process; single-organism catabolic process; small molecule metabolic process; single-organism cellular process; single-organism process; carbohydrate metabolic process; primary metabolic process; cellular metabolic process; organic substance metabolic process; carbohydrate catabolic process; single-organism carbohydrate metabolic process;…		lyase activity; fructose-bisphosphate aldolase activity; aldehyde-lyase activity; catalytic activity; carbon-carbon lyase activity;	K01623	ALDO; fructose-bisphosphate aldolase, class I [EC:4.1.2.13]	osa01130 Biosynthesis of antibiotics - Oryza sativa japonica (Japanese rice) (RefSeq); osa01230 Biosynthesis of amino acids - Oryza sativa japonica (Japanese rice) (RefSeq); osa01100 Metabolic pathways - Oryza sativa japonica (Japanese rice) (RefSeq); osa01200 Carbon metabolism - Oryza sativa japonica (Japanese rice) (RefSeq); osa00010 Glycolysis / Gluconeogenesis - Oryza sativa japonica (Japanes…	IPR013785;	Aldolase-type TIM barrel;
W5A7G2	Uncharacterized protein (Fragment)	5515	4.49	75.6	4	542	1.128	1.138	1.264	0.781	0.721	0.828	Yes	0.660	0.00162	down	cytosol	single-organism carbohydrate catabolic process; glycolytic process; single-organism catabolic process; small molecule metabolic process; single-organism cellular process; single-organism process; carbohydrate metabolic process; primary metabolic process; cellular metabolic process; organic substance metabolic process; carbohydrate catabolic process; single-organism carbohydrate metabolic process;…		phosphotransferase activity, carboxyl group as acceptor; kinase activity; catalytic activity; transferase activity; phosphoglycerate kinase activity; transferase activity, transferring phosphorus-containing groups;				IPR015824;	Phosphoglycerate kinase, N-terminal;
W5I400	Uncharacterized protein	41974	5.6	42.5	6	359	0.888	0.845	0.887	1.15	1.063	1.12	Yes	1.272	0.00165		chloroplast	metabolic process; cellular metabolic process; cellular process;		cofactor binding; catalytic activity; binding; coenzyme binding;				IPR001509; IPR016040;	NAD-dependent epimerase/dehydratase, N-terminal domain; NAD(P)-binding domain;
W5ARC6	Uncharacterized protein	88504	5.22	48.3	14	288	0.7	0.537	0.581	1.335	1.561	1.493	Yes	2.414	0.00166	up	cytosol	protein folding; metabolic process; cellular protein metabolic process; cellular macromolecule metabolic process; macromolecule metabolic process; protein metabolic process; primary metabolic process; cellular process; cellular metabolic process; organic substance metabolic process;		protein binding; binding;	K09571			IPR011990; IPR013026; IPR001179;	Tetratricopeptide-like helical domain; Tetratricopeptide repeat-containing domain; Peptidyl-prolyl cis-trans isomerase, FKBP-type, domain;
W5E0V5	Uncharacterized protein	63270	5.5	31.1	6	141	0.9	0.949	0.919	1.067	1.064	1.112	Yes	1.172	0.0017		cytoskeleton
W5HP64	Uncharacterized protein	62914	5.96	21.5	4	201	0.798	0.651	0.701	1.254	1.466	1.225	Yes	1.835	0.00179	up	chloroplast			organic cyclic compound binding; heterocyclic compound binding; transferase activity, transferring nitrogenous groups; catalytic activity; binding; ion binding; anion binding; transaminase activity; transferase activity; cofactor binding; pyridoxal phosphate binding;				IPR015424; IPR015421; IPR015422;	Pyridoxal phosphate-dependent transferase; Pyridoxal phosphate-dependent transferase, major region, subdomain 1; Pyridoxal phosphate-dependent transferase, major region, subdomain 2;
W5BPL2	Uncharacterized protein (Fragment)	155116	6.36	16	6	125	1.23	1.134	1.117	0.814	0.843	0.868	Yes	0.725	0.0018	down	mitochondria	cofactor biosynthetic process; pigment biosynthetic process; cellular aromatic compound metabolic process; chlorophyll metabolic process; single-organism process; biosynthetic process; organonitrogen compound biosynthetic process; cellular metabolic process; organic substance metabolic process; metabolic process; porphyrin-containing compound metabolic process; heterocycle metabolic process; arom…		magnesium chelatase activity; ligase activity, forming nitrogen-metal bonds; ligase activity, forming nitrogen-metal bonds, forming coordination complexes; catalytic activity; ligase activity;	K03403	chlH; magnesium chelatase subunit H [EC:6.6.1.1]	osa01100 Metabolic pathways - Oryza sativa japonica (Japanese rice) (RefSeq); osa01110 Biosynthesis of secondary metabolites - Oryza sativa japonica (Japanese rice) (RefSeq); osa00860 Porphyrin and chlorophyll metabolism - Oryza sativa japonica (Japanese rice) (RefSeq);
W5HGH1	Peptidyl-prolyl cis-trans isomerase (Fragment)	26606	6.17	25.1	3	278	0.922	0.949	0.914	1.037	1.086	1.074	Yes	1.148	0.00181		chloroplast	protein folding; metabolic process; cellular protein metabolic process; cellular macromolecule metabolic process; macromolecule metabolic process; protein metabolic process; primary metabolic process; cellular process; cellular metabolic process; organic substance metabolic process;		peptidyl-prolyl cis-trans isomerase activity; isomerase activity; catalytic activity; cis-trans isomerase activity;	K01802			IPR001179;	Peptidyl-prolyl cis-trans isomerase, FKBP-type, domain;
W5G032	Uncharacterized protein	33650	9.38	29.7	5	250	0.862	0.905	0.894	1.053	1.123	1.065	Yes	1.218	0.00187		chloroplast							IPR012336;	Thioredoxin-like fold;
W4ZY98	Uncharacterized protein	89158	5.04	62.9	32	4060	0.809	0.861	0.88	1.096	1.223	1.164	Yes	1.366	0.00188	up	chloroplast	protein folding; metabolic process; cellular protein metabolic process; cellular macromolecule metabolic process; macromolecule metabolic process; protein metabolic process; primary metabolic process; cellular process; cellular metabolic process; organic substance metabolic process;		ATP binding; nucleoside phosphate binding; nucleoside binding; ion binding; protein binding; nucleotide binding; organic cyclic compound binding; heterocyclic compound binding; ribonucleoside binding; carbohydrate derivative binding; ribonucleotide binding; binding; purine ribonucleoside binding; anion binding; purine ribonucleotide binding; unfolded protein binding; adenyl ribonucleotide binding…	K03283	HSPA1_8; heat shock 70kDa protein 1/8	osa04144 Endocytosis - Oryza sativa japonica (Japanese rice) (RefSeq); osa03040 Spliceosome - Oryza sativa japonica (Japanese rice) (RefSeq); osa04141 Protein processing in endoplasmic reticulum - Oryza sativa japonica (Japanese rice) (RefSeq);	IPR029048; IPR029047;	Heat shock protein 70kD, C-terminal domain; Heat shock protein 70kD, peptide-binding domain;
W5D6G3	Uncharacterized protein	16972	9.78	36.5	3	112	1.124	1.102	1.086	0.913	0.874	0.855	Yes	0.798	0.00189		nuclear				K02947	RP-S10e; small subunit ribosomal protein S10e	osa03010 Ribosome - Oryza sativa japonica (Japanese rice) (RefSeq);	IPR005326;	Plectin/S10, N-terminal;
W5DMS4	Uncharacterized protein	30074	8.52	35.2	4	237	1.191	1.108	1.27	0.851	0.759	0.816	Yes	0.680	0.00191	down	chloroplast	peptide metabolic process; translational elongation; peptide biosynthetic process; cellular protein metabolic process; nitrogen compound metabolic process; biosynthetic process; cellular amide metabolic process; organonitrogen compound biosynthetic process; primary metabolic process; cellular metabolic process; organic substance biosynthetic process; cellular biosynthetic process; organic substan…	intracellular part; cell; cell part; intracellular; cytoplasm;	organic cyclic compound binding; heterocyclic compound binding; RNA binding; translation factor activity, nucleic acid binding; translation elongation factor activity; binding; nucleic acid binding;	K02356			IPR008991; IPR012340; IPR001059; IPR013185; IPR014722; IPR015365;	Translation protein SH3-like domain; Nucleic acid-binding, OB-fold; Translation elongation factor P/YeiP, central; Translation elongation factor, KOW-like; Ribosomal protein L2 domain 2; Elongation factor P, C-terminal;
W5F6Y2	Uncharacterized protein	29718	6.98	38.5	7	715	0.803	0.763	0.803	1.18	1.28	1.138	Yes	1.519	0.00197	up	cytosol			protein binding; binding;				IPR010987; IPR012336; IPR004045;	Glutathione S-transferase, C-terminal-like; Thioredoxin-like fold; Glutathione S-transferase, N-terminal;
W5GKG2	Uncharacterized protein	28220	7.05	42.2	6	151	0.893	0.893	0.859	1.095	1.144	1.187	Yes	1.295	0.00197		cytoskeleton	regulation of cellular process; single organism signaling; intracellular transport; cellular response to stimulus; intracellular signal transduction; single-organism cellular process; single-organism process; nuclear transport; organic substance transport; small GTPase mediated signal transduction; signaling; response to stimulus; protein transport; establishment of localization; cellular localiz…	membrane; cell; intracellular; cell part;	nucleoside phosphate binding; nucleoside binding; ion binding; hydrolase activity, acting on acid anhydrides; hydrolase activity; nucleotide binding; nucleoside-triphosphatase activity; organic cyclic compound binding; heterocyclic compound binding; ribonucleoside binding; carbohydrate derivative binding; pyrophosphatase activity; catalytic activity; ribonucleotide binding; binding; purine ribonu…	K07877			IPR005225; IPR027417;	Small GTP-binding protein domain; P-loop containing nucleoside triphosphate hydrolase;
W5ELY6	Uncharacterized protein	26446	7.79	16.6	2	165	0.839	0.74	0.839	1.257	1.292	1.131	Yes	1.522	0.00197	up	plasma membrane
W5I020	Uncharacterized protein (Fragment)	42184	7.83	19.3	4	92	0.871	0.934	0.859	1.093	1.182	1.17	Yes	1.293	0.00199		peroxisome	single-organism process; metabolic process; oxidation-reduction process; single-organism metabolic process;		nucleoside phosphate binding; ion binding; nucleotide binding; cofactor binding; oxidoreductase activity; heterocyclic compound binding; organic cyclic compound binding; carbohydrate derivative binding; ribonucleotide binding; catalytic activity; binding; anion binding; FMN binding; coenzyme binding; small molecule binding;	K05894	OPR; 12-oxophytodienoic acid reductase [EC:1.3.1.42]	osa00592 alpha-Linolenic acid metabolism - Oryza sativa japonica (Japanese rice) (RefSeq); osa01100 Metabolic pathways - Oryza sativa japonica (Japanese rice) (RefSeq); osa01110 Biosynthesis of secondary metabolites - Oryza sativa japonica (Japanese rice) (RefSeq);	IPR013785; IPR001155;	Aldolase-type TIM barrel; NADH:flavin oxidoreductase/NADH oxidase, N-terminal;
W4ZT07	Uncharacterized protein	46090	6.77	27.4	3	94	0.938	0.953	0.911	1.075	1.088	1.059	Yes	1.150	0.00202		cytosol			organic cyclic compound binding; heterocyclic compound binding; nucleoside phosphate binding; binding; nucleic acid binding; nucleotide binding; small molecule binding;	K14411	MSI; RNA-binding protein Musashi	osa03015 mRNA surveillance pathway - Oryza sativa japonica (Japanese rice) (RefSeq);	IPR000504; IPR012677;	RNA recognition motif domain; Nucleotide-binding alpha-beta plait domain;
W5CFY9	Uncharacterized protein	35346	5.07	38	3	85	0.718	0.842	0.72	1.355	1.313	1.209	Yes	1.700	0.00204	up	chloroplast	metabolic process;		transferase activity, transferring glycosyl groups; transferase activity, transferring hexosyl groups; catalytic activity; transferase activity;
W5FU56	Uncharacterized protein	49624	5.04	50.5	7	194	1.21	1.212	1.095	0.86	0.801	0.849	Yes	0.714	0.00207	down	chloroplast		intracellular part; cell; cell part; intracellular; cytoplasm;	nucleoside phosphate binding; hydrolase activity, acting on acid anhydrides; hydrolase activity; ribosomal large subunit binding; ATPase activity; organic cyclic compound binding; heterocyclic compound binding; pyrophosphatase activity; catalytic activity; ribonucleotide binding; binding; purine ribonucleoside binding; anion binding; adenyl ribonucleotide binding; adenyl nucleotide binding; hydro…	K06942			IPR013029; IPR012676; IPR006073; IPR027417; IPR023192; IPR012675;	Domain of unknown function DUF933; TGS-like; GTP binding domain; P-loop containing nucleoside triphosphate hydrolase; TGS-like domain; Beta-grasp domain;
W5DG81	Non-specific lipid-transfer protein (Fragment)	9705	9.59	59.5	2	161	1.264	1.2	1.32	0.783	0.706	0.656	Yes	0.567	0.00208	down	extracellular	transport; lipid transport; single-organism localization; single-organism process; lipid localization; organic substance transport; macromolecule localization; localization; single-organism transport; establishment of localization;		lipid binding; binding;				IPR016140;	Bifunctional inhibitor/plant lipid transfer protein/seed storage helical domain;
W5D2Q7	Uncharacterized protein	59018	5.41	35.7	7	266	0.726	0.851	0.812	1.332	1.286	1.153	Yes	1.578	0.0021	up	endoplasmic reticulum	metabolic process;		transferase activity, transferring glycosyl groups; transferase activity, transferring hexosyl groups; catalytic activity; transferase activity;
W5B726	Thioredoxin	17599	5.51	47.1	4	657	0.728	0.751	0.802	1.222	1.428	1.236	Yes	1.704	0.00216	up	extracellular	regulation of cellular process; regulation of biological quality; cell redox homeostasis; small molecule metabolic process; single-organism cellular process; cellular homeostasis; ether metabolic process; single-organism process; organic substance metabolic process; homeostatic process; metabolic process; regulation of biological process; single-organism metabolic process; glycerol ether metaboli…		protein disulfide oxidoreductase activity; oxidoreductase activity, acting on a sulfur group of donors; disulfide oxidoreductase activity; catalytic activity; oxidoreductase activity;	K03671			IPR012336; IPR013766;	Thioredoxin-like fold; Thioredoxin domain;
W5CXH3	Uncharacterized protein	29352	6.07	27.3	4	87	1.096	1.081	1.138	0.936	0.944	0.888	Yes	0.835	0.00217		chloroplast
W5FGU1	Uncharacterized protein	30950	6.01	35.1	5	387	0.684	0.608	0.671	1.315	1.338	1.317	Yes	2.022	0.00221	up	chloroplast			protein binding; binding;	K00799	GST; glutathione S-transferase [EC:2.5.1.18]	osa00480 Glutathione metabolism - Oryza sativa japonica (Japanese rice) (RefSeq);	IPR010987; IPR004045; IPR012336;	Glutathione S-transferase, C-terminal-like; Glutathione S-transferase, N-terminal; Thioredoxin-like fold;
W5AUA8	Uncharacterized protein	90019	4.91	54	17	844	1.202	1.145	1.155	0.784	0.826	0.871	Yes	0.708	0.00227	down	cytosol	translational elongation; cellular protein metabolic process; biosynthetic process; primary metabolic process; cellular metabolic process; organic substance biosynthetic process; cellular biosynthetic process; organic substance metabolic process; metabolic process; cellular macromolecule biosynthetic process; cellular macromolecule metabolic process; gene expression; macromolecule metabolic proce…	cell; intracellular; cell part;	RNA binding; nucleoside phosphate binding; translation elongation factor activity; nucleoside binding; ion binding; hydrolase activity, acting on acid anhydrides; hydrolase activity; nucleotide binding; nucleoside-triphosphatase activity; heterocyclic compound binding; organic cyclic compound binding; translation factor activity, nucleic acid binding; ribonucleoside binding; carbohydrate derivati…	K02355			IPR027417; IPR000795; IPR005517; IPR005225; IPR000640; IPR004161; IPR020568; IPR009022; IPR014721; IPR009000;	P-loop containing nucleoside triphosphate hydrolase; Elongation factor, GTP-binding domain; Translation elongation factor EFG/EF2, domain IV; Small GTP-binding protein domain; Translation elongation factor EFG, V domain; Translation elongation factor EFTu/EF1A, domain 2; Ribosomal protein S5 domain 2-type fold; Elongation factor G, III-V domain; Ribosomal protein S5 domain 2-type fold, subgroup; …
W5C2Q2	Uncharacterized protein (Fragment)	30500	4.8	20.4	3	120	1.363	1.196	1.332	0.746	0.599	0.7	Yes	0.526	0.00233	down	chloroplast			organic cyclic compound binding; heterocyclic compound binding; nucleoside phosphate binding; binding; nucleic acid binding; nucleotide binding; small molecule binding;	K11294			IPR000504; IPR012677;	RNA recognition motif domain; Nucleotide-binding alpha-beta plait domain;
W5EDI7	Uncharacterized protein	30652	4.94	32.3	6	247	0.816	0.908	0.838	1.089	1.202	1.175	Yes	1.353	0.00236	up	extracellular
W5A0U2	Uncharacterized protein	64423	5.15	47.9	11	924	0.921	0.949	0.925	1.111	1.084	1.054	Yes	1.162	0.00237		Golgi apparatus	metabolic process; single-organism metabolic process; single-organism process; proteolysis; protein metabolic process; macromolecule metabolic process; primary metabolic process; lipid metabolic process; organic substance metabolic process;		endopeptidase activity; peptidase activity; catalytic activity; aspartic-type endopeptidase activity; peptidase activity, acting on L-amino acid peptides; hydrolase activity; aspartic-type peptidase activity;	K08245			IPR008139; IPR011001; IPR021109; IPR007856; IPR008138;	Saposin B; Saposin-like; Aspartic peptidase domain; Saposin-like type B, 1; Saposin-like type B, 2;
W5C5S8	Uncharacterized protein	45115	5.58	42.9	9	966	1.303	1.376	1.182	0.708	0.617	0.771	Yes	0.543	0.00239	down	chloroplast			protein binding; binding;				IPR011990; IPR001478; IPR013026;	Tetratricopeptide-like helical domain; PDZ domain; Tetratricopeptide repeat-containing domain;
W5AQD3	Uncharacterized protein	44324	5.95	59.8	12	715	0.644	0.758	0.771	1.218	1.366	1.291	Yes	1.783	0.00243	up	cytosol							IPR023210;	NADP-dependent oxidoreductase domain;
W5ALR1	Uncharacterized protein	29953	5.23	64.5	8	591	1.095	1.11	1.06	0.911	0.936	0.875	Yes	0.834	0.00246		chloroplast
W4ZUW6	Uncharacterized protein	36570	9.2	16.3	2	63	0.925	0.882	0.866	1.19	1.109	1.092	Yes	1.269	0.00265		Golgi apparatus,plasma membrane		intrinsic component of membrane; membrane; integral component of membrane; membrane part;
W5FAL7	Uncharacterized protein	85637	5.81	22.2	7	1194	0.8	0.794	0.808	1.286	1.177	1.217	Yes	1.532	0.00274	up				ATP binding; nucleoside phosphate binding; nucleoside binding; ion binding; nucleotide binding; organic cyclic compound binding; heterocyclic compound binding; ribonucleoside binding; carbohydrate derivative binding; ribonucleotide binding; binding; purine ribonucleoside binding; anion binding; purine ribonucleotide binding; adenyl ribonucleotide binding; adenyl nucleotide binding; purine nucleos…				IPR029048; IPR029047;	Heat shock protein 70kD, C-terminal domain; Heat shock protein 70kD, peptide-binding domain;
W5EL23	Uncharacterized protein	76454	7.56	48.1	12	259	1.094	1.06	1.069	0.884	0.934	0.922	Yes	0.850	0.00276		chloroplast	carotenoid metabolic process; pigment biosynthetic process; isoprenoid metabolic process; single-organism biosynthetic process; pigment metabolic process; oxidation-reduction process; single-organism cellular process; single-organism process; cellular lipid metabolic process; biosynthetic process; primary metabolic process; cellular metabolic process; organic substance biosynthetic process; carot…		oxidoreductase activity, acting on paired donors, with incorporation or reduction of molecular oxygen; catalytic activity; oxidoreductase activity;	K02293	PDS; 15-cis-phytoene desaturase [EC:1.3.5.5]	osa01100 Metabolic pathways - Oryza sativa japonica (Japanese rice) (RefSeq); osa00906 Carotenoid biosynthesis - Oryza sativa japonica (Japanese rice) (RefSeq); osa01110 Biosynthesis of secondary metabolites - Oryza sativa japonica (Japanese rice) (RefSeq);	IPR002937;	Amine oxidase;
W5FZ96	Uncharacterized protein	15170	5.31	41.1	5	767	0.818	0.827	0.815	1.227	1.229	1.146	Yes	1.464	0.00277	up	cytosol			protein binding; binding;				IPR010987; IPR012336; IPR004045;	Glutathione S-transferase, C-terminal-like; Thioredoxin-like fold; Glutathione S-transferase, N-terminal;
W5GQY9	Uncharacterized protein (Fragment)	36714	4.96	48.6	6	284	1.206	1.106	1.122	0.879	0.775	0.837	Yes	0.725	0.0029	down	chloroplast							IPR018962;	Domain of unknown function DUF1995;
W5AZ53	Uncharacterized protein (Fragment)	49103	6.45	46.1	12	1958	0.828	0.908	0.89	1.087	1.108	1.163	Yes	1.279	0.00292		chloroplast	metabolic process; response to stress; oxidation-reduction process; single-organism metabolic process; response to oxidative stress; single-organism process; response to stimulus;		organic cyclic compound binding; heterocyclic compound binding; heme binding; catalytic activity; binding; antioxidant activity; peroxidase activity; tetrapyrrole binding; oxidoreductase activity; oxidoreductase activity, acting on peroxide as acceptor;	K00434	E1.11.1.11; L-ascorbate peroxidase [EC:1.11.1.11]	osa00480 Glutathione metabolism - Oryza sativa japonica (Japanese rice) (RefSeq); osa00053 Ascorbate and aldarate metabolism - Oryza sativa japonica (Japanese rice) (RefSeq);	IPR002016;	Haem peroxidase, plant/fungal/bacterial;
W5F9P7	Uncharacterized protein	47738	6.61	34.8	2	70	0.671	0.832	0.703	1.334	1.178	1.383	Yes	1.766	0.00292	up	cytosol	single-organism carbohydrate metabolic process; metabolic process; single-organism metabolic process; monosaccharide metabolic process; single-organism process; primary metabolic process; carbohydrate metabolic process; cellular metabolic process; cellular process; galactose metabolic process; organic substance metabolic process; hexose metabolic process;		isomerase activity; racemase and epimerase activity; racemase and epimerase activity, acting on carbohydrates and derivatives; catalytic activity; binding; cofactor binding; UDP-glucose 4-epimerase activity; coenzyme binding;	K01784	galE; UDP-glucose 4-epimerase [EC:5.1.3.2]	osa01100 Metabolic pathways - Oryza sativa japonica (Japanese rice) (RefSeq); osa00052 Galactose metabolism - Oryza sativa japonica (Japanese rice) (RefSeq); osa00520 Amino sugar and nucleotide sugar metabolism - Oryza sativa japonica (Japanese rice) (RefSeq);	IPR001509; IPR016040; IPR025308;	NAD-dependent epimerase/dehydratase, N-terminal domain; NAD(P)-binding domain; UDP-glucose 4-epimerase C-terminal domain;
W5G494	Uncharacterized protein	34642	5.52	30.1	4	109	0.838	0.801	0.803	1.175	1.171	1.068	Yes	1.398	0.00294	up	cytosol			catalytic activity;				IPR029058; IPR000073;	Alpha/Beta hydrolase fold; Alpha/beta hydrolase fold-1;
W5A4S9	Uncharacterized protein	30839	4.93	40.1	9	632	0.774	0.871	0.804	1.186	1.237	1.178	Yes	1.470	0.00294	up	cytosol			protein binding; binding;	K00799	GST; glutathione S-transferase [EC:2.5.1.18]	osa00480 Glutathione metabolism - Oryza sativa japonica (Japanese rice) (RefSeq);	IPR004046; IPR010987; IPR004045; IPR012336;	Glutathione S-transferase, C-terminal; Glutathione S-transferase, C-terminal-like; Glutathione S-transferase, N-terminal; Thioredoxin-like fold;
W5DYL0	Uroporphyrinogen decarboxylase	50757	6.56	31.6	7	166	1.222	1.119	1.226	0.899	0.782	0.82	Yes	0.701	0.003	down	chloroplast	cofactor biosynthetic process; pigment biosynthetic process; cellular aromatic compound metabolic process; heme biosynthetic process; single-organism process; protoporphyrinogen IX metabolic process; biosynthetic process; organonitrogen compound biosynthetic process; heme metabolic process; cellular metabolic process; organic substance metabolic process; metabolic process; porphyrin-containing co…		carboxy-lyase activity; lyase activity; uroporphyrinogen decarboxylase activity; catalytic activity; carbon-carbon lyase activity;	K01599	hemE; uroporphyrinogen decarboxylase [EC:4.1.1.37]	osa01100 Metabolic pathways - Oryza sativa japonica (Japanese rice) (RefSeq); osa01110 Biosynthesis of secondary metabolites - Oryza sativa japonica (Japanese rice) (RefSeq); osa00860 Porphyrin and chlorophyll metabolism - Oryza sativa japonica (Japanese rice) (RefSeq);	IPR000257;	Uroporphyrinogen decarboxylase (URO-D);
W5FT71	Uncharacterized protein	55243	5.73	32	7	363	0.788	0.872	0.804	1.164	1.316	1.142	Yes	1.470	0.00316	up	chloroplast	proteolysis; metabolic process; macromolecule metabolic process; protein metabolic process; primary metabolic process; organic substance metabolic process;		carboxypeptidase activity; peptidase activity; exopeptidase activity; catalytic activity; serine hydrolase activity; serine-type peptidase activity; peptidase activity, acting on L-amino acid peptides; hydrolase activity; serine-type carboxypeptidase activity; serine-type exopeptidase activity;	K16296			IPR029058;	Alpha/Beta hydrolase fold;
W5GDS3	Uncharacterized protein	48300	8.31	60.2	18	1918	1.13	1.115	1.218	0.84	0.825	0.812	Yes	0.715	0.00318	down	chloroplast							IPR016040;	NAD(P)-binding domain;
W5FJB8	Uncharacterized protein	56242	5.7	35.4	9	357	0.677	0.738	0.688	1.308	1.507	1.229	Yes	1.923	0.00319	up	chloroplast	proteolysis; metabolic process; macromolecule metabolic process; protein metabolic process; primary metabolic process; organic substance metabolic process;		carboxypeptidase activity; peptidase activity; exopeptidase activity; catalytic activity; serine hydrolase activity; serine-type peptidase activity; peptidase activity, acting on L-amino acid peptides; hydrolase activity; serine-type carboxypeptidase activity; serine-type exopeptidase activity;	K16296			IPR029058;	Alpha/Beta hydrolase fold;
W5D8P1	Uncharacterized protein	33703	10.38	27.6	3	76	1.217	1.146	1.104	0.857	0.77	0.871	Yes	0.721	0.00324	down					K02896	RP-L24e; large subunit ribosomal protein L24e	osa03010 Ribosome - Oryza sativa japonica (Japanese rice) (RefSeq);	IPR023441; IPR011017;	Ribosomal protein L24e domain; TRASH domain;
W5CZD3	Uncharacterized protein (Fragment)	52678	9.88	30.4	4	435	1.085	1.166	1.101	0.836	0.863	0.923	Yes	0.782	0.00329		chloroplast			protein binding; binding;				IPR011990; IPR013026;	Tetratricopeptide-like helical domain; Tetratricopeptide repeat-containing domain;
W5H1C7	Uncharacterized protein	32049	5.16	33.1	2	52	0.421	0.616	0.415	1.73	1.646	1.361	Yes	3.262	0.00332	up	cytosol			protein binding; binding;	K00799	GST; glutathione S-transferase [EC:2.5.1.18]	osa00480 Glutathione metabolism - Oryza sativa japonica (Japanese rice) (RefSeq);	IPR004046; IPR010987; IPR004045; IPR012336;	Glutathione S-transferase, C-terminal; Glutathione S-transferase, C-terminal-like; Glutathione S-transferase, N-terminal; Thioredoxin-like fold;
W5AVM3	Uncharacterized protein (Fragment)	37305	8.21	25.8	2	126	1.134	1.127	1.293	0.845	0.765	0.796	Yes	0.677	0.00337	down	chloroplast			protein binding; binding;	K03354	APC7; anaphase-promoting complex subunit 7	osa04120 Ubiquitin mediated proteolysis - Oryza sativa japonica (Japanese rice) (RefSeq);	IPR012336; IPR004045;	Thioredoxin-like fold; Glutathione S-transferase, N-terminal;
W5E456	Uncharacterized protein	29204	6.25	60.1	5	161	0.914	0.961	0.914	1.073	1.106	1.081	Yes	1.169	0.00338		cytosol			protein binding; binding;				IPR010987; IPR004046; IPR012336; IPR004045;	Glutathione S-transferase, C-terminal-like; Glutathione S-transferase, C-terminal; Thioredoxin-like fold; Glutathione S-transferase, N-terminal;
W5DV72	Uncharacterized protein (Fragment)	72789	6.28	58.4	20	930	0.917	0.923	0.946	1.053	1.031	1.085	Yes	1.137	0.00339		chloroplast	regulation of cellular process; homeostatic process; regulation of biological quality; regulation of biological process; cell redox homeostasis; single-organism cellular process; cellular homeostasis; single-organism process; cellular process; biological regulation;	organelle; intracellular membrane-bounded organelle; intracellular organelle; endoplasmic reticulum; cell part; intracellular; cytoplasm; endomembrane system; intracellular part; membrane-bounded organelle; cell; cytoplasmic part;	intramolecular oxidoreductase activity, transposing S-S bonds; intramolecular oxidoreductase activity; isomerase activity; protein disulfide isomerase activity; catalytic activity;	K09580	PDIA1; protein disulfide-isomerase A1 [EC:5.3.4.1]	osa04141 Protein processing in endoplasmic reticulum - Oryza sativa japonica (Japanese rice) (RefSeq);	IPR005788; IPR012336; IPR013766;	Disulphide isomerase; Thioredoxin-like fold; Thioredoxin domain;
W5DZQ3	Uncharacterized protein	48856	4.66	37.4	9	356	1.093	1.082	1.097	0.883	0.912	0.865	Yes	0.813	0.00343		chloroplast			organic cyclic compound binding; heterocyclic compound binding; RNA binding; binding; nucleic acid binding;	K02945	RP-S1; small subunit ribosomal protein S1	osa03010 Ribosome - Oryza sativa japonica (Japanese rice) (RefSeq);	IPR012340; IPR003029; IPR022967;	Nucleic acid-binding, OB-fold; Ribosomal protein S1, RNA-binding domain; RNA-binding domain, S1;
W5F9S5	Uncharacterized protein	98822	4.81	46.5	20	1039	0.804	0.764	0.87	1.275	1.193	1.09	Yes	1.459	0.00345	up		protein folding; metabolic process; response to stress; cellular protein metabolic process; cellular macromolecule metabolic process; macromolecule metabolic process; protein metabolic process; response to stimulus; primary metabolic process; cellular process; cellular metabolic process; organic substance metabolic process;		ATP binding; nucleoside phosphate binding; nucleoside binding; ion binding; protein binding; nucleotide binding; organic cyclic compound binding; heterocyclic compound binding; ribonucleoside binding; carbohydrate derivative binding; ribonucleotide binding; binding; purine ribonucleoside binding; anion binding; purine ribonucleotide binding; unfolded protein binding; adenyl ribonucleotide binding…	K09487	HSP90B; heat shock protein 90kDa beta	osa04626 Plant-pathogen interaction - Oryza sativa japonica (Japanese rice) (RefSeq); osa04141 Protein processing in endoplasmic reticulum - Oryza sativa japonica (Japanese rice) (RefSeq);	IPR020568; IPR020575; IPR003594;	Ribosomal protein S5 domain 2-type fold; Heat shock protein Hsp90, N-terminal; Histidine kinase-like ATPase, C-terminal domain;
W5IC01	Uncharacterized protein	31149	8.99	21	2	81	1.085	1.131	1.239	0.883	0.816	0.779	Yes	0.717	0.00351	down	mitochondria			cation binding; metal ion binding; calcium ion binding; binding; ion binding;				IPR002048;	EF-hand domain;
W5ENS4	Uncharacterized protein	33151	6.45	62	7	501	1.168	1.132	1.097	0.86	0.886	0.944	Yes	0.792	0.00352		mitochondria	single-organism process; metabolic process; oxidation-reduction process; single-organism metabolic process;		2 iron, 2 sulfur cluster binding; catalytic activity; binding; iron-sulfur cluster binding; oxidoreductase activity; metal cluster binding;				IPR017941; IPR023329;	Rieske [2Fe-2S] iron-sulphur domain; Chlorophyll a/b binding protein domain;
W5GDZ8	4-hydroxyphenylpyruvate dioxygenase	49980	5.49	34.4	8	173	0.828	0.888	0.92	1.146	1.081	1.196	Yes	1.299	0.00362		chloroplast	aromatic amino acid family metabolic process; cellular aromatic compound metabolic process; oxidation-reduction process; small molecule metabolic process; single-organism cellular process; organic cyclic compound metabolic process; nitrogen compound metabolic process; single-organism process; primary metabolic process; cellular metabolic process; organic substance metabolic process; metabolic pro…		oxidoreductase activity, acting on single donors with incorporation of molecular oxygen, incorporation of two atoms of oxygen; 4-hydroxyphenylpyruvate dioxygenase activity; oxidoreductase activity, acting on single donors with incorporation of molecular oxygen; catalytic activity; dioxygenase activity; binding; ion binding; cation binding; metal ion binding; oxidoreductase activity;	K00457	HPD; 4-hydroxyphenylpyruvate dioxygenase [EC:1.13.11.27]	osa01100 Metabolic pathways - Oryza sativa japonica (Japanese rice) (RefSeq); osa00350 Tyrosine metabolism - Oryza sativa japonica (Japanese rice) (RefSeq); osa00360 Phenylalanine metabolism - Oryza sativa japonica (Japanese rice) (RefSeq); osa00130 Ubiquinone and other terpenoid-quinone biosynthesis - Oryza sativa japonica (Japanese rice) (RefSeq);	IPR029068; IPR004360;	Glyoxalase/Bleomycin resistance protein/Dihydroxybiphenyl dioxygenase; Glyoxalase/fosfomycin resistance/dioxygenase domain;
W4ZP33	Uncharacterized protein (Fragment)	46108	5.75	53.3	7	600	0.887	0.949	0.92	1.063	1.086	1.142	Yes	1.194	0.00364		chloroplast	ion transmembrane transport; cation transmembrane transport; inorganic ion transmembrane transport; single-organism cellular process; energy coupled proton transmembrane transport, against electrochemical gradient; single-organism process; hydrogen transport; proton transport; establishment of localization; transport; transmembrane transport; single-organism localization; cation transport; ion tr…	macromolecular complex; membrane; proton-transporting two-sector ATPase complex, catalytic domain; proton-transporting V-type ATPase complex; protein complex; membrane part; proton-transporting two-sector ATPase complex; proton-transporting V-type ATPase, V1 domain;	ion transmembrane transporter activity; substrate-specific transporter activity; monovalent inorganic cation transmembrane transporter activity; inorganic cation transmembrane transporter activity; hydrogen ion transmembrane transporter activity; cation transmembrane transporter activity; substrate-specific transmembrane transporter activity; transporter activity; transmembrane transporter activi…	K02148	ATPeV1C; V-type H+-transporting ATPase subunit C	osa01100 Metabolic pathways - Oryza sativa japonica (Japanese rice) (RefSeq); osa04145 Phagosome - Oryza sativa japonica (Japanese rice) (RefSeq); osa00190 Oxidative phosphorylation - Oryza sativa japonica (Japanese rice) (RefSeq);
W5D5R6	Uncharacterized protein	23490	4.91	89.2	9	794	1.221	1.088	1.254	0.834	0.768	0.819	Yes	0.679	0.00371	down	nuclear
W5BI48	Uncharacterized protein	47304	7.67	14	4	113	1.121	1.174	1.083	0.84	0.89	0.93	Yes	0.787	0.00371		cytosol	single-organism process; metabolic process; oxidation-reduction process; single-organism metabolic process;		nucleoside phosphate binding; ion binding; nucleotide binding; cofactor binding; oxidoreductase activity; heterocyclic compound binding; organic cyclic compound binding; carbohydrate derivative binding; ribonucleotide binding; catalytic activity; binding; anion binding; FMN binding; coenzyme binding; small molecule binding;				IPR013785; IPR001155;	Aldolase-type TIM barrel; NADH:flavin oxidoreductase/NADH oxidase, N-terminal;
W5HIA9	Uncharacterized protein	49646	5.53	57.2	18	2279	1.07	1.106	1.075	0.852	0.914	0.861	Yes	0.808	0.00373		extracellular	metabolic process;		catalytic activity;				IPR005476; IPR009014; IPR005475; IPR029061;	Transketolase, C-terminal; Transketolase, C-terminal/Pyruvate-ferredoxin oxidoreductase, domain II; Transketolase-like, pyrimidine-binding domain; Thiamin diphosphate-binding fold;
W4ZMD9	Uncharacterized protein	9810	5.97	20.9	2	52	0.902	0.934	0.846	1.17	1.182	1.08	Yes	1.280	0.00374		cytosol							IPR017853;	Glycoside hydrolase superfamily;
W5FC65	Uncharacterized protein	38933	6.06	21.5	4	189	0.779	0.738	0.875	1.101	1.281	1.232	Yes	1.511	0.00377	up	cytosol	single-organism process; metabolic process; oxidation-reduction process; single-organism metabolic process;		catalytic activity; oxidoreductase activity;				IPR006076;	FAD dependent oxidoreductase;
W5CBH8	Uncharacterized protein (Fragment)	35211	8.37	61.9	6	496	0.954	0.965	0.918	1.091	1.089	1.063	Yes	1.143	0.00386		nuclear	regulation of cellular process; single organism signaling; intracellular transport; cellular response to stimulus; intracellular signal transduction; single-organism cellular process; single-organism process; nuclear transport; organic substance transport; small GTPase mediated signal transduction; signaling; response to stimulus; protein transport; establishment of localization; cellular localiz…	membrane; cell; intracellular; cell part;	nucleoside phosphate binding; nucleoside binding; ion binding; hydrolase activity, acting on acid anhydrides; hydrolase activity; nucleotide binding; nucleoside-triphosphatase activity; organic cyclic compound binding; heterocyclic compound binding; ribonucleoside binding; carbohydrate derivative binding; pyrophosphatase activity; catalytic activity; ribonucleotide binding; binding; purine ribonu…	K07874			IPR005225; IPR027417;	Small GTP-binding protein domain; P-loop containing nucleoside triphosphate hydrolase;
W5DR08	Uncharacterized protein	41707	5.79	13.8	3	109	1.189	1.24	1.094	0.829	0.905	0.785	Yes	0.715	0.00392	down	chloroplast							IPR018962;	Domain of unknown function DUF1995;
W4ZSQ0	Uncharacterized protein	30336	5.17	36.3	9	496	0.764	0.843	0.806	1.207	1.216	1.226	Yes	1.512	0.00392	up	cytosol			protein binding; binding;	K00799	GST; glutathione S-transferase [EC:2.5.1.18]	osa00480 Glutathione metabolism - Oryza sativa japonica (Japanese rice) (RefSeq);	IPR004046; IPR010987; IPR004045; IPR012336;	Glutathione S-transferase, C-terminal; Glutathione S-transferase, C-terminal-like; Glutathione S-transferase, N-terminal; Thioredoxin-like fold;
W5BE61	Uncharacterized protein	29081	5.71	29.6	6	479	0.727	0.838	0.852	1.236	1.424	1.177	Yes	1.588	0.00394	up	cytosol	single-organism process; metabolic process; oxidation-reduction process; single-organism metabolic process;		oxidoreductase activity, acting on diphenols and related substances as donors, oxygen as acceptor; oxidoreductase activity, acting on diphenols and related substances as donors; catalytic activity; binding; catechol oxidase activity; ion binding; cation binding; metal ion binding; oxidoreductase activity;				IPR022739; IPR008922; IPR002227; IPR022740;	Polyphenol oxidase, central domain; Uncharacterised domain, di-copper centre; Tyrosinase copper-binding domain; Polyphenol oxidase, C-terminal;
W5I047	Uncharacterized protein	46713	6.33	22	4	78	1.101	1.2	1.116	0.912	0.806	0.85	Yes	0.752	0.00395	down	chloroplast	proteolysis; metabolic process; macromolecule metabolic process; protein metabolic process; primary metabolic process; organic substance metabolic process;		peptidase activity, acting on L-amino acid peptides; cysteine-type peptidase activity; hydrolase activity; peptidase activity; catalytic activity;				IPR013201; IPR000668;	Proteinase inhibitor I29, cathepsin propeptide; Peptidase C1A, papain C-terminal;
W5GSK4	Uncharacterized protein	27316	6.56	41.5	5	134	1.118	1.088	1.142	0.901	0.823	0.883	Yes	0.779	0.00399					organic cyclic compound binding; heterocyclic compound binding; nucleoside phosphate binding; binding; nucleic acid binding; nucleotide binding; small molecule binding;	K12741	HNRNPA1_3; heterogeneous nuclear ribonucleoprotein A1/A3	osa03040 Spliceosome - Oryza sativa japonica (Japanese rice) (RefSeq);	IPR000504; IPR012677;	RNA recognition motif domain; Nucleotide-binding alpha-beta plait domain;
W5D6S3	Uncharacterized protein	31054	4.95	56.1	8	762	1.055	1.115	1.048	0.928	0.929	0.891	Yes	0.854	0.00405		cytosol	alpha-amino acid catabolic process; single-organism process; glycine metabolic process; cellular metabolic process; organic substance metabolic process; glycine catabolic process; metabolic process; cellular amino acid metabolic process; cellular catabolic process; cellular process; single-organism catabolic process; oxidation-reduction process; small molecule metabolic process; single-organism c…		organic cyclic compound binding; heterocyclic compound binding; oxidoreductase activity, acting on the CH-NH2 group of donors, disulfide as acceptor; catalytic activity; binding; glycine dehydrogenase (decarboxylating) activity; ion binding; anion binding; oxidoreductase activity, acting on the CH-NH2 group of donors; cofactor binding; pyridoxal phosphate binding; oxidoreductase activity;	K00281	GLDC; glycine dehydrogenase [EC:1.4.4.2]	osa01130 Biosynthesis of antibiotics - Oryza sativa japonica (Japanese rice) (RefSeq); osa01200 Carbon metabolism - Oryza sativa japonica (Japanese rice) (RefSeq); osa01100 Metabolic pathways - Oryza sativa japonica (Japanese rice) (RefSeq); osa00260 Glycine, serine and threonine metabolism - Oryza sativa japonica (Japanese rice) (RefSeq); osa00630 Glyoxylate and dicarboxylate metabolism - Oryza …	IPR015424; IPR020580; IPR015421;	Pyridoxal phosphate-dependent transferase; Glycine cleavage system P-protein, N-terminal; Pyridoxal phosphate-dependent transferase, major region, subdomain 1;
W5BDU7	Uncharacterized protein	40912	6.14	45.4	9	490	1.08	1.055	1.03	0.932	0.942	0.963	Yes	0.896	0.0041		chloroplast	metabolic process;		hydrolase activity; catalytic activity;				IPR023214;	HAD-like domain;
W5H807	Uncharacterized protein	17138	9.07	74.2	7	2096	1.284	1.119	1.128	0.789	0.869	0.803	Yes	0.697	0.00413	down	cytosol	single-organism carbohydrate catabolic process; glycolytic process; single-organism catabolic process; small molecule metabolic process; single-organism cellular process; single-organism process; carbohydrate metabolic process; primary metabolic process; cellular metabolic process; organic substance metabolic process; carbohydrate catabolic process; single-organism carbohydrate metabolic process;…		lyase activity; fructose-bisphosphate aldolase activity; aldehyde-lyase activity; catalytic activity; carbon-carbon lyase activity;				IPR013785;	Aldolase-type TIM barrel;
W5D6F1	Uncharacterized protein	55776	5.3	26.2	4	129	1.087	1.042	1.113	0.953	0.896	0.896	Yes	0.847	0.00417		cytosol	cellular component biogenesis; iron-sulfur cluster assembly; cellular component organization; biosynthetic process; metabolic process; metallo-sulfur cluster assembly; cellular component assembly; cellular component organization or biogenesis;
W5CR94	Uncharacterized protein	19155	6.41	41.9	2	181	0.881	0.923	0.888	1.154	1.107	1.059	Yes	1.233	0.00422		mitochondria			hydrolase activity; catalytic activity;				IPR029058; IPR002925;	Alpha/Beta hydrolase fold; Dienelactone hydrolase;
W5FK59	Uncharacterized protein	35143	6.6	36	7	226	1.08	1.218	1.141	0.847	0.924	0.84	Yes	0.759	0.00422	down	chloroplast	regulation of cellular process; homeostatic process; regulation of biological quality; regulation of biological process; cell redox homeostasis; single-organism cellular process; cellular homeostasis; single-organism process; cellular process; biological regulation;		electron carrier activity; protein disulfide oxidoreductase activity; oxidoreductase activity, acting on a sulfur group of donors; disulfide oxidoreductase activity; catalytic activity; oxidoreductase activity;				IPR002109; IPR012336;	Glutaredoxin; Thioredoxin-like fold;
W5G4Z9	Uncharacterized protein	40670	5.25	42.5	6	538	0.767	0.871	0.707	1.133	1.322	1.304	Yes	1.603	0.00429	up	nuclear	response to acid chemical; response to chemical; response to stress; response to water; response to abiotic stimulus; response to oxygen-containing compound; response to inorganic substance; response to stimulus;
W5HG94	Uncharacterized protein	43701	4.46	31.3	4	196	1.078	1.108	1.079	0.918	0.959	0.903	Yes	0.851	0.00432		mitochondria			protein binding; binding;				IPR020683;	Ankyrin repeat-containing domain;
W5GT00	Uncharacterized protein	20375	8.38	37.7	2	121	0.828	0.866	0.858	1.115	1.198	1.25	Yes	1.396	0.00433	up	cytosol	alpha-amino acid catabolic process; cellular aromatic compound metabolic process; single-organism process; cellular metabolic process; organic substance metabolic process; cellular biogenic amine metabolic process; cellular nitrogen compound catabolic process; metabolic process; cellular amino acid metabolic process; cellular modified amino acid metabolic process; heterocycle metabolic process; c…		hydrolase activity; hydrolase activity, acting on carbon-nitrogen (but not peptide) bonds, in linear amides; arylformamidase activity; catalytic activity; hydrolase activity, acting on carbon-nitrogen (but not peptide) bonds;
W5DRW9	Uncharacterized protein	21643	6.64	16.9	2	97	1.478	1.191	1.209	0.654	0.693	0.74	Yes	0.538	0.00435	down				hydrolase activity; acid phosphatase activity; catalytic activity; phosphoric ester hydrolase activity; phosphatase activity; hydrolase activity, acting on ester bonds;
W5B2U9	Uncharacterized protein	20106	4.56	29	3	410	0.806	0.82	0.874	1.308	1.253	1.124	Yes	1.474	0.00437	up	chloroplast
W5FW57	Uncharacterized protein	13732	6.58	70.7	3	223	0.77	0.711	0.726	1.156	1.372	1.376	Yes	1.769	0.00441	up	chloroplast							IPR010987;	Glutathione S-transferase, C-terminal-like;
W5GJ69	Uncharacterized protein (Fragment)	32152	9.32	26.2	3	68	0.905	0.946	0.862	1.064	1.135	1.148	Yes	1.234	0.00441			single-organism process; metabolic process; oxidation-reduction process; single-organism metabolic process;		transition metal ion binding; catalytic activity; binding; ion binding; metal ion binding; cation binding; zinc ion binding; oxidoreductase activity;				IPR020843; IPR016040; IPR013149;	Polyketide synthase, enoylreductase domain; NAD(P)-binding domain; Alcohol dehydrogenase, C-terminal;
W5AYC1	Uncharacterized protein	22338	8.95	45.2	2	163	0.916	0.923	0.972	1.133	1.091	1.06	Yes	1.168	0.00442		chloroplast	response to chemical; response to inorganic substance; response to stimulus; response to metal ion;			K03926			IPR011322;	Nitrogen regulatory PII-like, alpha/beta;
W5APF7	Uncharacterized protein	49528	6.18	37.8	6	391	1.247	1.267	1.132	0.763	0.777	0.759	Yes	0.631	0.00445	down	chloroplast			catalytic activity;				IPR029058; IPR000073;	Alpha/Beta hydrolase fold; Alpha/beta hydrolase fold-1;
W5FVE5	Uncharacterized protein	33360	8.94	19.9	2	112	1.187	1.208	1.067	0.816	0.845	0.906	Yes	0.741	0.00447	down	plasma membrane	transport; localization; establishment of localization;	intrinsic component of membrane; membrane; integral component of membrane; membrane part;	transporter activity;	K09872			IPR023271;	Aquaporin-like;
W5E8E2	Uncharacterized protein	144853	6.68	17.9	8	251	0.92	0.938	0.868	1.063	1.123	1.075	Yes	1.196	0.00458			regulation of cellular process; regulation of gene expression; regulation of transcription, DNA-templated; regulation of cellular biosynthetic process; regulation of primary metabolic process; regulation of macromolecule metabolic process; regulation of nucleobase-containing compound metabolic process; regulation of macromolecule biosynthetic process; regulation of cellular metabolic process; reg…		protein binding; binding;				IPR017986; IPR011048; IPR006595; IPR015943; IPR006594; IPR011047;	WD40-repeat-containing domain; Cytochrome cd1-nitrite reductase-like, haem d1 domain; CTLH, C-terminal LisH motif; WD40/YVTN repeat-like-containing domain; LIS1 homology motif; Quinonprotein alcohol dehydrogenase-like superfamily;
W5CS33	Uncharacterized protein	15372	8.52	44.2	2	54	1.26	1.303	1.147	0.677	0.833	0.778	Yes	0.617	0.00461	down
W5G1K3	Uncharacterized protein	100964	5.74	51.1	23	2376	1.048	1.097	1.165	0.836	0.816	0.909	Yes	0.774	0.00466		cytosol	sulfur amino acid biosynthetic process; organic acid biosynthetic process; aspartate family amino acid metabolic process; single-organism process; biosynthetic process; organonitrogen compound biosynthetic process; cellular metabolic process; sulfur amino acid metabolic process; sulfur compound biosynthetic process; methionine biosynthetic process; organic substance metabolic process; metabolic p…		5-methyltetrahydropteroyltri-L-glutamate-dependent methyltransferase activity; methyltransferase activity; transition metal ion binding; catalytic activity; binding; S-methyltransferase activity; ion binding; transferase activity, transferring one-carbon groups; metal ion binding; cation binding; zinc ion binding; transferase activity; 5-methyltetrahydropteroyltriglutamate-homocysteine S-methyltr…	K00549	metE; 5-methyltetrahydropteroyltriglutamate--homocysteine methyltransferase [EC:2.1.1.14]	osa00450 Selenocompound metabolism - Oryza sativa japonica (Japanese rice) (RefSeq); osa01230 Biosynthesis of amino acids - Oryza sativa japonica (Japanese rice) (RefSeq); osa01100 Metabolic pathways - Oryza sativa japonica (Japanese rice) (RefSeq); osa01110 Biosynthesis of secondary metabolites - Oryza sativa japonica (Japanese rice) (RefSeq); osa00270 Cysteine and methionine metabolism - Oryza …	IPR013215; IPR002629;	Cobalamin-independent methionine synthase MetE, N-terminal; Cobalamin-independent methionine synthase MetE, C-terminal/archaeal;
F8RP11	Hsp70-Hsp90 organizing protein	82073	5.78	62.1	19	774	0.957	0.872	0.895	1.163	1.119	1.09	Yes	1.238	0.00471		mitochondria	cellular component biogenesis; cellular component organization; cellular macromolecular complex assembly; protein complex subunit organization; response to stress; cellular component assembly; macromolecular complex assembly; chaperone-mediated protein complex assembly; response to stimulus; protein complex biogenesis; protein complex assembly; cellular protein complex assembly; cellular componen…	organelle; intracellular membrane-bounded organelle; intracellular organelle; nucleus; cell part; intracellular; cytoplasm; intracellular part; membrane-bounded organelle; cell;	Hsp90 protein binding; preprotein binding; protein binding; heat shock protein binding; binding;	K09553			IPR006636; IPR011990; IPR013026;	Heat shock chaperonin-binding; Tetratricopeptide-like helical domain; Tetratricopeptide repeat-containing domain;
W5CH07	Uncharacterized protein	56713	5.5	49.7	8	406	0.807	0.83	0.729	1.151	1.077	1.113	Yes	1.412	0.00479	up	cytosol			ATP binding; nucleoside phosphate binding; nucleoside binding; ion binding; hydrolase activity, acting on acid anhydrides; hydrolase activity; nucleotide binding; nucleoside-triphosphatase activity; organic cyclic compound binding; heterocyclic compound binding; ribonucleoside binding; carbohydrate derivative binding; pyrophosphatase activity; catalytic activity; ribonucleotide binding; binding; …				IPR019489; IPR003959; IPR003593; IPR027417;	Clp ATPase, C-terminal; ATPase, AAA-type, core; AAA+ ATPase domain; P-loop containing nucleoside triphosphate hydrolase;
W4ZLQ2	Uncharacterized protein	32002	5.29	41.7	7	865	0.883	0.867	0.864	1.18	1.157	1.09	Yes	1.311	0.00483	up	cytosol			hydrolase activity; catalytic activity;				IPR029058; IPR002925;	Alpha/Beta hydrolase fold; Dienelactone hydrolase;
W5CT08	Uncharacterized protein	39811	9.2	11.5	2	132	0.949	0.895	0.883	1.09	1.189	1.095	Yes	1.237	0.00484		chloroplast			endopeptidase activity; peptidase activity; catalytic activity; aspartic-type endopeptidase activity; peptidase activity, acting on L-amino acid peptides; hydrolase activity; aspartic-type peptidase activity;				IPR021109;	Aspartic peptidase domain;
W5DD21	Uncharacterized protein (Fragment)	13040	4.59	35.7	3	280	0.875	0.932	0.939	1.102	1.137	1.051	Yes	1.198	0.00485		cytosol							IPR029048;	Heat shock protein 70kD, C-terminal domain;
W5AJZ4	Uncharacterized protein	24573	8.35	16.7	2	64	1.076	1.079	1.178	0.84	0.86	0.928	Yes	0.788	0.00493				intrinsic component of membrane; membrane; integral component of membrane; membrane part;
W5A1Q5	Uncharacterized protein (Fragment)	35119	5.14	44.1	6	281	0.818	0.921	0.855	1.091	1.161	1.158	Yes	1.315	0.00503	up	cytosol	proteolysis; metabolic process; macromolecule metabolic process; protein metabolic process; primary metabolic process; organic substance metabolic process;		serine-type endopeptidase activity; endopeptidase activity; peptidase activity; catalytic activity; serine hydrolase activity; binding; serine-type peptidase activity; peptidase activity, acting on L-amino acid peptides; protein binding; hydrolase activity;				IPR009003; IPR001478;	Trypsin-like cysteine/serine peptidase domain; PDZ domain;
W4ZWS1	Uncharacterized protein	57210	9.12	38.9	7	191	0.793	0.85	0.903	1.154	1.186	1.104	Yes	1.353	0.00508	up	chloroplast	single-organism process; metabolic process; oxidation-reduction process; single-organism metabolic process;		nucleoside phosphate binding; flavin adenine dinucleotide binding; ion binding; nucleotide binding; cofactor binding; oxidoreductase activity; oxidoreductase activity, acting on the CH-CH group of donors; heterocyclic compound binding; organic cyclic compound binding; catalytic activity; binding; anion binding; acyl-CoA dehydrogenase activity; coenzyme binding; small molecule binding;	K00232	E1.3.3.6; acyl-CoA oxidase [EC:1.3.3.6]	osa00592 alpha-Linolenic acid metabolism - Oryza sativa japonica (Japanese rice) (RefSeq); osa01100 Metabolic pathways - Oryza sativa japonica (Japanese rice) (RefSeq); osa00071 Fatty acid degradation - Oryza sativa japonica (Japanese rice) (RefSeq); osa01212 Fatty acid metabolism - Oryza sativa japonica (Japanese rice) (RefSeq); osa04146 Peroxisome - Oryza sativa japonica (Japanese rice) (RefSeq…	IPR013786; IPR009100; IPR006091; IPR009075;	Acyl-CoA dehydrogenase/oxidase, N-terminal; Acyl-CoA dehydrogenase/oxidase, N-terminal and middle domain; Acyl-CoA oxidase/dehydrogenase, central domain; Acyl-CoA dehydrogenase/oxidase C-terminal;
W5AXQ7	Uncharacterized protein	34004	7.68	30	5	307	0.821	0.837	0.752	1.253	1.251	1.073	Yes	1.484	0.00511	up	plasma membrane	transport; localization; establishment of localization;	intrinsic component of membrane; membrane; integral component of membrane; membrane part;	transporter activity;	K09872			IPR023271;	Aquaporin-like;
W5GBF3	Uncharacterized protein	57666	5.18	56.3	5	224	0.857	0.943	0.881	1.093	1.151	1.133	Yes	1.260	0.00518		cytosol	metabolic process;		hydrolase activity; catalytic activity;	K01438	argE; acetylornithine deacetylase [EC:3.5.1.16]	osa01130 Biosynthesis of antibiotics - Oryza sativa japonica (Japanese rice) (RefSeq); osa01230 Biosynthesis of amino acids - Oryza sativa japonica (Japanese rice) (RefSeq); osa01100 Metabolic pathways - Oryza sativa japonica (Japanese rice) (RefSeq); osa01210 2-Oxocarboxylic acid metabolism - Oryza sativa japonica (Japanese rice) (RefSeq); osa01110 Biosynthesis of secondary metabolites - Oryza s…	IPR011650;	Peptidase M20, dimerisation domain;
W5FED3	Uncharacterized protein	38855	5.2	24.7	4	124	1.108	1.054	1.179	0.887	0.889	0.834	Yes	0.781	0.00518		chloroplast	metabolic process;		hydrolase activity; catalytic activity;				IPR029058; IPR013094;	Alpha/Beta hydrolase fold; Alpha/beta hydrolase fold-3;
W5A778	Uncharacterized protein (Fragment)	37662	9.58	12.7	2	195	0.735	0.821	0.813	1.199	1.227	1.22	Yes	1.539	0.0052	up				ATP binding; nucleoside phosphate binding; nucleoside binding; ion binding; nucleotide binding; organic cyclic compound binding; heterocyclic compound binding; ribonucleoside binding; carbohydrate derivative binding; ribonucleotide binding; binding; purine ribonucleoside binding; anion binding; purine ribonucleotide binding; adenyl ribonucleotide binding; adenyl nucleotide binding; purine nucleos…
W4ZPS8	Uncharacterized protein	28964	5.2	39.9	5	158	0.805	0.812	0.833	1.37	1.226	1.211	Yes	1.554	0.00529	up	cytosol			protein binding; binding;	K00799	GST; glutathione S-transferase [EC:2.5.1.18]	osa00480 Glutathione metabolism - Oryza sativa japonica (Japanese rice) (RefSeq);	IPR010987; IPR012336; IPR004045;	Glutathione S-transferase, C-terminal-like; Thioredoxin-like fold; Glutathione S-transferase, N-terminal;
W5FDU3	Asparagine synthetase	76972	6.01	14.2	2	62	0.674	0.789	0.811	1.266	1.213	1.323	Yes	1.672	0.0053	up	cytosol	organic acid biosynthetic process; L-asparagine metabolic process; aspartate family amino acid metabolic process; single-organism process; biosynthetic process; organonitrogen compound biosynthetic process; cellular metabolic process; organic substance metabolic process; L-asparagine biosynthetic process; metabolic process; cellular amino acid metabolic process; alpha-amino acid biosynthetic proc…		ATP binding; nucleoside phosphate binding; ligase activity; nucleoside binding; ion binding; nucleotide binding; carbon-nitrogen ligase activity, with glutamine as amido-N-donor; ligase activity, forming carbon-nitrogen bonds; organic cyclic compound binding; heterocyclic compound binding; ribonucleoside binding; carbohydrate derivative binding; catalytic activity; ribonucleotide binding; binding…	K01953	asnB; asparagine synthase (glutamine-hydrolysing) [EC:6.3.5.4]	osa01100 Metabolic pathways - Oryza sativa japonica (Japanese rice) (RefSeq); osa00250 Alanine, aspartate and glutamate metabolism - Oryza sativa japonica (Japanese rice) (RefSeq); osa01110 Biosynthesis of secondary metabolites - Oryza sativa japonica (Japanese rice) (RefSeq);	IPR000583; IPR014729; IPR029055; IPR001962; IPR017932;	Class II glutamine amidotransferase domain; Rossmann-like alpha/beta/alpha sandwich fold; Nucleophile aminohydrolases, N-terminal; Asparagine synthase; Glutamine amidotransferase type 2 domain;
W5FEE5	Uncharacterized protein	87310	5.12	54.8	20	2141	1.288	1.27	1.369	0.713	0.658	0.562	Yes	0.492	0.00534	down	cytosol			ATP binding; nucleoside phosphate binding; nucleoside binding; ion binding; nucleotide binding; organic cyclic compound binding; heterocyclic compound binding; ribonucleoside binding; carbohydrate derivative binding; ribonucleotide binding; binding; purine ribonucleoside binding; anion binding; purine ribonucleotide binding; adenyl ribonucleotide binding; adenyl nucleotide binding; purine nucleos…	K03283	HSPA1_8; heat shock 70kDa protein 1/8	osa04144 Endocytosis - Oryza sativa japonica (Japanese rice) (RefSeq); osa03040 Spliceosome - Oryza sativa japonica (Japanese rice) (RefSeq); osa04141 Protein processing in endoplasmic reticulum - Oryza sativa japonica (Japanese rice) (RefSeq);	IPR029048; IPR029047;	Heat shock protein 70kD, C-terminal domain; Heat shock protein 70kD, peptide-binding domain;
W5CGJ2	Uncharacterized protein	10005	4.96	74.7	4	218	1.173	1.184	1.222	0.838	0.759	0.73	Yes	0.650	0.00542	down	chloroplast			organic cyclic compound binding; heterocyclic compound binding; nucleoside phosphate binding; binding; nucleic acid binding; nucleotide binding; small molecule binding;				IPR000504; IPR012677;	RNA recognition motif domain; Nucleotide-binding alpha-beta plait domain;
W4ZR21	Uncharacterized protein	26888	5.7	65	7	261	1.176	1.159	1.088	0.912	0.802	0.821	Yes	0.741	0.00548	down	nuclear							IPR005516; IPR005518;	Remorin, C-terminal; Remorin, N-terminal;
W5B4A4	Uncharacterized protein (Fragment)	28366	5.26	69.3	9	543	1.111	1.071	1.213	0.861	0.811	0.864	Yes	0.747	0.00549	down	cytosol,nuclear
W4ZZK4	Uncharacterized protein	20845	9.04	24.2	2	122	1.189	1.158	1.093	0.813	0.824	0.921	Yes	0.744	0.00549	down	mitochondria		extracellular region;	serine-type endopeptidase inhibitor activity; enzyme regulator activity; peptidase inhibitor activity; peptidase regulator activity; endopeptidase regulator activity; enzyme inhibitor activity; molecular function regulator; endopeptidase inhibitor activity;				IPR000877;	Proteinase inhibitor I12, Bowman-Birk;
W5BFJ1	Uncharacterized protein	12378	10.41	37.8	2	121	0.702	0.656	0.63	1.299	1.185	1.541	Yes	2.025	0.00549	up	chloroplast	metabolic process; cellular metabolic process; cellular process; photosynthesis;	membrane; photosystem II; photosystem II oxygen evolving complex; thylakoid membrane; macromolecular complex; intracellular part; cell; photosynthetic membrane; photosystem; catalytic complex; intracellular; cell part; membrane part; oxidoreductase complex; thylakoid; protein complex; thylakoid part;
W5AD09	Uncharacterized protein	59602	6.44	21.8	3	60	0.958	0.884	0.881	1.085	1.152	1.084	Yes	1.220	0.00553		mitochondria	single-organism process; metabolic process; oxidation-reduction process; single-organism metabolic process;		electron-transferring-flavoprotein dehydrogenase activity; oxidoreductase activity, acting on the CH-NH group of donors; oxidoreductase activity, acting on the CH-NH group of donors, quinone or similar compound as acceptor; catalytic activity; oxidoreductase activity;	K00311
W5G750	Uncharacterized protein	52846	6.16	57.1	12	469	0.885	0.918	0.868	1.134	1.173	1.061	Yes	1.261	0.00553		chloroplast	nucleoside metabolic process; pyrimidine ribonucleoside biosynthetic process; pyrimidine nucleoside monophosphate biosynthetic process; nucleotide metabolic process; single-organism process; nucleoside biosynthetic process; biosynthetic process; ribonucleoside monophosphate biosynthetic process; cellular metabolic process; phosphate-containing compound metabolic process; ribose phosphate biosynth…	intracellular part; cell; cell part; intracellular; cytoplasm;	dihydroorotate oxidase activity; oxidoreductase activity, acting on the CH-CH group of donors, oxygen as acceptor; dihydroorotate dehydrogenase activity; oxidoreductase activity, acting on the CH-CH group of donors; oxidoreductase activity, acting on the CH-CH group of donors, quinone or related compound as acceptor; catalytic activity; oxidoreductase activity;	K00207	DPYD; dihydropyrimidine dehydrogenase (NADP+) [EC:1.3.1.2]	osa00770 Pantothenate and CoA biosynthesis - Oryza sativa japonica (Japanese rice) (RefSeq); osa01100 Metabolic pathways - Oryza sativa japonica (Japanese rice) (RefSeq); osa00240 Pyrimidine metabolism - Oryza sativa japonica (Japanese rice) (RefSeq); osa00410 beta-Alanine metabolism - Oryza sativa japonica (Japanese rice) (RefSeq);	IPR013785; IPR005720;	Aldolase-type TIM barrel; Dihydroorotate dehydrogenase domain;
W5AP21	Uncharacterized protein	20703	5.08	30.3	3	329	0.857	0.941	0.894	1.103	1.187	1.073	Yes	1.249	0.00554		extracellular							IPR014756; IPR003172;	Immunoglobulin E-set; MD-2-related lipid-recognition domain;
W5D2C0	Uncharacterized protein	57189	9.33	12.1	2	45	1.058	1.078	1.03	0.959	0.977	0.938	Yes	0.908	0.00567		cytosol	single-organism process; metabolic process; oxidation-reduction process; single-organism metabolic process;		catalytic activity; oxidoreductase activity;				IPR000683; IPR004104; IPR016040;	Oxidoreductase, N-terminal; Oxidoreductase, C-terminal; NAD(P)-binding domain;
W5DT46	Uncharacterized protein	138526	5.68	24.4	7	154	0.938	0.944	0.974	1.015	1.048	1.043	Yes	1.088	0.00578		cytosol	establishment of protein localization; transport; intracellular transport; cellular macromolecule localization; establishment of localization in cell; intracellular protein transport; organic substance transport; protein localization; macromolecule localization; cellular protein localization; localization; protein transport; establishment of localization; cellular localization;	organelle; intracellular membrane-bounded organelle; intracellular organelle; nucleus; cell part; intracellular; intracellular part; membrane-bounded organelle; cell;	small GTPase binding; Ras GTPase binding; binding; protein binding; Ran GTPase binding; GTPase binding; enzyme binding;	K14290	XPO1; exportin-1	osa03013 RNA transport - Oryza sativa japonica (Japanese rice) (RefSeq); osa03008 Ribosome biogenesis in eukaryotes - Oryza sativa japonica (Japanese rice) (RefSeq);	IPR001494; IPR014877; IPR013598; IPR011989; IPR016024;	Importin-beta, N-terminal domain; CRM1 C-terminal domain; Exportin-1/Importin-beta-like; Armadillo-like helical; Armadillo-type fold;
W5F5Z0	Uncharacterized protein	29015	5.64	38.7	3	240	0.794	0.806	0.859	1.097	1.165	1.286	Yes	1.443	0.00595	up	chloroplast			protein binding; binding;	K00799	GST; glutathione S-transferase [EC:2.5.1.18]	osa00480 Glutathione metabolism - Oryza sativa japonica (Japanese rice) (RefSeq);	IPR004046; IPR010987; IPR004045; IPR012336;	Glutathione S-transferase, C-terminal; Glutathione S-transferase, C-terminal-like; Glutathione S-transferase, N-terminal; Thioredoxin-like fold;
W5BG59	Uncharacterized protein	7489	4.29	67.2	2	177	0.876	0.923	0.861	1.233	1.263	1.112	Yes	1.356	0.00597	up	chloroplast	transport; localization; establishment of localization;	membrane;	transporter activity;				IPR023271;	Aquaporin-like;
F4Y594	Heat shock protein 90	105008	4.98	59.1	28	1769	0.596	0.696	0.554	1.326	1.346	1.379	Yes	2.194	0.006	up	cytosol	protein folding; metabolic process; response to stress; cellular protein metabolic process; cellular macromolecule metabolic process; macromolecule metabolic process; protein metabolic process; response to stimulus; primary metabolic process; cellular process; cellular metabolic process; organic substance metabolic process;		ATP binding; nucleoside phosphate binding; nucleoside binding; ion binding; protein binding; nucleotide binding; organic cyclic compound binding; heterocyclic compound binding; ribonucleoside binding; carbohydrate derivative binding; ribonucleotide binding; binding; purine ribonucleoside binding; anion binding; purine ribonucleotide binding; unfolded protein binding; adenyl ribonucleotide binding…	K04079	htpG; molecular chaperone HtpG	osa04626 Plant-pathogen interaction - Oryza sativa japonica (Japanese rice) (RefSeq); osa04141 Protein processing in endoplasmic reticulum - Oryza sativa japonica (Japanese rice) (RefSeq);	IPR020575; IPR020568; IPR003594;	Heat shock protein Hsp90, N-terminal; Ribosomal protein S5 domain 2-type fold; Histidine kinase-like ATPase, C-terminal domain;
W5FPR0	Uncharacterized protein	25787	7.13	46.1	3	62	0.828	0.785	0.759	1.269	1.114	1.337	Yes	1.568	0.00602	up	cytosol
W5DSE3	Uncharacterized protein	40961	5.65	37.4	4	326	1.064	1.177	1.244	0.84	0.789	0.894	Yes	0.724	0.00609	down	chloroplast	metabolic process; primary metabolic process;						IPR003489;	Ribosomal protein S30Ae/sigma 54 modulation protein;
W5D4K2	Uncharacterized protein	97024	8.58	35	15	463	0.882	0.726	0.778	1.154	1.286	1.121	Yes	1.492	0.0061	up	chloroplast	oxidation-reduction process; small molecule metabolic process; single-organism cellular process; single-organism process; cellular lipid metabolic process; fatty acid metabolic process; primary metabolic process; cellular metabolic process; organic substance metabolic process; metabolic process; single-organism metabolic process; carboxylic acid metabolic process; monocarboxylic acid metabolic pr…		oxidoreductase activity, acting on CH-OH group of donors; oxidoreductase activity, acting on the CH-OH group of donors, NAD or NADP as acceptor; catalytic activity; binding; 3-hydroxyacyl-CoA dehydrogenase activity; cofactor binding; oxidoreductase activity; coenzyme binding;	K10527	MFP2; enoyl-CoA hydratase/3-hydroxyacyl-CoA dehydrogenase [EC:4.2.1.17 1.1.1.35 1.1.1.211]	osa00592 alpha-Linolenic acid metabolism - Oryza sativa japonica (Japanese rice) (RefSeq); osa01100 Metabolic pathways - Oryza sativa japonica (Japanese rice) (RefSeq); osa00071 Fatty acid degradation - Oryza sativa japonica (Japanese rice) (RefSeq); osa01212 Fatty acid metabolism - Oryza sativa japonica (Japanese rice) (RefSeq); osa01110 Biosynthesis of secondary metabolites - Oryza sativa japon…	IPR008927; IPR029045; IPR013328; IPR016040; IPR006176; IPR006108;	6-phosphogluconate dehydrogenase, C-terminal-like; ClpP/crotonase-like domain; Dehydrogenase, multihelical; NAD(P)-binding domain; 3-hydroxyacyl-CoA dehydrogenase, NAD binding; 3-hydroxyacyl-CoA dehydrogenase, C-terminal;
W5GJK7	Uncharacterized protein	54522	8.87	47.1	9	776	0.883	0.895	0.922	1.135	1.088	1.2	Yes	1.268	0.00614		cytosol	metabolic process;		transferase activity, transferring acyl groups; transferase activity, transferring acyl groups other than amino-acyl groups; transferase activity; catalytic activity;	K07513	ACAA1; acetyl-CoA acyltransferase 1 [EC:2.3.1.16]	osa01130 Biosynthesis of antibiotics - Oryza sativa japonica (Japanese rice) (RefSeq); osa00071 Fatty acid degradation - Oryza sativa japonica (Japanese rice) (RefSeq); osa04146 Peroxisome - Oryza sativa japonica (Japanese rice) (RefSeq); osa01100 Metabolic pathways - Oryza sativa japonica (Japanese rice) (RefSeq); osa00592 alpha-Linolenic acid metabolism - Oryza sativa japonica (Japanese rice) (…	IPR016039; IPR020616; IPR020617; IPR016038;	Thiolase-like; Thiolase, N-terminal; Thiolase, C-terminal; Thiolase-like, subgroup;
W5CLS5	Uncharacterized protein	45221	6.14	38.2	5	176	0.668	0.693	0.673	1.467	1.448	1.212	Yes	2.029	0.00619	up	cytosol	single-organism process; metabolic process; oxidation-reduction process; single-organism metabolic process;		organic cyclic compound binding; heterocyclic compound binding; heme binding; iron ion binding; transition metal ion binding; catalytic activity; binding; ion binding; cation binding; metal ion binding; oxidoreductase activity, acting on paired donors, with incorporation or reduction of molecular oxygen; monooxygenase activity; tetrapyrrole binding; oxidoreductase activity;
W5HF52	Glutathione peroxidase (Fragment)	22328	9.08	63.8	4	289	1.102	1.254	1.083	0.774	0.837	0.876	Yes	0.723	0.00625	down	chloroplast	metabolic process; response to stress; oxidation-reduction process; single-organism metabolic process; response to oxidative stress; single-organism process; response to stimulus;		antioxidant activity; peroxidase activity; glutathione peroxidase activity; catalytic activity; oxidoreductase activity; oxidoreductase activity, acting on peroxide as acceptor;	K00432	E1.11.1.9; glutathione peroxidase [EC:1.11.1.9]	osa00590 Arachidonic acid metabolism - Oryza sativa japonica (Japanese rice) (RefSeq); osa00480 Glutathione metabolism - Oryza sativa japonica (Japanese rice) (RefSeq);	IPR012336;	Thioredoxin-like fold;
W5I0G1	Uncharacterized protein (Fragment)	16994	6.06	47.1	3	210	0.837	0.862	0.752	1.368	1.168	1.138	Yes	1.499	0.00627	up	chloroplast	metabolic process; response to stress; oxidation-reduction process; single-organism metabolic process; response to oxidative stress; single-organism process; response to stimulus;		organic cyclic compound binding; heterocyclic compound binding; heme binding; catalytic activity; binding; ion binding; antioxidant activity; cation binding; metal ion binding; peroxidase activity; tetrapyrrole binding; oxidoreductase activity; oxidoreductase activity, acting on peroxide as acceptor;				IPR002016;	Haem peroxidase, plant/fungal/bacterial;
W5CTD4	Uncharacterized protein	49449	5.26	8.7	2	44	0.581	0.785	0.609	1.331	1.619	1.135	Yes	2.068	0.00658	up	chloroplast	metabolic process; cellular metabolic process; cellular process;		cofactor binding; catalytic activity; binding; coenzyme binding;				IPR001509; IPR016040;	NAD-dependent epimerase/dehydratase, N-terminal domain; NAD(P)-binding domain;
W5G5P5	Uncharacterized protein	41054	5.57	56.7	10	482	0.879	0.8	0.878	1.259	1.178	1.076	Yes	1.374	0.00659	up	cytosol			lactoylglutathione lyase activity; metal ion binding; cation binding; lyase activity; carbon-sulfur lyase activity; catalytic activity; binding; ion binding;	K01759	GLO1; lactoylglutathione lyase [EC:4.4.1.5]	osa00620 Pyruvate metabolism - Oryza sativa japonica (Japanese rice) (RefSeq);	IPR029068; IPR004360;	Glyoxalase/Bleomycin resistance protein/Dihydroxybiphenyl dioxygenase; Glyoxalase/fosfomycin resistance/dioxygenase domain;
W5E0R0	Uncharacterized protein	65257	6.18	13.5	4	58	0.939	0.879	0.945	1.119	1.048	1.141	Yes	1.197	0.00672		cytosol	cellular aromatic compound metabolic process; organic acid biosynthetic process; tryptophan biosynthetic process; single-organism process; biosynthetic process; organonitrogen compound biosynthetic process; indole-containing compound biosynthetic process; cellular metabolic process; cellular biogenic amine metabolic process; organic substance metabolic process; metabolic process; cellular amino a…		lyase activity; oxo-acid-lyase activity; catalytic activity; anthranilate synthase activity; carbon-carbon lyase activity;	K01657	trpE; anthranilate synthase component I [EC:4.1.3.27]	osa01230 Biosynthesis of amino acids - Oryza sativa japonica (Japanese rice) (RefSeq); osa01100 Metabolic pathways - Oryza sativa japonica (Japanese rice) (RefSeq); osa01110 Biosynthesis of secondary metabolites - Oryza sativa japonica (Japanese rice) (RefSeq); osa00400 Phenylalanine, tyrosine and tryptophan biosynthesis - Oryza sativa japonica (Japanese rice) (RefSeq);	IPR006805; IPR015890; IPR005801;	Anthranilate synthase component I, N-terminal; Chorismate-utilising enzyme, C-terminal; ADC synthase;
W5H6W3	Uncharacterized protein	39456	5.03	35.8	6	166	0.964	0.995	0.984	1.033	1.043	1.06	Yes	1.066	0.00673		cytoskeleton	proteolysis; metabolic process; macromolecule metabolic process; protein metabolic process; primary metabolic process; organic substance metabolic process;		peptidase activity, acting on L-amino acid peptides; hydrolase activity; peptidase activity; catalytic activity; serine hydrolase activity; serine-type peptidase activity;
W5CXD9	Uncharacterized protein	41812	5.55	57	9	588	0.942	0.865	0.849	1.149	1.144	1.045	Yes	1.257	0.00682		chloroplast	cellular response to stimulus; response to stimulus; cellular process;	membrane; intrinsic component of plasma membrane; plasma membrane part; membrane part; cell part; cell periphery; anchored component of membrane; intrinsic component of membrane; cell; anchored component of plasma membrane; plasma membrane;
W5EMH6	Uncharacterized protein	41053	6.27	51.7	10	487	0.919	0.904	0.854	1.075	1.187	1.08	Yes	1.248	0.0069		nuclear			protein binding; binding;				IPR004046; IPR010987; IPR012336; IPR004045;	Glutathione S-transferase, C-terminal; Glutathione S-transferase, C-terminal-like; Thioredoxin-like fold; Glutathione S-transferase, N-terminal;
W5HSH2	Uncharacterized protein	36921	5.12	21.9	3	76	0.958	0.935	0.935	1.076	1.086	1.031	Yes	1.129	0.0069		chloroplast			transferase activity; catalytic activity;	K00797	speE; spermidine synthase [EC:2.5.1.16]	osa01100 Metabolic pathways - Oryza sativa japonica (Japanese rice) (RefSeq); osa00480 Glutathione metabolism - Oryza sativa japonica (Japanese rice) (RefSeq); osa00410 beta-Alanine metabolism - Oryza sativa japonica (Japanese rice) (RefSeq); osa00330 Arginine and proline metabolism - Oryza sativa japonica (Japanese rice) (RefSeq); osa00270 Cysteine and methionine metabolism - Oryza sativa japoni…	IPR029063; IPR030374;	S-adenosyl-L-methionine-dependent methyltransferase; Polyamine biosynthesis domain;
W5BAV5	Uncharacterized protein	37258	8.09	54.8	8	195	1.324	1.266	1.255	0.623	0.773	0.677	Yes	0.539	0.00694	down	extracellular	metabolic process; response to stress; oxidation-reduction process; single-organism metabolic process; response to oxidative stress; single-organism process; response to stimulus;		organic cyclic compound binding; heterocyclic compound binding; heme binding; catalytic activity; binding; ion binding; antioxidant activity; cation binding; metal ion binding; peroxidase activity; tetrapyrrole binding; oxidoreductase activity; oxidoreductase activity, acting on peroxide as acceptor;	K00430	E1.11.1.7; peroxidase [EC:1.11.1.7]	osa01100 Metabolic pathways - Oryza sativa japonica (Japanese rice) (RefSeq); osa00940 Phenylpropanoid biosynthesis - Oryza sativa japonica (Japanese rice) (RefSeq); osa00360 Phenylalanine metabolism - Oryza sativa japonica (Japanese rice) (RefSeq); osa01110 Biosynthesis of secondary metabolites - Oryza sativa japonica (Japanese rice) (RefSeq);	IPR002016;	Haem peroxidase, plant/fungal/bacterial;
W5HB66	Uncharacterized protein	45809	5.25	39.9	7	250	0.878	0.953	0.941	1.054	1.13	1.111	Yes	1.189	0.00698		chloroplast	metabolic process;		catalytic activity;				IPR029045;	ClpP/crotonase-like domain;
W5E940	Uncharacterized protein	31757	8.57	18.4	2	95	1.067	1.032	1.037	0.942	0.943	0.981	Yes	0.914	0.00704									IPR012336;	Thioredoxin-like fold;
W5GB16	Uncharacterized protein	44067	6.86	63.3	9	391	0.831	0.936	0.827	1.165	1.103	1.193	Yes	1.334	0.00705	up	extracellular			protein binding; binding;				IPR006636; IPR011990; IPR013026;	Heat shock chaperonin-binding; Tetratricopeptide-like helical domain; Tetratricopeptide repeat-containing domain;
W5GYP9	Uncharacterized protein	21908	4.65	50.3	2	77	0.959	0.925	0.935	1.043	1.058	1.108	Yes	1.138	0.00706		cytosol			organic cyclic compound binding; heterocyclic compound binding; nucleoside phosphate binding; binding; nucleic acid binding; nucleotide binding; small molecule binding;	K09564			IPR000504; IPR012677;	RNA recognition motif domain; Nucleotide-binding alpha-beta plait domain;
W5AT01	Uncharacterized protein	27385	5.51	31.5	3	379	0.587	0.638	0.609	1.369	1.216	1.635	Yes	2.301	0.00709	up	chloroplast				K13993	HSP20; HSP20 family protein	osa04141 Protein processing in endoplasmic reticulum - Oryza sativa japonica (Japanese rice) (RefSeq);	IPR002068; IPR008978;	Alpha crystallin/Hsp20 domain; HSP20-like chaperone;
W5DPW3	Uncharacterized protein	16842	7.68	44.5	3	247	0.931	0.949	0.894	1.038	1.121	1.114	Yes	1.180	0.00733		chloroplast			protein binding; binding;				IPR010987; IPR004045; IPR012336;	Glutathione S-transferase, C-terminal-like; Glutathione S-transferase, N-terminal; Thioredoxin-like fold;
W5H3X6	Uncharacterized protein	39143	7.66	27	3	68	1.152	1.097	1.056	0.861	0.881	0.864	Yes	0.789	0.00736		chloroplast							IPR016040;	NAD(P)-binding domain;
W5DG90	Uncharacterized protein	37819	9.72	39.6	5	166	0.98	0.953	0.918	1.048	1.088	1.115	Yes	1.140	0.00741		plasma membrane
W5AJS8	Uncharacterized protein	38457	6.51	41.9	8	402	0.761	0.834	0.776	1.094	1.331	1.2	Yes	1.529	0.00747	up	nuclear	proteolysis; metabolic process; macromolecule metabolic process; protein metabolic process; primary metabolic process; organic substance metabolic process;		peptidase activity, acting on L-amino acid peptides; cysteine-type peptidase activity; hydrolase activity; peptidase activity; catalytic activity;				IPR000118; IPR000668;	Granulin; Peptidase C1A, papain C-terminal;
W5ARE8	Uncharacterized protein	92473	5.6	16.8	5	142	1.122	1.167	1.049	0.89	0.867	0.921	Yes	0.802	0.00749		plasma membrane	metabolic process; carbohydrate metabolic process; primary metabolic process; organic substance metabolic process;		hydrolase activity, hydrolyzing O-glycosyl compounds; hydrolase activity; catalytic activity; hydrolase activity, acting on glycosyl bonds;	K15920	XYL4; beta-D-xylosidase 4 [EC:3.2.1.37]	osa01100 Metabolic pathways - Oryza sativa japonica (Japanese rice) (RefSeq); osa00500 Starch and sucrose metabolism - Oryza sativa japonica (Japanese rice) (RefSeq); osa00520 Amino sugar and nucleotide sugar metabolism - Oryza sativa japonica (Japanese rice) (RefSeq);	IPR002772; IPR001764; IPR026891; IPR017853;	Glycoside hydrolase family 3 C-terminal domain; Glycoside hydrolase, family 3, N-terminal; Fibronectin type III-like domain; Glycoside hydrolase superfamily;
W5EB84	Uncharacterized protein	129670	6.49	35.9	15	454	0.965	0.94	0.947	1.09	1.035	1.057	Yes	1.116	0.0075		chloroplast	regulation of gene expression; gene silencing; regulation of biological process; gene silencing by RNA; negative regulation of gene expression; regulation of macromolecule metabolic process; single-organism cellular process; regulation of metabolic process; single-organism process; negative regulation of biological process; negative regulation of metabolic process; negative regulation of macromol…	cell part; intracellular; macromolecular complex; intracellular part; RNAi effector complex; ribonucleoprotein complex; cell; RISC complex;	organic cyclic compound binding; heterocyclic compound binding; catalytic activity; binding; hydrolase activity, acting on ester bonds; nucleic acid binding; hydrolase activity;	K15979			IPR016071; IPR002999;	Staphylococcal nuclease (SNase-like), OB-fold; Tudor domain;
W5FEC7	Uncharacterized protein	40636	5.7	58.6	11	1161	0.928	0.9	0.923	1.032	1.103	1.092	Yes	1.173	0.00751		chloroplast	metabolic process; response to stress; oxidation-reduction process; single-organism metabolic process; response to oxidative stress; single-organism process; response to stimulus;		organic cyclic compound binding; heterocyclic compound binding; heme binding; catalytic activity; binding; ion binding; antioxidant activity; cation binding; metal ion binding; peroxidase activity; tetrapyrrole binding; oxidoreductase activity; oxidoreductase activity, acting on peroxide as acceptor;	K00430	E1.11.1.7; peroxidase [EC:1.11.1.7]	osa01100 Metabolic pathways - Oryza sativa japonica (Japanese rice) (RefSeq); osa00940 Phenylpropanoid biosynthesis - Oryza sativa japonica (Japanese rice) (RefSeq); osa00360 Phenylalanine metabolism - Oryza sativa japonica (Japanese rice) (RefSeq); osa01110 Biosynthesis of secondary metabolites - Oryza sativa japonica (Japanese rice) (RefSeq);	IPR002016;	Haem peroxidase, plant/fungal/bacterial;
W5F9H2	Glucose-1-phosphate adenylyltransferase	51463	5.88	75.3	18	517	1.047	1.044	1.096	0.969	0.939	0.949	Yes	0.896	0.00756		chloroplast	starch metabolic process; carbohydrate biosynthetic process; polysaccharide biosynthetic process; glucan metabolic process; single-organism process; biosynthetic process; energy reserve metabolic process; cellular metabolic process; cellular polysaccharide metabolic process; organic substance metabolic process; metabolic process; generation of precursor metabolites and energy; cellular carbohydra…	organelle; intracellular membrane-bounded organelle; intracellular organelle; cell part; intracellular; cytoplasm; intracellular part; membrane-bounded organelle; cell; plastid; cytoplasmic part; chloroplast;	glucose-1-phosphate adenylyltransferase activity; nucleotidyltransferase activity; catalytic activity; transferase activity; transferase activity, transferring phosphorus-containing groups; adenylyltransferase activity;	K00975	glgC; glucose-1-phosphate adenylyltransferase [EC:2.7.7.27]	osa01100 Metabolic pathways - Oryza sativa japonica (Japanese rice) (RefSeq); osa00500 Starch and sucrose metabolism - Oryza sativa japonica (Japanese rice) (RefSeq); osa01110 Biosynthesis of secondary metabolites - Oryza sativa japonica (Japanese rice) (RefSeq); osa00520 Amino sugar and nucleotide sugar metabolism - Oryza sativa japonica (Japanese rice) (RefSeq);	IPR011004; IPR005835; IPR029044;	Trimeric LpxA-like; Nucleotidyl transferase; Nucleotide-diphospho-sugar transferases;
W5FKH7	Uncharacterized protein (Fragment)	58619	8.62	41.3	7	284	1.061	1.091	1.125	0.848	0.937	0.9	Yes	0.819	0.00773		cytosol	single-organism process; metabolic process; oxidation-reduction process; single-organism metabolic process;		2 iron, 2 sulfur cluster binding; chlorophyllide a oxygenase [overall] activity; oxidoreductase activity, acting on single donors with incorporation of molecular oxygen; oxidoreductase activity, acting on single donors with incorporation of molecular oxygen, incorporation of one atom of oxygen (internal monooxygenases or internal mixed function oxidases); catalytic activity; iron-sulfur cluster b…				IPR017941; IPR013626;	Rieske [2Fe-2S] iron-sulphur domain; Pheophorbide a oxygenase;
W5B8E3	Uncharacterized protein	50808	6.97	34.7	6	327	1.132	1.321	1.113	0.76	0.74	0.894	Yes	0.671	0.00781	down	chloroplast			catalytic activity;				IPR029058; IPR000073;	Alpha/Beta hydrolase fold; Alpha/beta hydrolase fold-1;
W4ZU27	Uncharacterized protein	34293	9.89	37.4	2	196	1.106	1.111	1.089	0.919	0.852	0.902	Yes	0.809	0.00782		chloroplast	NADP metabolic process; pyridine nucleotide metabolic process; cellular aromatic compound metabolic process; nicotinamide nucleotide metabolic process; organophosphate catabolic process; nucleotide metabolic process; single-organism process; cellular metabolic process; pyridine-containing compound metabolic process; phosphate-containing compound metabolic process; organic substance metabolic proc…		oxidoreductase activity, acting on CH-OH group of donors; organic cyclic compound binding; heterocyclic compound binding; oxidoreductase activity, acting on the CH-OH group of donors, NAD or NADP as acceptor; phosphogluconate dehydrogenase (decarboxylating) activity; nucleoside phosphate binding; catalytic activity; binding; NADP binding; nucleotide binding; cofactor binding; oxidoreductase activ…				IPR008927; IPR013328; IPR006114; IPR012284;	6-phosphogluconate dehydrogenase, C-terminal-like; Dehydrogenase, multihelical; 6-phosphogluconate dehydrogenase, C-terminal; Fibritin/6-phosphogluconate dehydrogenase, C-terminal extension;
W5F285	Eukaryotic translation initiation factor 3 subunit B	93953	5.58	36.8	15	305	0.838	0.944	0.892	1.084	1.14	1.159	Yes	1.265	0.00782		cytosol	regulation of cellular process; cellular component biogenesis; cellular component organization; ribonucleoprotein complex biogenesis; ribonucleoprotein complex assembly; regulation of macromolecule metabolic process; posttranscriptional regulation of gene expression; cellular protein metabolic process; biosynthetic process; cellular metabolic process; organic substance metabolic process; metaboli…	cell part; intracellular; translation preinitiation complex; cytoplasm; eukaryotic 43S preinitiation complex; macromolecular complex; intracellular part; protein complex; ribonucleoprotein complex; cell; eukaryotic 48S preinitiation complex; eukaryotic translation initiation factor 3 complex; cytoplasmic part;	organic cyclic compound binding; heterocyclic compound binding; translation factor activity, nucleic acid binding; RNA binding; nucleoside phosphate binding; translation initiation factor binding; binding; nucleic acid binding; translation initiation factor activity; protein binding; nucleotide binding; small molecule binding;	K03253	EIF3B; translation initiation factor 3 subunit B	osa03013 RNA transport - Oryza sativa japonica (Japanese rice) (RefSeq);	IPR000504; IPR013979; IPR012677; IPR015943; IPR011042;	RNA recognition motif domain; Translation initiation factor, beta propellor-like domain; Nucleotide-binding alpha-beta plait domain; WD40/YVTN repeat-like-containing domain; Six-bladed beta-propeller, TolB-like;
W5CHQ6	Fructose-bisphosphate aldolase	47721	5.77	65.7	14	1368	0.897	0.866	0.791	1.159	1.125	1.091	Yes	1.321	0.00791	up	cytosol	single-organism carbohydrate catabolic process; glycolytic process; single-organism catabolic process; small molecule metabolic process; single-organism cellular process; single-organism process; carbohydrate metabolic process; primary metabolic process; cellular metabolic process; organic substance metabolic process; carbohydrate catabolic process; single-organism carbohydrate metabolic process;…		lyase activity; fructose-bisphosphate aldolase activity; aldehyde-lyase activity; catalytic activity; carbon-carbon lyase activity;	K01623	ALDO; fructose-bisphosphate aldolase, class I [EC:4.1.2.13]	osa01130 Biosynthesis of antibiotics - Oryza sativa japonica (Japanese rice) (RefSeq); osa01230 Biosynthesis of amino acids - Oryza sativa japonica (Japanese rice) (RefSeq); osa01100 Metabolic pathways - Oryza sativa japonica (Japanese rice) (RefSeq); osa01200 Carbon metabolism - Oryza sativa japonica (Japanese rice) (RefSeq); osa00010 Glycolysis / Gluconeogenesis - Oryza sativa japonica (Japanes…	IPR013785;	Aldolase-type TIM barrel;
W5GYK9	Uncharacterized protein (Fragment)	27040	5.52	55	3	73	1.108	1.16	1.125	0.859	0.856	0.943	Yes	0.783	0.00802		cytosol	protein folding; metabolic process; cellular protein metabolic process; cellular macromolecule metabolic process; macromolecule metabolic process; protein metabolic process; primary metabolic process; cellular process; cellular metabolic process; organic substance metabolic process;	intracellular part; cell; cell part; intracellular; cytoplasm;	ATP binding; nucleoside phosphate binding; nucleoside binding; ion binding; nucleotide binding; organic cyclic compound binding; heterocyclic compound binding; ribonucleoside binding; carbohydrate derivative binding; ribonucleotide binding; binding; purine ribonucleoside binding; anion binding; purine ribonucleotide binding; adenyl ribonucleotide binding; adenyl nucleotide binding; purine nucleos…	K04078			IPR011032;	GroES (chaperonin 10)-like;
W5FES4	Uncharacterized protein	66752	4.44	33.1	8	259	0.967	0.932	0.913	1.054	1.052	1.078	Yes	1.132	0.00808		nuclear		organelle; intracellular membrane-bounded organelle; intracellular organelle; nucleus; cell part; intracellular; intracellular part; membrane-bounded organelle; cell;	organic cyclic compound binding; heterocyclic compound binding; DNA binding; binding; nucleic acid binding;				IPR016177; IPR001739;	DNA-binding domain; Methyl-CpG DNA binding;
W5APJ9	Uncharacterized protein	28076	6.74	8.8	2	53	0.908	0.938	0.861	1.105	1.13	1.131	Yes	1.243	0.00822		plasma membrane		intrinsic component of membrane; membrane; integral component of membrane; membrane part;		K08360			IPR004877; IPR006593;	Cytochrome b561 domain; Cytochrome b561/ferric reductase transmembrane;
W5F794	Uncharacterized protein	19760	6.9	29.1	2	45	0.826	0.908	0.738	1.099	1.265	1.264	Yes	1.468	0.00831	up	extracellular
W5GK33	Uncharacterized protein	16144	9.23	57.8	5	92	1.112	1.093	1.148	0.826	0.905	0.913	Yes	0.789	0.00832		cytosol	regulation of cellular process; regulation of biological quality; cell redox homeostasis; small molecule metabolic process; single-organism cellular process; cellular homeostasis; ether metabolic process; single-organism process; organic substance metabolic process; homeostatic process; metabolic process; regulation of biological process; single-organism metabolic process; glycerol ether metaboli…		protein disulfide oxidoreductase activity; oxidoreductase activity, acting on a sulfur group of donors; disulfide oxidoreductase activity; catalytic activity; oxidoreductase activity;				IPR013766; IPR012336;	Thioredoxin domain; Thioredoxin-like fold;
W5GX39	Annexin	41927	6.36	39.7	2	138	1.043	1.045	1.063	0.942	0.9	0.944	Yes	0.884	0.00834		chloroplast			calcium-dependent phospholipid binding; binding; phospholipid binding; ion binding; lipid binding; cation binding; metal ion binding; anion binding; calcium ion binding;
W5FBT6	Uncharacterized protein (Fragment)	27350	4.63	46.1	6	533	0.907	0.918	0.938	1.085	1.121	1.04	Yes	1.175	0.00837			single-organism process; metabolic process; oxidation-reduction process; single-organism metabolic process;		catalytic activity; oxidoreductase activity;				IPR006076;	FAD dependent oxidoreductase;
W5FH92	Uncharacterized protein	39951	11.1	31	3	46	1.174	1.135	1.255	0.773	0.7	0.861	Yes	0.655	0.00841	down	nuclear	cellular component biogenesis; cellular component organization; nucleosome organization; cellular macromolecular complex assembly; chromatin assembly or disassembly; protein complex subunit organization; macromolecular complex subunit organization; protein-DNA complex assembly; DNA packaging; nucleosome assembly; chromosome organization; cellular component assembly; macromolecular complex assembl…	intracellular organelle; intracellular non-membrane-bounded organelle; intracellular organelle part; macromolecular complex; intracellular part; cell; organelle part; DNA bending complex; chromosomal part; nucleosome; non-membrane-bounded organelle; intracellular membrane-bounded organelle; organelle; nucleus; chromatin; intracellular; cell part; chromosome; protein complex; membrane-bounded orga…	organic cyclic compound binding; heterocyclic compound binding; DNA binding; binding; nucleic acid binding;	K11275			IPR011991; IPR005818;	Winged helix-turn-helix DNA-binding domain; Linker histone H1/H5, domain H15;
W4ZMT6	Uncharacterized protein (Fragment)	37332	5	30.7	6	351	0.853	0.932	0.873	1.087	1.071	1.203	Yes	1.264	0.00842		chloroplast			organic cyclic compound binding; heterocyclic compound binding; heme binding; tetrapyrrole binding; binding;	K17278			IPR001199;	Cytochrome b5-like heme/steroid binding domain;
W5HVJ9	Uncharacterized protein	9387	7.98	30	2	146	1.284	1.209	1.25	0.635	0.733	0.785	Yes	0.575	0.00845	down	extracellular				K13449	PR1; pathogenesis-related protein 1	osa04626 Plant-pathogen interaction - Oryza sativa japonica (Japanese rice) (RefSeq); osa04075 Plant hormone signal transduction - Oryza sativa japonica (Japanese rice) (RefSeq);	IPR014044;	CAP domain;
W4ZP84	Uncharacterized protein	75934	5.26	41.8	9	252	0.874	0.91	0.863	1.206	1.07	1.134	Yes	1.288	0.00846		chloroplast	phosphorylation; cellular protein metabolic process; primary metabolic process; cellular metabolic process; phosphate-containing compound metabolic process; organic substance metabolic process; metabolic process; protein phosphorylation; phosphorus metabolic process; cellular macromolecule metabolic process; cellular protein modification process; protein metabolic process; macromolecule metabolic…		ATP binding; nucleoside phosphate binding; phosphotransferase activity, alcohol group as acceptor; nucleoside binding; ion binding; protein kinase activity; nucleotide binding; organic cyclic compound binding; heterocyclic compound binding; ribonucleoside binding; carbohydrate derivative binding; kinase activity; catalytic activity; ribonucleotide binding; binding; purine ribonucleoside binding; …				IPR004147; IPR000719; IPR011009;	UbiB domain; Protein kinase domain; Protein kinase-like domain;
W4ZNI2	Uncharacterized protein	38132	6.31	24.8	3	74	1.058	1.041	1.103	0.908	0.953	0.967	Yes	0.883	0.0086		chloroplast	cellular aromatic compound metabolic process; organic acid biosynthetic process; imidazole-containing compound metabolic process; single-organism process; biosynthetic process; histidine biosynthetic process; organonitrogen compound biosynthetic process; cellular metabolic process; organic substance metabolic process; metabolic process; cellular amino acid metabolic process; heterocycle metabolic…		1-(5-phosphoribosyl)-5-[(5-phosphoribosylamino)methylideneamino]imidazole-4-carboxamide isomerase activity; isomerase activity; intramolecular oxidoreductase activity; catalytic activity; intramolecular oxidoreductase activity, interconverting aldoses and ketoses;	K01814	hisA; phosphoribosylformimino-5-aminoimidazole carboxamide ribotide isomerase [EC:5.3.1.16]	osa01230 Biosynthesis of amino acids - Oryza sativa japonica (Japanese rice) (RefSeq); osa01100 Metabolic pathways - Oryza sativa japonica (Japanese rice) (RefSeq); osa00340 Histidine metabolism - Oryza sativa japonica (Japanese rice) (RefSeq); osa01110 Biosynthesis of secondary metabolites - Oryza sativa japonica (Japanese rice) (RefSeq);	IPR013785; IPR011060;	Aldolase-type TIM barrel; Ribulose-phosphate binding barrel;
W5CQ72	Uncharacterized protein	20120	7.93	41.1	2	207	0.868	0.927	0.812	1.083	1.103	1.236	Yes	1.313	0.00861	up	chloroplast	organic substance catabolic process; metabolic process; protein catabolic process; macromolecule catabolic process; macromolecule metabolic process; protein metabolic process; primary metabolic process; catabolic process; organic substance metabolic process;						IPR003769; IPR014719;	Adaptor protein ClpS, core; Ribosomal protein L7/L12, C-terminal/adaptor protein ClpS-like;
W5EDT4	Uncharacterized protein	69676	5.79	24.2	6	103	1.086	1.138	1.047	0.883	0.882	0.903	Yes	0.816	0.00867		nuclear			metal ion binding; cation binding; hydrolase activity; catalytic activity; binding; ion binding;	K01262			IPR029149; IPR000994; IPR028980; IPR000587;	Creatinase/Aminopeptidase P/Spt16, N-terminal; Peptidase M24, structural domain; Creatinase/Aminopeptidase P, N-terminal; Creatinase, N-terminal;
W5D2I6	Non-specific lipid-transfer protein	14415	9.44	38.3	2	183	1.071	0.995	1.149	0.876	0.782	0.809	Yes	0.767	0.0087	down	extracellular	transport; lipid transport; single-organism localization; single-organism process; lipid localization; organic substance transport; macromolecule localization; localization; single-organism transport; establishment of localization;		lipid binding; binding;				IPR016140;	Bifunctional inhibitor/plant lipid transfer protein/seed storage helical domain;
W5I7L1	Uncharacterized protein	18622	5.25	38.3	3	133	0.751	0.722	0.787	1.466	1.241	1.17	Yes	1.715	0.00874	up	cytosol	response to stress; response to stimulus;						IPR023393;	START-like domain;
W5H575	Uncharacterized protein	19120	10.77	33.8	3	289	1.099	1.024	1.075	0.859	0.943	0.898	Yes	0.844	0.00891			cellular protein metabolic process; biosynthetic process; primary metabolic process; cellular metabolic process; organic substance biosynthetic process; cellular biosynthetic process; organic substance metabolic process; metabolic process; cellular macromolecule biosynthetic process; cellular macromolecule metabolic process; gene expression; macromolecule metabolic process; protein metabolic proc…	ribosome; organelle; intracellular organelle; intracellular non-membrane-bounded organelle; cell part; intracellular; cytoplasm; macromolecular complex; intracellular part; cell; ribonucleoprotein complex; cytoplasmic part; non-membrane-bounded organelle;	structural constituent of ribosome; structural molecule activity;
W5BRB8	Uncharacterized protein	10583	4.46	35.5	2	148	1.129	1.209	1.065	0.804	0.859	0.932	Yes	0.763	0.009	down	chloroplast
W5DZG0	Uncharacterized protein	88060	5.09	62.1	22	2832	0.9	0.959	0.854	1.075	1.167	1.105	Yes	1.234	0.00901		cytosol			ATP binding; nucleoside phosphate binding; nucleoside binding; ion binding; nucleotide binding; organic cyclic compound binding; heterocyclic compound binding; ribonucleoside binding; carbohydrate derivative binding; ribonucleotide binding; binding; purine ribonucleoside binding; anion binding; purine ribonucleotide binding; adenyl ribonucleotide binding; adenyl nucleotide binding; purine nucleos…	K03283	HSPA1_8; heat shock 70kDa protein 1/8	osa04144 Endocytosis - Oryza sativa japonica (Japanese rice) (RefSeq); osa03040 Spliceosome - Oryza sativa japonica (Japanese rice) (RefSeq); osa04141 Protein processing in endoplasmic reticulum - Oryza sativa japonica (Japanese rice) (RefSeq);	IPR029048; IPR029047;	Heat shock protein 70kD, C-terminal domain; Heat shock protein 70kD, peptide-binding domain;
W5DS68	Lipoxygenase	118590	6.15	27.7	10	211	0.837	0.868	0.752	1.219	1.178	1.212	Yes	1.469	0.00902	up	cytosol	single-organism biosynthetic process; organic acid biosynthetic process; oxidation-reduction process; small molecule metabolic process; single-organism cellular process; single-organism process; cellular lipid metabolic process; biosynthetic process; fatty acid metabolic process; primary metabolic process; fatty acid biosynthetic process; cellular metabolic process; organic substance biosynthetic…		oxidoreductase activity, acting on single donors with incorporation of molecular oxygen, incorporation of two atoms of oxygen; iron ion binding; oxidoreductase activity, acting on single donors with incorporation of molecular oxygen; transition metal ion binding; catalytic activity; binding; dioxygenase activity; ion binding; metal ion binding; cation binding; protein binding; linoleate 13S-lipox…	K15718	LOX1_5; linoleate 9S-lipoxygenase [EC:1.13.11.58]	osa00591 Linoleic acid metabolism - Oryza sativa japonica (Japanese rice) (RefSeq);	IPR001024; IPR027433; IPR008976; IPR013819;	PLAT/LH2 domain; Lipoxygenase, domain 3; Lipase/lipooxygenase, PLAT/LH2; Lipoxygenase, C-terminal;
W5EIJ2	Uncharacterized protein	41282	5.16	32.9	4	90	1.104	1.066	1.238	0.803	0.848	0.878	Yes	0.742	0.00903	down	chloroplast
W5ANS6	Uncharacterized protein	25409	4.27	30.4	2	94	0.93	0.879	0.823	1.099	1.123	1.271	Yes	1.327	0.00923	up	nuclear				K15730			IPR007052; IPR008978;	CS domain; HSP20-like chaperone;
W5E901	Uncharacterized protein	55174	5.81	16.3	2	81	1.181	1.306	1.064	0.775	0.793	0.893	Yes	0.693	0.0095	down	chloroplast	cellular component organization; protein complex subunit organization; cellular protein metabolic process; single-organism cellular process; single-organism process; macromolecular complex disassembly; biosynthetic process; primary metabolic process; cellular metabolic process; organic substance biosynthetic process; cellular biosynthetic process; protein complex disassembly; macromolecular compl…	intracellular part; cell; cell part; intracellular; cytoplasm;	organic cyclic compound binding; translation termination factor activity; heterocyclic compound binding; RNA binding; translation factor activity, nucleic acid binding; binding; nucleic acid binding; translation release factor activity, codon specific; translation release factor activity;	K02835			IPR014720; IPR000352; IPR005139;	Double-stranded RNA-binding domain; Peptide chain release factor class I/class II; Peptide chain release factor;
W5AQ87	Uncharacterized protein	16803	7.68	62.8	5	303	0.868	0.949	0.944	1.145	1.051	1.112	Yes	1.198	0.00958		chloroplast	regulation of cellular process; homeostatic process; regulation of biological quality; regulation of biological process; cell redox homeostasis; single-organism cellular process; cellular homeostasis; single-organism process; cellular process; biological regulation;		electron carrier activity; protein disulfide oxidoreductase activity; oxidoreductase activity, acting on a sulfur group of donors; disulfide oxidoreductase activity; catalytic activity; oxidoreductase activity;	K03676			IPR002109; IPR014025; IPR011899; IPR012336;	Glutaredoxin; Glutaredoxin subgroup; Glutaredoxin, eukaryotic/virial; Thioredoxin-like fold;
W5D665	Malic enzyme	83414	7.25	32.2	9	443	0.919	0.956	0.866	1.058	1.16	1.082	Yes	1.204	0.00969		chloroplast	dicarboxylic acid metabolic process; metabolic process; oxidation-reduction process; single-organism metabolic process; malate metabolic process; small molecule metabolic process; carboxylic acid metabolic process; single-organism cellular process; single-organism process; organic acid metabolic process; cellular process; cellular metabolic process; oxoacid metabolic process; organic substance me…		malate dehydrogenase (decarboxylating) (NAD+) activity; nucleoside phosphate binding; ion binding; nucleotide binding; cofactor binding; oxidoreductase activity; oxidoreductase activity, acting on CH-OH group of donors; heterocyclic compound binding; organic cyclic compound binding; oxidoreductase activity, acting on the CH-OH group of donors, NAD or NADP as acceptor; catalytic activity; NAD bind…	K00029	E1.1.1.40; malate dehydrogenase (oxaloacetate-decarboxylating)(NADP+) [EC:1.1.1.40]	osa01200 Carbon metabolism - Oryza sativa japonica (Japanese rice) (RefSeq); osa01100 Metabolic pathways - Oryza sativa japonica (Japanese rice) (RefSeq); osa00620 Pyruvate metabolism - Oryza sativa japonica (Japanese rice) (RefSeq); osa00710 Carbon fixation in photosynthetic organisms - Oryza sativa japonica (Japanese rice) (RefSeq);	IPR012302; IPR012301; IPR016040;	Malic enzyme, NAD-binding; Malic enzyme, N-terminal domain; NAD(P)-binding domain;
W5GSY4	Uncharacterized protein	77509	4.79	41.3	10	213	0.843	0.866	0.839	1.069	1.202	1.175	Yes	1.352	0.0098	up	plasma membrane	protein folding; metabolic process; cellular protein metabolic process; cellular macromolecule metabolic process; macromolecule metabolic process; protein metabolic process; primary metabolic process; cellular process; cellular metabolic process; organic substance metabolic process;	organelle; intracellular membrane-bounded organelle; intracellular organelle; endoplasmic reticulum; cell part; intracellular; cytoplasm; endomembrane system; intracellular part; membrane-bounded organelle; cell; cytoplasmic part;	cation binding; metal ion binding; protein binding; calcium ion binding; unfolded protein binding; binding; ion binding;	K08054	CANX; calnexin	osa04141 Protein processing in endoplasmic reticulum - Oryza sativa japonica (Japanese rice) (RefSeq); osa04145 Phagosome - Oryza sativa japonica (Japanese rice) (RefSeq);	IPR009033; IPR013320;	Calreticulin/calnexin, P domain; Concanavalin A-like lectin/glucanase domain;
W5HZ47	Fructose-bisphosphate aldolase	46309	6.38	72.8	21	3714	1.14	1.068	1.085	0.833	0.914	0.925	Yes	0.811	0.00981		cytosol	single-organism carbohydrate catabolic process; glycolytic process; single-organism catabolic process; small molecule metabolic process; single-organism cellular process; single-organism process; carbohydrate metabolic process; primary metabolic process; cellular metabolic process; organic substance metabolic process; carbohydrate catabolic process; single-organism carbohydrate metabolic process;…		lyase activity; fructose-bisphosphate aldolase activity; aldehyde-lyase activity; catalytic activity; carbon-carbon lyase activity;	K01623	ALDO; fructose-bisphosphate aldolase, class I [EC:4.1.2.13]	osa01130 Biosynthesis of antibiotics - Oryza sativa japonica (Japanese rice) (RefSeq); osa01230 Biosynthesis of amino acids - Oryza sativa japonica (Japanese rice) (RefSeq); osa01100 Metabolic pathways - Oryza sativa japonica (Japanese rice) (RefSeq); osa01200 Carbon metabolism - Oryza sativa japonica (Japanese rice) (RefSeq); osa00010 Glycolysis / Gluconeogenesis - Oryza sativa japonica (Japanes…	IPR013785;	Aldolase-type TIM barrel;
W5DJR4	Uncharacterized protein	23024	9.26	82.4	9	502	0.889	0.927	0.92	1.193	1.131	1.074	Yes	1.242	0.00995		cytosol	cellular response to stimulus; response to stimulus; cellular process;	membrane; intrinsic component of plasma membrane; plasma membrane part; membrane part; cell part; cell periphery; anchored component of membrane; intrinsic component of membrane; cell; anchored component of plasma membrane; plasma membrane;
W5FLE9	Uncharacterized protein	27903	7.75	52.3	4	188	0.957	0.98	0.9	1.077	1.127	1.125	Yes	1.173	0.01			regulation of cellular process; single organism signaling; cellular response to stimulus; intracellular transport; intracellular signal transduction; vesicle-mediated transport; single-organism cellular process; single-organism process; organic substance transport; small GTPase mediated signal transduction; signaling; response to stimulus; protein transport; establishment of localization; cellula…	organelle; intracellular membrane-bounded organelle; intracellular organelle; endoplasmic reticulum; cell part; intracellular; cytoplasm; endomembrane system; intracellular part; Golgi apparatus; membrane-bounded organelle; cell; cytoplasmic part;	nucleoside phosphate binding; nucleoside binding; ion binding; nucleotide binding; organic cyclic compound binding; heterocyclic compound binding; ribonucleoside binding; carbohydrate derivative binding; ribonucleotide binding; binding; purine ribonucleoside binding; anion binding; purine ribonucleotide binding; purine nucleoside binding; guanyl ribonucleotide binding; guanyl nucleotide binding; …	K07953	SAR1; GTP-binding protein SAR1 [EC:3.6.5.-]	osa04141 Protein processing in endoplasmic reticulum - Oryza sativa japonica (Japanese rice) (RefSeq);	IPR005225; IPR027417;	Small GTP-binding protein domain; P-loop containing nucleoside triphosphate hydrolase;
W5CRI1	Uncharacterized protein	10193	5.35	82.6	3	153	0.707	0.829	0.834	1.265	1.201	1.231	Yes	1.560	0.01	up	cytosol	response to wounding; response to stimulus; response to stress;		serine-type endopeptidase inhibitor activity; enzyme regulator activity; peptidase inhibitor activity; peptidase regulator activity; endopeptidase regulator activity; enzyme inhibitor activity; molecular function regulator; endopeptidase inhibitor activity;
W5HBI8	Uncharacterized protein	60637	5.82	27.9	8	132	0.936	0.915	0.979	1.09	1.032	1.071	Yes	1.128	0.0101		chloroplast	metabolic process;		transferase activity, transferring acyl groups; catalytic activity; transferase activity;	K00627	DLAT; pyruvate dehydrogenase E2 component (dihydrolipoamide acetyltransferase) [EC:2.3.1.12]	osa01130 Biosynthesis of antibiotics - Oryza sativa japonica (Japanese rice) (RefSeq); osa01200 Carbon metabolism - Oryza sativa japonica (Japanese rice) (RefSeq); osa01100 Metabolic pathways - Oryza sativa japonica (Japanese rice) (RefSeq); osa00620 Pyruvate metabolism - Oryza sativa japonica (Japanese rice) (RefSeq); osa00010 Glycolysis / Gluconeogenesis - Oryza sativa japonica (Japanese rice) …	IPR004167; IPR001078; IPR011053; IPR000089; IPR023213;	E3-binding domain; 2-oxoacid dehydrogenase acyltransferase, catalytic domain; Single hybrid motif; Biotin/lipoyl attachment; Chloramphenicol acetyltransferase-like domain;
W5E9G2	Uncharacterized protein	18874	9.38	30.2	2	54	1.299	1.153	1.14	0.658	0.78	0.841	Yes	0.634	0.0102	down	chloroplast	metabolic process; cellular metabolic process; cellular process; photosynthesis;	photosystem; membrane; membrane part; cell part; intracellular; thylakoid; thylakoid membrane; macromolecular complex; intracellular part; protein complex; cell; thylakoid part; photosystem I; photosynthetic membrane;	protein binding; calmodulin binding; binding;
W5E5Q6	Uncharacterized protein	34906	9.7	37.6	3	278	1.107	1.054	1.068	0.871	0.9	0.954	Yes	0.844	0.0102		chloroplast	cellular protein metabolic process; biosynthetic process; primary metabolic process; cellular metabolic process; organic substance biosynthetic process; cellular biosynthetic process; organic substance metabolic process; metabolic process; cellular macromolecule biosynthetic process; cellular macromolecule metabolic process; gene expression; macromolecule metabolic process; protein metabolic proc…	ribosome; organelle; intracellular organelle; intracellular non-membrane-bounded organelle; cell part; intracellular; cytoplasm; macromolecular complex; intracellular part; cell; ribonucleoprotein complex; cytoplasmic part; non-membrane-bounded organelle;	structural constituent of ribosome; structural molecule activity;	K02867	RP-L11; large subunit ribosomal protein L11	osa03010 Ribosome - Oryza sativa japonica (Japanese rice) (RefSeq);	IPR020783; IPR020784;	Ribosomal protein L11, C-terminal; Ribosomal protein L11, N-terminal;
P46285	"Sedoheptulose-1,7-bisphosphatase, chloroplastic"	49848	6.04	62.8	18	4387	1.076	1.136	1.145	0.86	0.92	0.962	Yes	0.817	0.0102		chloroplast	carbohydrate biosynthetic process; single-organism biosynthetic process; photosynthesis, dark reaction; single-organism process; biosynthetic process; primary metabolic process; carbohydrate metabolic process; organic substance biosynthetic process; cellular metabolic process; organic substance metabolic process; single-organism carbohydrate metabolic process; metabolic process; single-organism m…	organelle; intracellular membrane-bounded organelle; intracellular organelle; cell part; intracellular; cytoplasm; intracellular part; membrane-bounded organelle; cell; plastid; cytoplasmic part; chloroplast;	carbohydrate phosphatase activity; catalytic activity; phosphoric ester hydrolase activity; binding; phosphatase activity; ion binding; hydrolase activity, acting on ester bonds; metal ion binding; sedoheptulose-bisphosphatase activity; cation binding; hydrolase activity; sugar-phosphatase activity; fructose 1,6-bisphosphate 1-phosphatase activity;	K01100	E3.1.3.37; sedoheptulose-bisphosphatase [EC:3.1.3.37]	osa01200 Carbon metabolism - Oryza sativa japonica (Japanese rice) (RefSeq); osa01100 Metabolic pathways - Oryza sativa japonica (Japanese rice) (RefSeq); osa00710 Carbon fixation in photosynthetic organisms - Oryza sativa japonica (Japanese rice) (RefSeq);
W5A5G4	Uncharacterized protein	24401	7.88	42.9	3	152	1.077	1.139	1.084	0.877	0.869	0.959	Yes	0.820	0.0102		cytosol				K01527			IPR002715;	Nascent polypeptide-associated complex NAC domain;
W5FM33	Uncharacterized protein	50889	8.77	68.7	16	1756	1.13	1.07	1.326	0.722	0.856	0.808	Yes	0.677	0.0102	down	chloroplast							IPR016040;	NAD(P)-binding domain;
W5ARU5	Uncharacterized protein	33643	5.29	55.2	9	289	0.911	0.97	0.878	1.089	1.14	1.058	Yes	1.191	0.0102		nuclear							IPR005516; IPR005518;	Remorin, C-terminal; Remorin, N-terminal;
W5H391	Uncharacterized protein	25108	7.66	47.9	6	565	1.134	1.157	1.166	0.789	0.836	0.896	Yes	0.729	0.0103	down	chloroplast
W5G255	Uncharacterized protein	57067	4.45	44.5	7	699	1.037	1.072	1.089	0.957	0.953	0.971	Yes	0.901	0.0103		nuclear		organelle; intracellular membrane-bounded organelle; intracellular organelle; nucleus; cell part; intracellular; intracellular part; membrane-bounded organelle; cell;	organic cyclic compound binding; heterocyclic compound binding; DNA binding; binding; nucleic acid binding;				IPR016177; IPR001739;	DNA-binding domain; Methyl-CpG DNA binding;
W4ZMC1	Uncharacterized protein	33886	6.67	43.9	9	212	0.768	0.911	0.868	1.11	1.187	1.218	Yes	1.380	0.0104	up	mitochondria			protein binding; binding;				IPR010987; IPR004046; IPR004045; IPR012336;	Glutathione S-transferase, C-terminal-like; Glutathione S-transferase, C-terminal; Glutathione S-transferase, N-terminal; Thioredoxin-like fold;
W5B873	Uncharacterized protein	55738	6.06	21.1	3	170	0.912	0.844	0.74	1.178	1.295	1.124	Yes	1.441	0.0105	up	cytosol			hydrolase activity; catalytic activity; hydrolase activity, acting on glycosyl bonds;	K18881	DJ1D; D-lactate dehydratase [EC:4.2.1.130]	osa00620 Pyruvate metabolism - Oryza sativa japonica (Japanese rice) (RefSeq);	IPR002818; IPR029062;	ThiJ/PfpI; Class I glutamine amidotransferase-like;
W5A0D6	Uncharacterized protein	29770	8.67	25	3	115	0.881	0.959	0.855	1.045	1.166	1.134	Yes	1.241	0.0105		nuclear			protein binding; binding;				IPR017986; IPR015943; IPR013915;	WD40-repeat-containing domain; WD40/YVTN repeat-like-containing domain; Pre-mRNA-splicing factor 19;
W5CB04	Uncharacterized protein	46197	6.84	28.4	5	124	0.924	0.957	0.863	1.043	1.13	1.142	Yes	1.208	0.0106		cytoskeleton			organic cyclic compound binding; heterocyclic compound binding; catalytic activity; binding; ion binding; lyase activity; anion binding; carbon-sulfur lyase activity; cofactor binding; pyridoxal phosphate binding;				IPR015424; IPR006947; IPR006948; IPR015421; IPR015422;	Pyridoxal phosphate-dependent transferase; EGF-like, alliinase; Allinase, C-terminal; Pyridoxal phosphate-dependent transferase, major region, subdomain 1; Pyridoxal phosphate-dependent transferase, major region, subdomain 2;
W5HA05	Uncharacterized protein (Fragment)	6253	9.23	67.4	4	425	1.236	1.087	1.074	0.799	0.919	0.862	Yes	0.759	0.0108	down	cytosol	single-organism carbohydrate catabolic process; glycolytic process; single-organism catabolic process; small molecule metabolic process; single-organism cellular process; single-organism process; carbohydrate metabolic process; primary metabolic process; cellular metabolic process; organic substance metabolic process; carbohydrate catabolic process; single-organism carbohydrate metabolic process;…		lyase activity; fructose-bisphosphate aldolase activity; aldehyde-lyase activity; catalytic activity; carbon-carbon lyase activity;				IPR013785;	Aldolase-type TIM barrel;
W5C0J3	Uncharacterized protein	11348	6.21	76.7	4	643	0.789	0.808	0.817	1.133	1.34	1.205	Yes	1.524	0.0108	up	extracellular	regulation of cellular process; regulation of biological quality; cell redox homeostasis; small molecule metabolic process; single-organism cellular process; cellular homeostasis; ether metabolic process; single-organism process; organic substance metabolic process; homeostatic process; metabolic process; regulation of biological process; single-organism metabolic process; glycerol ether metaboli…		protein disulfide oxidoreductase activity; oxidoreductase activity, acting on a sulfur group of donors; disulfide oxidoreductase activity; catalytic activity; oxidoreductase activity;	K03671			IPR013766; IPR012336;	Thioredoxin domain; Thioredoxin-like fold;
W4ZRP0	Uncharacterized protein	45413	5.89	18.2	2	113	1.094	1.112	1.045	0.867	0.935	0.949	Yes	0.846	0.0108		cytosol	glycerolipid metabolic process; single-organism cellular process; single-organism process; cellular lipid metabolic process; primary metabolic process; cellular metabolic process; phosphate-containing compound metabolic process; organic substance metabolic process; metabolic process; phosphorus metabolic process; single-organism metabolic process; glycerophospholipid metabolic process; organophos…		glycerol-3-phosphate O-acyltransferase activity; transferase activity, transferring acyl groups; catalytic activity; transferase activity; transferase activity, transferring acyl groups other than amino-acyl groups; O-acyltransferase activity;	K00630	ATS1; glycerol-3-phosphate O-acyltransferase [EC:2.3.1.15]	osa00561 Glycerolipid metabolism - Oryza sativa japonica (Japanese rice) (RefSeq); osa01100 Metabolic pathways - Oryza sativa japonica (Japanese rice) (RefSeq); osa00564 Glycerophospholipid metabolism - Oryza sativa japonica (Japanese rice) (RefSeq); osa01110 Biosynthesis of secondary metabolites - Oryza sativa japonica (Japanese rice) (RefSeq);	IPR023083; IPR002123;	Glycerol-3-phosphate O-acyltransferase, alpha helical bundle, N-terminal; Phospholipid/glycerol acyltransferase;
W5AZT4	Uncharacterized protein	56636	5.97	47.3	12	673	0.923	0.958	0.871	1.075	1.123	1.108	Yes	1.201	0.0108		chloroplast	cellular protein metabolic process; protein peptidyl-prolyl isomerization; peptidyl-proline modification; primary metabolic process; cellular metabolic process; organic substance metabolic process; protein folding; peptidyl-amino acid modification; metabolic process; cellular macromolecule metabolic process; cellular protein modification process; protein metabolic process; macromolecule metabolic…		peptidyl-prolyl cis-trans isomerase activity; isomerase activity; catalytic activity; cis-trans isomerase activity;				IPR002130; IPR029000;	Cyclophilin-type peptidyl-prolyl cis-trans isomerase domain; Cyclophilin-like domain;
D8L9K9	"Fructose-1,6-bisphosphatase, cytosolic,putative,expressed"	45763	5.38	68.3	16	1497	1.119	1.028	1.091	0.863	0.93	0.943	Yes	0.845	0.0108		chloroplast	metabolic process; carbohydrate metabolic process; primary metabolic process; organic substance metabolic process;		carbohydrate phosphatase activity; phosphoric ester hydrolase activity; catalytic activity; phosphatase activity; hydrolase activity, acting on ester bonds; hydrolase activity; sugar-phosphatase activity; fructose 1,6-bisphosphate 1-phosphatase activity;	K03841	FBP; fructose-1,6-bisphosphatase I [EC:3.1.3.11]	osa01130 Biosynthesis of antibiotics - Oryza sativa japonica (Japanese rice) (RefSeq); osa01100 Metabolic pathways - Oryza sativa japonica (Japanese rice) (RefSeq); osa01200 Carbon metabolism - Oryza sativa japonica (Japanese rice) (RefSeq); osa00010 Glycolysis / Gluconeogenesis - Oryza sativa japonica (Japanese rice) (RefSeq); osa00030 Pentose phosphate pathway - Oryza sativa japonica (Japanese …
Q9SP56	Glutathione S-transferase	28476	5.79	45.8	6	442	0.769	0.846	0.816	1.065	1.217	1.299	Yes	1.473	0.0109	up	cytosol			protein binding; transferase activity; catalytic activity; binding;	K00799	GST; glutathione S-transferase [EC:2.5.1.18]	osa00480 Glutathione metabolism - Oryza sativa japonica (Japanese rice) (RefSeq);	IPR004046; IPR010987; IPR004045; IPR012336;	Glutathione S-transferase, C-terminal; Glutathione S-transferase, C-terminal-like; Glutathione S-transferase, N-terminal; Thioredoxin-like fold;
W5DDQ9	Uncharacterized protein	30770	6.21	47.5	7	812	0.928	0.865	0.787	1.123	1.324	1.13	Yes	1.386	0.0109	up	mitochondria	regulation of cellular process; regulation of macromolecule metabolic process; regulation of nucleobase-containing compound metabolic process; negative regulation of cellular process; negative regulation of cellular metabolic process; negative regulation of biological process; negative regulation of RNA metabolic process; negative regulation of transcription, DNA-templated; regulation of RNA bios…		nucleoside phosphate binding; ion binding; nucleotide binding; cofactor binding; oxidoreductase activity; heterocyclic compound binding; organic cyclic compound binding; carbohydrate derivative binding; ribonucleotide binding; catalytic activity; binding; anion binding; FMN binding; coenzyme binding; small molecule binding;	K03809	wrbA; NAD(P)H dehydrogenase (quinone) [EC:1.6.5.2]	osa01110 Biosynthesis of secondary metabolites - Oryza sativa japonica (Japanese rice) (RefSeq); osa00130 Ubiquinone and other terpenoid-quinone biosynthesis - Oryza sativa japonica (Japanese rice) (RefSeq);	IPR005025; IPR008254; IPR029039;	NADPH-dependent FMN reductase-like; Flavodoxin/nitric oxide synthase; Flavoprotein-like;
W5G5S5	Uncharacterized protein	69658	9.24	21.1	2	117	0.924	0.943	0.924	1.052	1.132	1.104	Yes	1.178	0.0111		nuclear			organic cyclic compound binding; heterocyclic compound binding; RNA binding; translation factor activity, nucleic acid binding; binding; nucleic acid binding; translation initiation factor activity; protein binding;	K15026			IPR013979; IPR015943;	Translation initiation factor, beta propellor-like domain; WD40/YVTN repeat-like-containing domain;
W5G7Q8	Uncharacterized protein	21716	5.21	36.6	4	199	1.282	1.093	1.136	0.899	0.752	0.873	Yes	0.719	0.0112	down	chloroplast
W5H6A6	Uncharacterized protein	38621	8.96	25.2	4	115	1.055	1.064	1.073	0.923	0.889	0.947	Yes	0.864	0.0112		nuclear	metabolic process; cellular metabolic process; cellular process; photosynthesis;	membrane; photosystem II; extrinsic component of membrane; photosystem II oxygen evolving complex; thylakoid membrane; macromolecular complex; intracellular part; cell; photosynthetic membrane; photosystem; catalytic complex; intracellular; cell part; membrane part; oxidoreductase complex; thylakoid; protein complex; thylakoid part;	cation binding; metal ion binding; calcium ion binding; binding; ion binding;				IPR016123;	Mog1/PsbP, alpha/beta/alpha sandwich;
W5F2F3	Uncharacterized protein	29962	10	47.9	9	2149	1.066	1.1	1.03	0.884	0.936	0.958	Yes	0.869	0.0113		chloroplast	single-organism process; metabolic process; oxidation-reduction process; single-organism metabolic process;		nucleoside phosphate binding; ion binding; nucleotide binding; cofactor binding; oxidoreductase activity; heterocyclic compound binding; organic cyclic compound binding; carbohydrate derivative binding; ribonucleotide binding; catalytic activity; binding; anion binding; FMN binding; coenzyme binding; small molecule binding;				IPR013785; IPR000262;	Aldolase-type TIM barrel; FMN-dependent dehydrogenase;
W5EJA6	ATP-dependent Clp protease proteolytic subunit	33664	8.76	36.2	2	94	1.11	1.097	1.074	0.921	0.899	0.837	Yes	0.810	0.0113			proteolysis; metabolic process; macromolecule metabolic process; protein metabolic process; primary metabolic process; organic substance metabolic process;		serine-type endopeptidase activity; endopeptidase activity; peptidase activity; catalytic activity; serine hydrolase activity; serine-type peptidase activity; peptidase activity, acting on L-amino acid peptides; hydrolase activity;	K01358			IPR029045;	ClpP/crotonase-like domain;
W5G7J4	Uncharacterized protein	95211	5.32	33.9	11	152	0.889	0.944	0.816	1.065	1.139	1.222	Yes	1.293	0.0115		nuclear				K09486	HYOU1; hypoxia up-regulated 1	osa04141 Protein processing in endoplasmic reticulum - Oryza sativa japonica (Japanese rice) (RefSeq);	IPR029048; IPR029047;	Heat shock protein 70kD, C-terminal domain; Heat shock protein 70kD, peptide-binding domain;
W5CXH0	Carbonic anhydrase	20056	9.28	69.5	5	3634	1.081	1.259	1.156	0.866	0.823	0.861	Yes	0.729	0.0115	down	chloroplast	carbon utilization; single-organism process;		transition metal ion binding; catalytic activity; binding; ion binding; metal ion binding; cation binding; lyase activity; hydro-lyase activity; carbonate dehydratase activity; zinc ion binding; carbon-oxygen lyase activity;
W5F7H1	Uncharacterized protein	65711	8.6	27.1	4	242	0.841	0.9	0.845	1.165	1.214	1.047	Yes	1.325	0.0115	up	chloroplast	biosynthetic process; metabolic process;		organic cyclic compound binding; heterocyclic compound binding; catalytic activity; binding; ion binding; anion binding; cofactor binding; pyridoxal phosphate binding;				IPR015424; IPR004839; IPR015422; IPR015421;	Pyridoxal phosphate-dependent transferase; Aminotransferase, class I/classII; Pyridoxal phosphate-dependent transferase, major region, subdomain 2; Pyridoxal phosphate-dependent transferase, major region, subdomain 1;
W5HK76	Uncharacterized protein (Fragment)	14219	8.96	89	8	5335	1.074	1.291	1.113	0.813	0.776	0.86	Yes	0.704	0.0117	down	mitochondria	single-organism process; carbon fixation; metabolic process; single-organism metabolic process; organic substance metabolic process;		magnesium ion binding; catalytic activity; carbon-carbon lyase activity; binding; ribulose-bisphosphate carboxylase activity; ion binding; carboxy-lyase activity; metal ion binding; cation binding; lyase activity;				IPR000685;	Ribulose bisphosphate carboxylase, large subunit, C-terminal;
W5FN05	Uncharacterized protein	10765	4.64	43.7	2	206	1.276	1.038	1.134	0.879	0.754	0.802	Yes	0.706	0.0117	down	mitochondria			organic cyclic compound binding; heterocyclic compound binding; nucleoside phosphate binding; binding; nucleic acid binding; nucleotide binding; small molecule binding;	K13195			IPR000504; IPR012677;	RNA recognition motif domain; Nucleotide-binding alpha-beta plait domain;
W5AA07	Uncharacterized protein	179473	4.38	11.5	5	120	1.103	1.069	1.076	0.916	0.976	0.91	Yes	0.863	0.0118		cytosol			nucleoside phosphate binding; nucleoside binding; ion binding; hydrolase activity, acting on acid anhydrides; hydrolase activity; nucleotide binding; organic cyclic compound binding; heterocyclic compound binding; ribonucleoside binding; carbohydrate derivative binding; catalytic activity; ribonucleotide binding; binding; purine ribonucleoside binding; purine ribonucleotide binding; anion binding…				IPR024283; IPR006703; IPR027417;	Domain of unknown function DUF3406, chloroplast translocase; AIG1-type guanine nucleotide-binding (G) domain; P-loop containing nucleoside triphosphate hydrolase;
W5CDM5	Uncharacterized protein	24738	5.73	43.1	6	461	1.184	1.136	1.136	0.795	0.86	0.917	Yes	0.744	0.0121	down	chloroplast
W5G8V1	GrpE protein homolog	28823	4.37	51.2	6	195	0.928	0.88	0.911	1.061	1.149	1.045	Yes	1.197	0.0121		cytosol	protein folding; metabolic process; cellular protein metabolic process; cellular macromolecule metabolic process; macromolecule metabolic process; protein metabolic process; primary metabolic process; cellular process; cellular metabolic process; organic substance metabolic process;	mitochondrial matrix; intracellular organelle; mitochondrial part; cytoplasm; intracellular organelle part; intracellular part; cell; mitochondrion; organelle part; membrane-enclosed lumen; organelle; intracellular membrane-bounded organelle; intracellular organelle lumen; cell part; intracellular; membrane-bounded organelle; cytoplasmic part; organelle lumen;	nucleoside phosphate binding; chaperone binding; nucleoside-triphosphatase regulator activity; protein dimerization activity; protein binding; nucleotide binding; molecular function regulator; heterocyclic compound binding; organic cyclic compound binding; identical protein binding; enzyme regulator activity; protein homodimerization activity; binding; adenyl nucleotide binding; ATPase regulator …	K03687			IPR009012; IPR013805;	GrpE nucleotide exchange factor, head; GrpE nucleotide exchange factor, coiled-coil;
W5G036	Citrate synthase	46424	9.2	29	6	215	0.818	0.953	0.887	1.076	1.199	1.144	Yes	1.286	0.0122		cytosol	tricarboxylic acid metabolic process; oxidation-reduction process; small molecule metabolic process; single-organism cellular process; tricarboxylic acid cycle; single-organism process; carbohydrate metabolic process; primary metabolic process; cellular respiration; cellular metabolic process; organic substance metabolic process; citrate metabolic process; metabolic process; generation of precurs…		transferase activity, transferring acyl groups; transferase activity, transferring acyl groups, acyl groups converted into alkyl on transfer; catalytic activity; transferase activity;	K01647	CS; citrate synthase [EC:2.3.3.1]	osa01130 Biosynthesis of antibiotics - Oryza sativa japonica (Japanese rice) (RefSeq); osa01230 Biosynthesis of amino acids - Oryza sativa japonica (Japanese rice) (RefSeq); osa01200 Carbon metabolism - Oryza sativa japonica (Japanese rice) (RefSeq); osa01100 Metabolic pathways - Oryza sativa japonica (Japanese rice) (RefSeq); osa01210 2-Oxocarboxylic acid metabolism - Oryza sativa japonica (Japa…	IPR016142; IPR016141; IPR016143;	Citrate synthase-like, large alpha subdomain; Citrate synthase-like, core; Citrate synthase-like, small alpha subdomain;
W5HZX4	Uncharacterized protein (Fragment)	6398	8.09	84.2	3	212	1.138	1.041	1.087	0.85	0.954	0.873	Yes	0.820	0.0122		cytosol	metabolic process; response to stress; oxidation-reduction process; single-organism metabolic process; response to oxidative stress; single-organism process; response to stimulus;		organic cyclic compound binding; heterocyclic compound binding; heme binding; catalytic activity; binding; ion binding; antioxidant activity; cation binding; metal ion binding; peroxidase activity; tetrapyrrole binding; oxidoreductase activity; oxidoreductase activity, acting on peroxide as acceptor;				IPR002016;	Haem peroxidase, plant/fungal/bacterial;
W5CVJ9	Uncharacterized protein	48855	8.42	35.6	7	329	0.918	0.928	0.873	1.166	1.194	1.058	Yes	1.257	0.0122		cytosol	metabolic process;		transferase activity, transferring acyl groups; transferase activity, transferring acyl groups other than amino-acyl groups; transferase activity; catalytic activity;	K00626	E2.3.1.9; acetyl-CoA C-acetyltransferase [EC:2.3.1.9]	osa00380 Tryptophan metabolism - Oryza sativa japonica (Japanese rice) (RefSeq); osa00650 Butanoate metabolism - Oryza sativa japonica (Japanese rice) (RefSeq); osa01130 Biosynthesis of antibiotics - Oryza sativa japonica (Japanese rice) (RefSeq); osa00310 Lysine degradation - Oryza sativa japonica (Japanese rice) (RefSeq); osa00071 Fatty acid degradation - Oryza sativa japonica (Japanese rice) (…	IPR016039; IPR020616; IPR020617; IPR016038;	Thiolase-like; Thiolase, N-terminal; Thiolase, C-terminal; Thiolase-like, subgroup;
W5A2L4	Uncharacterized protein	39667	5.2	25.4	3	40	1.068	1.139	1.121	0.835	0.947	0.864	Yes	0.795	0.0122		chloroplast			catalytic activity;				IPR029058; IPR000073;	Alpha/Beta hydrolase fold; Alpha/beta hydrolase fold-1;
W4ZWR6	Uncharacterized protein	76307	5.79	41	12	359	0.979	0.95	0.945	1.035	1.016	1.014	Yes	1.066	0.0124		chloroplast	cellular aromatic compound metabolic process; cellular protein metabolic process; single-organism process; biosynthetic process; asparaginyl-tRNA aminoacylation; tRNA aminoacylation; cellular metabolic process; organic substance metabolic process; metabolic process; cellular amino acid metabolic process; heterocycle metabolic process; nucleobase-containing compound metabolic process; cellular nit…	intracellular part; cell; cell part; intracellular; cytoplasm;	ligase activity, forming aminoacyl-tRNA and related compounds; ATP binding; nucleoside phosphate binding; ligase activity, forming carbon-oxygen bonds; ligase activity; nucleoside binding; ion binding; nucleotide binding; organic cyclic compound binding; heterocyclic compound binding; ribonucleoside binding; carbohydrate derivative binding; catalytic activity; ribonucleotide binding; binding; nuc…	K01893	NARS; asparaginyl-tRNA synthetase [EC:6.1.1.22]	osa00970 Aminoacyl-tRNA biosynthesis - Oryza sativa japonica (Japanese rice) (RefSeq);	IPR012340; IPR004364; IPR004365; IPR009068; IPR000738; IPR006195;	Nucleic acid-binding, OB-fold; Aminoacyl-tRNA synthetase, class II (D/K/N); OB-fold nucleic acid binding domain, AA-tRNA synthetase-type; S15/NS1, RNA-binding; WHEP-TRS; Aminoacyl-tRNA synthetase, class II;
W4ZUD0	Uncharacterized protein	60584	5.53	31.4	8	275	0.955	0.953	0.925	1.073	1.033	1.014	Yes	1.101	0.0125		cytosol	establishment of protein localization; transport; organic substance transport; localization; macromolecule localization; protein localization; protein transport; establishment of localization;		enzyme regulator activity; molecular function regulator; Rab GDP-dissociation inhibitor activity; nucleoside-triphosphatase regulator activity; GDP-dissociation inhibitor activity; GTPase regulator activity;	K17255
W5I2W1	Uncharacterized protein	50261	5.03	24.4	4	107	0.822	0.929	0.828	1.265	1.16	1.054	Yes	1.349	0.0126	up	cytosol	proteolysis; metabolic process; macromolecule metabolic process; protein metabolic process; primary metabolic process; organic substance metabolic process;		peptidase activity, acting on L-amino acid peptides; hydrolase activity; peptidase activity; catalytic activity; serine hydrolase activity; serine-type peptidase activity;	K01285			IPR029058;	Alpha/Beta hydrolase fold;
Q8S9H0	Temperature stress-induced lipocalin	27285	5.5	52.6	5	149	0.942	0.798	0.828	1.142	1.228	1.153	Yes	1.372	0.0127	up	cytosol				K03098			IPR000566; IPR012674; IPR011038;	Lipocalin/cytosolic fatty-acid binding domain; Calycin; Calycin-like;
W5E6U7	Uncharacterized protein	28251	8.64	72.7	6	413	1.095	1.112	1.027	0.893	0.917	0.91	Yes	0.841	0.0128		chloroplast	cellular component biogenesis; ribosome biogenesis; ribonucleoprotein complex biogenesis; cellular component organization or biogenesis;	ribosome; organelle; intracellular organelle; intracellular non-membrane-bounded organelle; cell part; intracellular; cytoplasm; macromolecular complex; intracellular part; cell; ribonucleoprotein complex; cytoplasmic part; non-membrane-bounded organelle;		K02864	RP-L10; large subunit ribosomal protein L10	osa03010 Ribosome - Oryza sativa japonica (Japanese rice) (RefSeq);
W5H3M0	Uncharacterized protein	54617	4.65	10.3	4	85	1.248	1.049	1.114	0.835	0.903	0.81	Yes	0.747	0.0129	down	nuclear			organic cyclic compound binding; heterocyclic compound binding; RNA binding; binding; nucleic acid binding;	K13210			IPR004087; IPR004088;	K Homology domain; K Homology domain, type 1;
W5AGV0	Uncharacterized protein	25641	5.59	76.4	5	151	0.825	0.774	0.774	1.092	1.356	1.235	Yes	1.552	0.0129	up	cytosol	glutamine family amino acid metabolic process; cellular amino acid biosynthetic process; arginine biosynthetic process; organic acid biosynthetic process; single-organism biosynthetic process; small molecule metabolic process; single-organism cellular process; arginine metabolic process; single-organism process; nitrogen compound metabolic process; biosynthetic process; alpha-amino acid metabolic…		ATP binding; argininosuccinate synthase activity; nucleoside phosphate binding; ligase activity; nucleoside binding; ion binding; nucleotide binding; ligase activity, forming carbon-nitrogen bonds; organic cyclic compound binding; heterocyclic compound binding; ribonucleoside binding; carbohydrate derivative binding; catalytic activity; ribonucleotide binding; binding; purine ribonucleoside bindi…				IPR024074;	Argininosuccinate synthetase, catalytic/multimerisation domain body;
W5FFC1	Uncharacterized protein	99356	5.61	17.5	4	144	0.687	0.714	0.624	1.25	1.643	1.169	Yes	2.006	0.0132	up	plasma membrane	metabolic process; protein metabolic process; macromolecule metabolic process; primary metabolic process; organic substance metabolic process;		ATP binding; nucleoside phosphate binding; nucleoside binding; ion binding; hydrolase activity, acting on acid anhydrides; hydrolase activity; nucleotide binding; nucleoside-triphosphatase activity; organic cyclic compound binding; heterocyclic compound binding; ribonucleoside binding; carbohydrate derivative binding; pyrophosphatase activity; catalytic activity; ribonucleotide binding; binding; …	K03696			IPR019489; IPR003593; IPR023150; IPR003959; IPR027417; IPR004176;	Clp ATPase, C-terminal; AAA+ ATPase domain; Double Clp-N motif; ATPase, AAA-type, core; P-loop containing nucleoside triphosphate hydrolase; Clp, N-terminal;
W5G4H5	Uncharacterized protein	55081	6.3	22.9	4	46	0.895	0.962	0.854	1.122	1.115	1.164	Yes	1.255	0.0132		cytoskeleton	cellular aromatic compound metabolic process; cellular protein metabolic process; single-organism process; biosynthetic process; tRNA aminoacylation; cellular metabolic process; organic substance metabolic process; metabolic process; cellular amino acid metabolic process; heterocycle metabolic process; nucleobase-containing compound metabolic process; cellular nitrogen compound metabolic process;…	intracellular part; cell; cell part; intracellular; cytoplasm;	tryptophan-tRNA ligase activity; ligase activity, forming aminoacyl-tRNA and related compounds; ATP binding; nucleoside phosphate binding; ligase activity, forming carbon-oxygen bonds; nucleoside binding; ion binding; ligase activity; nucleotide binding; organic cyclic compound binding; heterocyclic compound binding; ribonucleoside binding; carbohydrate derivative binding; ribonucleotide binding;…	K01867	WARS; tryptophanyl-tRNA synthetase [EC:6.1.1.2]	osa00970 Aminoacyl-tRNA biosynthesis - Oryza sativa japonica (Japanese rice) (RefSeq);	IPR014729;	Rossmann-like alpha/beta/alpha sandwich fold;
W5FCH4	Uncharacterized protein	41138	5.44	19.5	3	123	1.194	1.108	1.082	0.88	0.796	0.933	Yes	0.771	0.0133			metabolic process; carbohydrate metabolic process; primary metabolic process; organic substance metabolic process;		carbohydrate binding; isomerase activity; catalytic activity; binding;	K01792	E5.1.3.15; glucose-6-phosphate 1-epimerase [EC:5.1.3.15]	osa01130 Biosynthesis of antibiotics - Oryza sativa japonica (Japanese rice) (RefSeq); osa01100 Metabolic pathways - Oryza sativa japonica (Japanese rice) (RefSeq); osa00010 Glycolysis / Gluconeogenesis - Oryza sativa japonica (Japanese rice) (RefSeq); osa01110 Biosynthesis of secondary metabolites - Oryza sativa japonica (Japanese rice) (RefSeq);	IPR011013; IPR014718;	Galactose mutarotase-like domain; Glycoside hydrolase-type carbohydrate-binding, subgroup;
W5CN52	S-adenosylmethionine synthase	52039	5.61	33.2	7	429	1.042	1.095	1.192	0.873	0.937	0.816	Yes	0.789	0.0133		cytoskeleton	cofactor biosynthetic process; nucleoside metabolic process; purine nucleoside metabolic process; cellular aromatic compound metabolic process; cellular modified amino acid biosynthetic process; single-organism process; biosynthetic process; nucleoside biosynthetic process; purine ribonucleoside biosynthetic process; organonitrogen compound biosynthetic process; cellular metabolic process; sulfur…		ATP binding; nucleoside phosphate binding; nucleoside binding; ion binding; nucleotide binding; methionine adenosyltransferase activity; organic cyclic compound binding; heterocyclic compound binding; ribonucleoside binding; carbohydrate derivative binding; catalytic activity; ribonucleotide binding; binding; purine ribonucleoside binding; transferase activity, transferring alkyl or aryl (other t…	K00789	metK; S-adenosylmethionine synthetase [EC:2.5.1.6]	osa01230 Biosynthesis of amino acids - Oryza sativa japonica (Japanese rice) (RefSeq); osa01100 Metabolic pathways - Oryza sativa japonica (Japanese rice) (RefSeq); osa01110 Biosynthesis of secondary metabolites - Oryza sativa japonica (Japanese rice) (RefSeq); osa00270 Cysteine and methionine metabolism - Oryza sativa japonica (Japanese rice) (RefSeq);	IPR022636; IPR022628; IPR022629; IPR022630;	S-adenosylmethionine synthetase superfamily; S-adenosylmethionine synthetase, N-terminal; S-adenosylmethionine synthetase, central domain; S-adenosylmethionine synthetase, C-terminal;
W5GVB1	Uncharacterized protein (Fragment)	42658	8.47	24.3	6	125	0.801	0.814	0.818	1.313	1.264	1.112	Yes	1.516	0.0134	up	cytosol	proteolysis; metabolic process; macromolecule metabolic process; protein metabolic process; primary metabolic process; organic substance metabolic process;		serine-type endopeptidase activity; endopeptidase activity; peptidase activity; catalytic activity; serine hydrolase activity; serine-type peptidase activity; peptidase activity, acting on L-amino acid peptides; hydrolase activity;				IPR003137; IPR000209;	Protease-associated domain, PA; Peptidase S8/S53 domain;
W5FEC0	Uncharacterized protein (Fragment)	24322	4.53	62.6	6	1005	1.069	1.027	1.08	0.966	0.937	0.893	Yes	0.880	0.0134		nuclear			organic cyclic compound binding; heterocyclic compound binding; nucleoside phosphate binding; binding; nucleic acid binding; nucleotide binding; small molecule binding;				IPR000504; IPR012677;	RNA recognition motif domain; Nucleotide-binding alpha-beta plait domain;
W5CSY8	Uncharacterized protein (Fragment)	38187	5.94	33.8	4	134	0.881	0.895	0.868	1.2	1.168	1.068	Yes	1.300	0.0135		cytosol
W5F500	Uncharacterized protein	48837	4.58	73.6	15	2536	1.102	1.137	1.055	0.827	0.91	0.934	Yes	0.811	0.0136		cytosol			ATP binding; nucleoside phosphate binding; nucleoside binding; ion binding; nucleotide binding; organic cyclic compound binding; heterocyclic compound binding; ribonucleoside binding; carbohydrate derivative binding; ribonucleotide binding; binding; purine ribonucleoside binding; anion binding; purine ribonucleotide binding; adenyl ribonucleotide binding; adenyl nucleotide binding; purine nucleos…				IPR029048; IPR029047;	Heat shock protein 70kD, C-terminal domain; Heat shock protein 70kD, peptide-binding domain;
W5AYA8	Uncharacterized protein (Fragment)	32412	9.13	24.8	3	92	0.78	0.904	0.804	1.26	1.113	1.038	Yes	1.371	0.0136	up	nuclear	response to stress; response to stimulus;						IPR014729; IPR006016;	Rossmann-like alpha/beta/alpha sandwich fold; UspA;
W5CAA5	Uncharacterized protein	28266	5.19	66.5	7	304	0.886	0.904	0.842	1.21	1.15	1.045	Yes	1.294	0.0138		chloroplast	regulation of cellular process; single organism signaling; intracellular transport; cellular response to stimulus; intracellular signal transduction; single-organism cellular process; single-organism process; nuclear transport; organic substance transport; small GTPase mediated signal transduction; signaling; response to stimulus; protein transport; establishment of localization; cellular localiz…	membrane; cell; intracellular; cell part;	nucleoside phosphate binding; nucleoside binding; ion binding; hydrolase activity, acting on acid anhydrides; hydrolase activity; nucleotide binding; nucleoside-triphosphatase activity; organic cyclic compound binding; heterocyclic compound binding; ribonucleoside binding; carbohydrate derivative binding; pyrophosphatase activity; catalytic activity; ribonucleotide binding; binding; purine ribonu…	K07897	RAB7A; Ras-related protein Rab-7A	osa04144 Endocytosis - Oryza sativa japonica (Japanese rice) (RefSeq); osa04145 Phagosome - Oryza sativa japonica (Japanese rice) (RefSeq);	IPR005225; IPR027417;	Small GTP-binding protein domain; P-loop containing nucleoside triphosphate hydrolase;
W5GDD4	Uncharacterized protein (Fragment)	54303	10.15	16.2	3	88	1.025	1.044	1.11	0.884	0.957	0.924	Yes	0.870	0.0139		chloroplast			protein binding; binding;	K07393			IPR010987; IPR012336; IPR004045;	Glutathione S-transferase, C-terminal-like; Thioredoxin-like fold; Glutathione S-transferase, N-terminal;
W5HS97	Uncharacterized protein	28725	5.34	28.7	5	99	1.242	1.268	1.339	0.779	0.612	0.781	Yes	0.564	0.0139	down	cytosol			protein binding; binding;				IPR017986; IPR015943;	WD40-repeat-containing domain; WD40/YVTN repeat-like-containing domain;
W5FCR1	Uncharacterized protein	38047	8.79	38.6	2	98	0.761	0.776	0.784	1.14	1.407	1.246	Yes	1.634	0.0139	up	chloroplast							IPR016040;	NAD(P)-binding domain;
W5I1L5	Uncharacterized protein (Fragment)	51560	5.93	16.1	3	69	0.971	0.914	0.919	1.028	1.066	1.028	Yes	1.113	0.0139		chloroplast	proteolysis; metabolic process; macromolecule metabolic process; protein metabolic process; primary metabolic process; organic substance metabolic process;		endopeptidase activity; peptidase activity; catalytic activity; aspartic-type endopeptidase activity; peptidase activity, acting on L-amino acid peptides; hydrolase activity; aspartic-type peptidase activity;				IPR021109;	Aspartic peptidase domain;
W5D4Q6	Phospholipase D	103569	5.3	58.3	26	1911	0.929	0.945	0.91	1.05	1.142	1.07	Yes	1.172	0.014		chloroplast	phosphatidylcholine metabolic process; glycerolipid metabolic process; organic hydroxy compound metabolic process; alcohol metabolic process; single-organism process; ammonium ion metabolic process; cellular lipid metabolic process; cellular metabolic process; phosphate-containing compound metabolic process; organic substance metabolic process; cellular biogenic amine metabolic process; metabolic…	membrane;	N-acylphosphatidylethanolamine-specific phospholipase D activity; ion binding; phospholipase D activity; protein binding; hydrolase activity; lipase activity; catalytic activity; phosphoric ester hydrolase activity; binding; hydrolase activity, acting on ester bonds; phospholipase activity; metal ion binding; cation binding; phosphoric diester hydrolase activity; calcium ion binding;	K01115	PLD1_2; phospholipase D1/2 [EC:3.1.4.4]	osa00565 Ether lipid metabolism - Oryza sativa japonica (Japanese rice) (RefSeq); osa04144 Endocytosis - Oryza sativa japonica (Japanese rice) (RefSeq); osa01100 Metabolic pathways - Oryza sativa japonica (Japanese rice) (RefSeq); osa00564 Glycerophospholipid metabolism - Oryza sativa japonica (Japanese rice) (RefSeq); osa01110 Biosynthesis of secondary metabolites - Oryza sativa japonica (Japane…	IPR001736; IPR000008; IPR024632;	Phospholipase D/Transphosphatidylase; C2 domain; Phospholipase D, C-terminal;
W5G351	Uncharacterized protein	22551	10.57	35.9	3	57	1.272	1.308	1.204	0.779	0.612	0.781	Yes	0.574	0.0141	down
W5D2C8	Peptidyl-prolyl cis-trans isomerase	21741	9.13	25.9	2	42	0.894	0.959	0.941	1.123	1.096	1.025	Yes	1.161	0.0142		cytosol	protein folding; metabolic process; cellular protein metabolic process; cellular macromolecule metabolic process; macromolecule metabolic process; protein metabolic process; primary metabolic process; cellular process; cellular metabolic process; organic substance metabolic process;		peptidyl-prolyl cis-trans isomerase activity; isomerase activity; catalytic activity; cis-trans isomerase activity;	K09569			IPR001179;	Peptidyl-prolyl cis-trans isomerase, FKBP-type, domain;
W5D0L0	Uncharacterized protein	26299	5.95	56.2	7	797	0.805	0.789	0.81	1.414	1.27	1.154	Yes	1.597	0.0143	up	cytosol	regulation of cellular process; regulation of macromolecule metabolic process; regulation of nucleobase-containing compound metabolic process; negative regulation of cellular process; negative regulation of cellular metabolic process; negative regulation of biological process; negative regulation of RNA metabolic process; negative regulation of transcription, DNA-templated; regulation of RNA bios…		nucleoside phosphate binding; ion binding; nucleotide binding; cofactor binding; oxidoreductase activity; heterocyclic compound binding; organic cyclic compound binding; carbohydrate derivative binding; ribonucleotide binding; catalytic activity; binding; anion binding; FMN binding; coenzyme binding; small molecule binding;	K03809	wrbA; NAD(P)H dehydrogenase (quinone) [EC:1.6.5.2]	osa01110 Biosynthesis of secondary metabolites - Oryza sativa japonica (Japanese rice) (RefSeq); osa00130 Ubiquinone and other terpenoid-quinone biosynthesis - Oryza sativa japonica (Japanese rice) (RefSeq);	IPR005025; IPR008254; IPR029039;	NADPH-dependent FMN reductase-like; Flavodoxin/nitric oxide synthase; Flavoprotein-like;
W5AP33	Uncharacterized protein	45374	7.18	35.1	8	902	1.151	1.099	1.04	0.898	0.887	0.917	Yes	0.821	0.0144		cytosol	cofactor biosynthetic process; cellular aromatic compound metabolic process; organic hydroxy compound metabolic process; pyridoxal phosphate metabolic process; single-organism process; biosynthetic process; organonitrogen compound biosynthetic process; cellular metabolic process; pyridine-containing compound metabolic process; phosphate-containing compound metabolic process; organic substance met…		catalytic activity;	K06215	pdxS; pyridoxal 5'-phosphate synthase pdxS subunit [EC:4.3.3.6]	osa00750 Vitamin B6 metabolism - Oryza sativa japonica (Japanese rice) (RefSeq);	IPR013785; IPR011060;	Aldolase-type TIM barrel; Ribulose-phosphate binding barrel;
W5C3E3	Uncharacterized protein	53351	6.29	27.4	5	86	1.121	1.048	1.023	0.836	0.919	0.921	Yes	0.838	0.0144		chloroplast	single-organism carbohydrate catabolic process; glycolytic process; oxidation-reduction process; single-organism catabolic process; small molecule metabolic process; single-organism cellular process; single-organism process; primary metabolic process; carbohydrate metabolic process; cellular metabolic process; organic substance metabolic process; carbohydrate catabolic process; single-organism ca…	intracellular membrane-bounded organelle; organelle; intracellular organelle; cell part; intracellular; intracellular part; membrane-bounded organelle; cell;	pyruvate dehydrogenase activity; pyruvate dehydrogenase (acetyl-transferring) activity; catalytic activity; oxidoreductase activity, acting on the aldehyde or oxo group of donors, disulfide as acceptor; oxidoreductase activity; oxidoreductase activity, acting on the aldehyde or oxo group of donors;	K00161	PDHA; pyruvate dehydrogenase E1 component alpha subunit [EC:1.2.4.1]	osa01130 Biosynthesis of antibiotics - Oryza sativa japonica (Japanese rice) (RefSeq); osa01200 Carbon metabolism - Oryza sativa japonica (Japanese rice) (RefSeq); osa01100 Metabolic pathways - Oryza sativa japonica (Japanese rice) (RefSeq); osa00620 Pyruvate metabolism - Oryza sativa japonica (Japanese rice) (RefSeq); osa00010 Glycolysis / Gluconeogenesis - Oryza sativa japonica (Japanese rice) …	IPR029061; IPR001017;	Thiamin diphosphate-binding fold; Dehydrogenase, E1 component;
W5CT90	Uncharacterized protein	64225	6.56	47.9	10	254	0.904	0.963	0.914	1.032	1.105	1.143	Yes	1.179	0.0144			protein folding; metabolic process; cellular protein metabolic process; cellular macromolecule metabolic process; macromolecule metabolic process; protein metabolic process; primary metabolic process; cellular process; cellular metabolic process; organic substance metabolic process;	organelle; intracellular membrane-bounded organelle; intracellular organelle; endoplasmic reticulum; cell part; intracellular; cytoplasm; endomembrane system; intracellular part; membrane-bounded organelle; cell; cytoplasmic part;	cation binding; metal ion binding; protein binding; calcium ion binding; unfolded protein binding; binding; ion binding;	K08057	CALR; calreticulin	osa04141 Protein processing in endoplasmic reticulum - Oryza sativa japonica (Japanese rice) (RefSeq); osa04145 Phagosome - Oryza sativa japonica (Japanese rice) (RefSeq);	IPR009033; IPR013320;	Calreticulin/calnexin, P domain; Concanavalin A-like lectin/glucanase domain;
W5GVC8	Uncharacterized protein	89764	6.21	12.9	3	79	0.809	0.774	0.846	1.303	1.292	1.068	Yes	1.508	0.0146	up	chloroplast	carbohydrate biosynthetic process; single-organism biosynthetic process; single-organism cellular process; single-organism process; biosynthetic process; disaccharide metabolic process; carbohydrate metabolic process; primary metabolic process; oligosaccharide biosynthetic process; cellular metabolic process; organic substance biosynthetic process; cellular biosynthetic process; organic substance…		catalytic activity;	K16055	TPS; trehalose 6-phosphate synthase/phosphatase [EC:2.4.1.15 3.1.3.12]	osa01100 Metabolic pathways - Oryza sativa japonica (Japanese rice) (RefSeq); osa00500 Starch and sucrose metabolism - Oryza sativa japonica (Japanese rice) (RefSeq);	IPR001830; IPR003337; IPR023214;	Glycosyl transferase, family 20; Trehalose-phosphatase; HAD-like domain;
W5DP57	Uncharacterized protein	95907	5.07	13.7	3	103	0.886	0.919	0.907	1.163	1.093	1.048	Yes	1.218	0.0146		cytosol			organic cyclic compound binding; heterocyclic compound binding; DNA binding; binding; protein dimerization activity; nucleic acid binding; protein binding;				IPR008906; IPR012337; IPR025525; IPR003656;	HAT dimerisation domain, C-terminal; Ribonuclease H-like domain; hAT-like transposase, RNase-H fold; Zinc finger, BED-type;
W5D4D4	Uncharacterized protein	70571	5.5	14.3	4	108	1.112	1.123	1.044	0.926	0.992	0.97	Yes	0.881	0.0146		plasma membrane	transport; transmembrane transport; single-organism localization; single-organism cellular process; single-organism process; localization; cellular process; single-organism transport; establishment of localization;	intrinsic component of membrane; membrane; integral component of membrane; membrane part;	cation binding; metal ion binding; calcium ion binding; binding; ion binding;				IPR004837; IPR002048; IPR011992;	Sodium/calcium exchanger membrane region; EF-hand domain; EF-hand domain pair;
A5HE90	Hypersensitive response protein	36995	5.29	56	7	310	0.867	0.848	0.89	1.221	1.242	1.076	Yes	1.359	0.0149	up	cytosol		membrane;
W5G1S0	Uncharacterized protein	64061	9.68	9.4	3	101	0.977	0.971	0.984	1.02	1.051	1.027	Yes	1.057	0.0149		chloroplast	transport; transmembrane transport; single-organism localization; cation transport; ion transport; metal ion transport; single-organism cellular process; single-organism process; localization; monovalent inorganic cation transport; cellular process; sodium ion transport; single-organism transport; establishment of localization;	membrane;	transporter activity;
W5I4W3	Uncharacterized protein	15600	5.88	67.2	4	447	1.034	1.166	1.137	0.853	0.888	0.88	Yes	0.785	0.0149		chloroplast			organic cyclic compound binding; heterocyclic compound binding; nucleoside phosphate binding; binding; nucleic acid binding; nucleotide binding; small molecule binding;				IPR000504; IPR012677;	RNA recognition motif domain; Nucleotide-binding alpha-beta plait domain;
W5G6X5	Uncharacterized protein	31376	8.78	37.1	5	434	1.063	1.043	1.222	0.789	0.904	0.848	Yes	0.764	0.015	down	chloroplast
W5D8X2	Uncharacterized protein	25841	5.57	40	5	418	0.95	0.971	0.997	1.038	1.05	1.093	Yes	1.090	0.0151		cytosol	dicarboxylic acid metabolic process; oxidation-reduction process; small molecule metabolic process; single-organism cellular process; single-organism process; primary metabolic process; carbohydrate metabolic process; cellular metabolic process; organic substance metabolic process; metabolic process; cellular carbohydrate metabolic process; single-organism metabolic process; malate metabolic proc…		oxidoreductase activity, acting on CH-OH group of donors; oxidoreductase activity, acting on the CH-OH group of donors, NAD or NADP as acceptor; malate dehydrogenase activity; catalytic activity; oxidoreductase activity;				IPR022383; IPR016040; IPR015955;	Lactate/malate dehydrogenase, C-terminal; NAD(P)-binding domain; Lactate dehydrogenase/glycoside hydrolase, family 4, C-terminal;
W5HBR2	Uncharacterized protein	27095	9.76	48.6	3	152	1.069	1.065	1.073	0.903	0.956	0.945	Yes	0.874	0.0152		chloroplast	cellular protein metabolic process; biosynthetic process; primary metabolic process; cellular metabolic process; organic substance biosynthetic process; cellular biosynthetic process; organic substance metabolic process; metabolic process; cellular macromolecule biosynthetic process; cellular macromolecule metabolic process; gene expression; macromolecule metabolic process; protein metabolic proc…	ribosome; organelle; intracellular organelle; intracellular non-membrane-bounded organelle; cell part; intracellular; cytoplasm; macromolecular complex; intracellular part; cell; ribonucleoprotein complex; cytoplasmic part; non-membrane-bounded organelle;	structural constituent of ribosome; structural molecule activity;	K02895	RP-L24; large subunit ribosomal protein L24	osa03010 Ribosome - Oryza sativa japonica (Japanese rice) (RefSeq);	IPR008991; IPR014722; IPR005824;	Translation protein SH3-like domain; Ribosomal protein L2 domain 2; KOW;
W5CJL1	Uncharacterized protein (Fragment)	38528	9.48	52.3	11	866	0.971	0.935	0.876	1.153	1.102	1.043	Yes	1.185	0.0152		chloroplast	cellular response to stimulus; response to stimulus; cellular process;	membrane; intrinsic component of plasma membrane; plasma membrane part; membrane part; cell part; cell periphery; anchored component of membrane; intrinsic component of membrane; cell; anchored component of plasma membrane; plasma membrane;
P27806	Histone H1	42460	10.8	38.7	4	95	1.167	1.158	1.16	0.825	0.711	0.825	Yes	0.677	0.0155	down		cellular component biogenesis; cellular component organization; nucleosome organization; cellular macromolecular complex assembly; chromatin assembly or disassembly; protein complex subunit organization; macromolecular complex subunit organization; protein-DNA complex assembly; DNA packaging; nucleosome assembly; chromosome organization; cellular component assembly; macromolecular complex assembl…	intracellular organelle; intracellular non-membrane-bounded organelle; intracellular organelle part; macromolecular complex; intracellular part; cell; organelle part; DNA bending complex; chromosomal part; nucleosome; non-membrane-bounded organelle; intracellular membrane-bounded organelle; organelle; nucleus; chromatin; intracellular; cell part; chromosome; protein complex; membrane-bounded orga…	organic cyclic compound binding; heterocyclic compound binding; DNA binding; binding; nucleic acid binding;	K11275			IPR011991; IPR005818;	Winged helix-turn-helix DNA-binding domain; Linker histone H1/H5, domain H15;
W5GVS6	Uncharacterized protein	37344	9.31	64	12	570	0.859	0.961	0.916	1.145	1.095	1.033	Yes	1.196	0.0155		cytosol	transport; localization; establishment of localization;	intrinsic component of membrane; membrane; integral component of membrane; membrane part;		K15102			IPR023395;	Mitochondrial carrier domain;
W4ZT78	Uncharacterized protein	62121	6.78	63.2	12	460	0.855	0.881	0.87	1.141	1.198	1.054	Yes	1.302	0.0157	up	chloroplast	glutamine family amino acid metabolic process; cellular amino acid biosynthetic process; arginine biosynthetic process; organic acid biosynthetic process; single-organism biosynthetic process; small molecule metabolic process; single-organism cellular process; arginine metabolic process; single-organism process; nitrogen compound metabolic process; biosynthetic process; alpha-amino acid metabolic…		ATP binding; argininosuccinate synthase activity; nucleoside phosphate binding; ligase activity; nucleoside binding; ion binding; nucleotide binding; ligase activity, forming carbon-nitrogen bonds; organic cyclic compound binding; heterocyclic compound binding; ribonucleoside binding; carbohydrate derivative binding; catalytic activity; ribonucleotide binding; binding; purine ribonucleoside bindi…	K01940	argG; argininosuccinate synthase [EC:6.3.4.5]	osa01130 Biosynthesis of antibiotics - Oryza sativa japonica (Japanese rice) (RefSeq); osa01230 Biosynthesis of amino acids - Oryza sativa japonica (Japanese rice) (RefSeq); osa01100 Metabolic pathways - Oryza sativa japonica (Japanese rice) (RefSeq); osa00250 Alanine, aspartate and glutamate metabolism - Oryza sativa japonica (Japanese rice) (RefSeq); osa01110 Biosynthesis of secondary metabolit…	IPR014729; IPR024074;	Rossmann-like alpha/beta/alpha sandwich fold; Argininosuccinate synthetase, catalytic/multimerisation domain body;
W5AY31	Uncharacterized protein	31647	9.01	31.6	5	564	1.176	1.019	1.118	0.801	0.884	0.923	Yes	0.787	0.0157		chloroplast		extracellular region;	transition metal ion binding; binding; ion binding; metal ion binding; cation binding; nutrient reservoir activity; manganese ion binding;				IPR011051; IPR006045; IPR014710;	RmlC-like cupin domain; Cupin 1; RmlC-like jelly roll fold;
W5FK41	Uncharacterized protein	81292	5.4	20.7	6	139	0.895	0.982	0.939	1.051	1.095	1.107	Yes	1.155	0.0157		chloroplast	metabolic process;		catalytic activity;				IPR000873;	AMP-dependent synthetase/ligase;
W5CQ20	50S ribosomal protein L31	18829	5.8	32.4	2	72	1.089	0.993	1.058	0.916	0.874	0.912	Yes	0.861	0.0158		chloroplast	cellular protein metabolic process; biosynthetic process; primary metabolic process; cellular metabolic process; organic substance biosynthetic process; cellular biosynthetic process; organic substance metabolic process; metabolic process; cellular macromolecule biosynthetic process; cellular macromolecule metabolic process; gene expression; macromolecule metabolic process; protein metabolic proc…	ribosome; organelle; intracellular organelle; intracellular non-membrane-bounded organelle; cell part; intracellular; cytoplasm; macromolecular complex; intracellular part; cell; ribonucleoprotein complex; cytoplasmic part; non-membrane-bounded organelle;	structural constituent of ribosome; structural molecule activity;	K02909	RP-L31; large subunit ribosomal protein L31	osa03010 Ribosome - Oryza sativa japonica (Japanese rice) (RefSeq);
W4ZY59	Uncharacterized protein (Fragment)	28245	5.21	39.2	3	87	0.937	0.901	0.926	1.03	1.13	1.078	Yes	1.171	0.0158		cytosol				K06997			IPR029066; IPR001608;	PLP-binding barrel; Alanine racemase, N-terminal;
W5A066	Uncharacterized protein	64269	6.14	26.4	4	194	1.08	1.024	1.095	0.884	0.921	0.971	Yes	0.868	0.0162		chloroplast	metabolic process; cellular metabolic process; cellular process;		cofactor binding; catalytic activity; binding; coenzyme binding;	K10046	GME; GDP-D-mannose 3', 5'-epimerase [EC:5.1.3.18 5.1.3.-]	osa01100 Metabolic pathways - Oryza sativa japonica (Japanese rice) (RefSeq); osa01110 Biosynthesis of secondary metabolites - Oryza sativa japonica (Japanese rice) (RefSeq); osa00053 Ascorbate and aldarate metabolism - Oryza sativa japonica (Japanese rice) (RefSeq); osa00520 Amino sugar and nucleotide sugar metabolism - Oryza sativa japonica (Japanese rice) (RefSeq);	IPR001509; IPR016040;	NAD-dependent epimerase/dehydratase, N-terminal domain; NAD(P)-binding domain;
W5CTN8	Uncharacterized protein	53255	5.54	13.1	3	83	0.938	0.988	0.942	1.094	1.026	1.052	Yes	1.106	0.0162		cytosol	metabolic process;		hydrolase activity; catalytic activity;	K14664			IPR011650;	Peptidase M20, dimerisation domain;
W5FNE4	Uncharacterized protein	111865	5.24	22.2	9	498	0.898	0.973	0.891	1.037	1.156	1.162	Yes	1.215	0.0163		chloroplast	protein folding; metabolic process; response to stress; cellular protein metabolic process; cellular macromolecule metabolic process; macromolecule metabolic process; protein metabolic process; response to stimulus; primary metabolic process; cellular process; cellular metabolic process; organic substance metabolic process;		ATP binding; nucleoside phosphate binding; nucleoside binding; ion binding; protein binding; nucleotide binding; organic cyclic compound binding; heterocyclic compound binding; ribonucleoside binding; carbohydrate derivative binding; ribonucleotide binding; binding; purine ribonucleoside binding; anion binding; purine ribonucleotide binding; unfolded protein binding; adenyl ribonucleotide binding…	K09487	HSP90B; heat shock protein 90kDa beta	osa04626 Plant-pathogen interaction - Oryza sativa japonica (Japanese rice) (RefSeq); osa04141 Protein processing in endoplasmic reticulum - Oryza sativa japonica (Japanese rice) (RefSeq);	IPR020575; IPR020568; IPR003594;	Heat shock protein Hsp90, N-terminal; Ribosomal protein S5 domain 2-type fold; Histidine kinase-like ATPase, C-terminal domain;
W5HU34	Uncharacterized protein	26787	8.81	34.8	2	54	1.114	1.203	1.087	0.795	0.935	0.902	Yes	0.773	0.0166		nuclear							IPR023115; IPR009000;	Translation initiation factor IF- 2, domain 3; Translation protein, beta-barrel domain;
W4ZMF6	Uncharacterized protein	59916	8.13	21.6	3	93	0.651	0.845	0.697	1.307	1.32	1.289	Yes	1.786	0.0167	up	mitochondria			organic cyclic compound binding; heterocyclic compound binding; transferase activity, transferring nitrogenous groups; catalytic activity; binding; ion binding; anion binding; transaminase activity; transferase activity; cofactor binding; pyridoxal phosphate binding;	K00827	AGXT2; alanine-glyoxylate transaminase / (R)-3-amino-2-methylpropionate-pyruvate transaminase [EC:2.6.1.44 2.6.1.40]	osa01100 Metabolic pathways - Oryza sativa japonica (Japanese rice) (RefSeq); osa00250 Alanine, aspartate and glutamate metabolism - Oryza sativa japonica (Japanese rice) (RefSeq); osa00260 Glycine, serine and threonine metabolism - Oryza sativa japonica (Japanese rice) (RefSeq); osa01110 Biosynthesis of secondary metabolites - Oryza sativa japonica (Japanese rice) (RefSeq);	IPR015424; IPR015421; IPR015422;	Pyridoxal phosphate-dependent transferase; Pyridoxal phosphate-dependent transferase, major region, subdomain 1; Pyridoxal phosphate-dependent transferase, major region, subdomain 2;
W5D1J9	Uncharacterized protein	21543	9.08	20.9	2	50	0.931	0.953	0.914	1.139	1.135	1.042	Yes	1.185	0.0169		chloroplast							IPR008976;	Lipase/lipooxygenase, PLAT/LH2;
W5BYM8	Uncharacterized protein	49356	5.55	26.3	4	147	0.84	0.805	0.75	1.054	1.353	1.256	Yes	1.529	0.0169	up	cytosol			hydrolase activity; catalytic activity; hydrolase activity, acting on glycosyl bonds;	K18881	DJ1D; D-lactate dehydratase [EC:4.2.1.130]	osa00620 Pyruvate metabolism - Oryza sativa japonica (Japanese rice) (RefSeq);	IPR002818; IPR029062;	ThiJ/PfpI; Class I glutamine amidotransferase-like;
W5GFV2	Uncharacterized protein (Fragment)	9131	4.47	42.3	2	195	0.788	0.777	0.918	1.109	1.178	1.101	Yes	1.364	0.017	up	cytosol			transferase activity, transferring glycosyl groups; transferase activity, transferring hexosyl groups; catalytic activity; transferase activity;
W5G718	Uncharacterized protein	63741	5.93	50	14	524	0.926	0.986	0.907	1.027	1.112	1.097	Yes	1.148	0.0171		cytosol	sulfur compound metabolic process; regulation of cellular process; regulation of biological quality; peptide metabolic process; oxidation-reduction process; cell redox homeostasis; single-organism cellular process; nitrogen compound metabolic process; cellular homeostasis; single-organism process; cellular amide metabolic process; cellular metabolic process; organic substance metabolic process; h…		oxidoreductase activity, acting on NAD(P)H; nucleoside phosphate binding; flavin adenine dinucleotide binding; ion binding; antioxidant activity; nucleotide binding; oxidoreductase activity, acting on a sulfur group of donors, NAD(P) as acceptor; cofactor binding; glutathione-disulfide reductase activity; oxidoreductase activity; disulfide oxidoreductase activity; heterocyclic compound binding; o…	K00383	GSR; glutathione reductase (NADPH) [EC:1.8.1.7]	osa00480 Glutathione metabolism - Oryza sativa japonica (Japanese rice) (RefSeq);	IPR016156; IPR001327; IPR004099; IPR023753;	FAD/NAD-linked reductase, dimerisation domain; Pyridine nucleotide-disulphide oxidoreductase, NAD-binding domain; Pyridine nucleotide-disulphide oxidoreductase, dimerisation domain; Pyridine nucleotide-disulphide oxidoreductase, FAD/NAD(P)-binding domain;
W5DZW0	Uncharacterized protein	41549	8.18	39.4	10	906	0.934	0.97	0.981	1.033	1.063	1.02	Yes	1.080	0.0172		chloroplast	nitrogen compound metabolic process; metabolic process;		hydrolase activity; catalytic activity; hydrolase activity, acting on carbon-nitrogen (but not peptide) bonds;	K13566	NIT2; omega-amidase [EC:3.5.1.3]	osa00250 Alanine, aspartate and glutamate metabolism - Oryza sativa japonica (Japanese rice) (RefSeq);	IPR003010;	Carbon-nitrogen hydrolase;
W5AXU9	Uncharacterized protein (Fragment)	126609	9.23	14.4	3	85	1.073	1.1	1.069	0.884	0.915	0.967	Yes	0.853	0.0174		nuclear			organic cyclic compound binding; heterocyclic compound binding; protein binding; binding; nucleic acid binding;	K11593			IPR014811; IPR003165; IPR012337; IPR003100;	Domain of unknown function DUF1785; Piwi domain; Ribonuclease H-like domain; PAZ domain;
W5E6X3	Uncharacterized protein	25312	6.65	33.8	5	234	0.909	0.933	0.82	1.147	1.154	1.111	Yes	1.282	0.0174		cytosol	regulation of cellular process; regulation of macromolecule metabolic process; regulation of nucleobase-containing compound metabolic process; negative regulation of cellular process; negative regulation of cellular metabolic process; negative regulation of biological process; negative regulation of RNA metabolic process; negative regulation of transcription, DNA-templated; regulation of RNA bios…		nucleoside phosphate binding; ion binding; nucleotide binding; cofactor binding; oxidoreductase activity; heterocyclic compound binding; organic cyclic compound binding; carbohydrate derivative binding; ribonucleotide binding; catalytic activity; binding; anion binding; FMN binding; coenzyme binding; small molecule binding;	K03809	wrbA; NAD(P)H dehydrogenase (quinone) [EC:1.6.5.2]	osa01110 Biosynthesis of secondary metabolites - Oryza sativa japonica (Japanese rice) (RefSeq); osa00130 Ubiquinone and other terpenoid-quinone biosynthesis - Oryza sativa japonica (Japanese rice) (RefSeq);	IPR005025; IPR008254; IPR029039;	NADPH-dependent FMN reductase-like; Flavodoxin/nitric oxide synthase; Flavoprotein-like;
W5F969	Uncharacterized protein	52213	10.9	20.3	4	76	1.264	1.105	1.208	0.775	0.633	0.842	Yes	0.629	0.0175	down	nuclear	cellular component biogenesis; cellular component organization; nucleosome organization; cellular macromolecular complex assembly; chromatin assembly or disassembly; protein complex subunit organization; macromolecular complex subunit organization; protein-DNA complex assembly; DNA packaging; nucleosome assembly; chromosome organization; cellular component assembly; macromolecular complex assembl…	intracellular organelle; intracellular non-membrane-bounded organelle; intracellular organelle part; macromolecular complex; intracellular part; cell; organelle part; DNA bending complex; chromosomal part; nucleosome; non-membrane-bounded organelle; intracellular membrane-bounded organelle; organelle; nucleus; chromatin; intracellular; cell part; chromosome; protein complex; membrane-bounded orga…	organic cyclic compound binding; heterocyclic compound binding; DNA binding; binding; nucleic acid binding;	K11275			IPR011991; IPR005818;	Winged helix-turn-helix DNA-binding domain; Linker histone H1/H5, domain H15;
W5EFE4	Uncharacterized protein	20548	5.53	27.6	3	112	0.567	0.533	0.54	1.346	1.172	1.847	Yes	2.662	0.0175	up	cytosol				K13993	HSP20; HSP20 family protein	osa04141 Protein processing in endoplasmic reticulum - Oryza sativa japonica (Japanese rice) (RefSeq);	IPR002068; IPR008978;	Alpha crystallin/Hsp20 domain; HSP20-like chaperone;
W5ANF6	Uncharacterized protein	107850	4.05	12.8	4	140	1.169	1.096	1.022	0.855	0.923	0.907	Yes	0.817	0.0176		cytosol			nucleoside phosphate binding; nucleoside binding; ion binding; nucleotide binding; organic cyclic compound binding; heterocyclic compound binding; ribonucleoside binding; carbohydrate derivative binding; ribonucleotide binding; binding; purine ribonucleoside binding; anion binding; purine ribonucleotide binding; purine nucleoside binding; guanyl ribonucleotide binding; guanyl nucleotide binding; …				IPR006703; IPR027417;	AIG1-type guanine nucleotide-binding (G) domain; P-loop containing nucleoside triphosphate hydrolase;
W5CLV9	Uncharacterized protein	45904	5.77	22.7	4	131	0.707	0.702	0.79	1.462	1.179	1.076	Yes	1.690	0.0176	up	cytosol	single-organism process; metabolic process; oxidation-reduction process; single-organism metabolic process;		organic cyclic compound binding; heterocyclic compound binding; heme binding; iron ion binding; transition metal ion binding; catalytic activity; binding; ion binding; cation binding; metal ion binding; oxidoreductase activity, acting on paired donors, with incorporation or reduction of molecular oxygen; monooxygenase activity; tetrapyrrole binding; oxidoreductase activity;
W5BCL4	Uncharacterized protein	47567	8.2	31	9	169	1.069	1.415	1.14	0.74	0.729	0.851	Yes	0.640	0.0177	down	chloroplast	single-organism process; metabolic process; oxidation-reduction process; single-organism metabolic process;		catalytic activity; oxidoreductase activity;				IPR023210;	NADP-dependent oxidoreductase domain;
W5AXI7	Uncharacterized protein (Fragment)	80596	4.91	31.8	10	423	0.952	0.952	0.856	1.106	1.145	1.153	Yes	1.233	0.0177		cytosol	regulation of cellular process; homeostatic process; regulation of biological quality; metabolic process; regulation of biological process; oxidation-reduction process; single-organism metabolic process; cell redox homeostasis; single-organism cellular process; cellular homeostasis; single-organism process; cellular process; biological regulation;		protein-disulfide reductase activity; oxidoreductase activity, acting on a sulfur group of donors; oxidoreductase activity, acting on NAD(P)H; catalytic activity; oxidoreductase activity, acting on a sulfur group of donors, NAD(P) as acceptor; oxidoreductase activity;	K17609			IPR012336; IPR011424;	Thioredoxin-like fold; C1-like;
W5GUV6	Uncharacterized protein	36222	6.34	34.9	4	185	1.232	1.181	1.22	0.68	0.825	0.83	Yes	0.643	0.0179	down	chloroplast			organic cyclic compound binding; heterocyclic compound binding; nucleoside phosphate binding; binding; nucleic acid binding; nucleotide binding; small molecule binding;				IPR000504; IPR012677;	RNA recognition motif domain; Nucleotide-binding alpha-beta plait domain;
W5FWS8	Uncharacterized protein	84181	8.06	12.2	3	98	0.93	0.934	0.911	1.116	1.106	1.03	Yes	1.172	0.0179		chloroplast	metabolic process;		catalytic activity;	K01897	ACSL; long-chain acyl-CoA synthetase [EC:6.2.1.3]	osa01100 Metabolic pathways - Oryza sativa japonica (Japanese rice) (RefSeq); osa00071 Fatty acid degradation - Oryza sativa japonica (Japanese rice) (RefSeq); osa01212 Fatty acid metabolism - Oryza sativa japonica (Japanese rice) (RefSeq); osa04146 Peroxisome - Oryza sativa japonica (Japanese rice) (RefSeq); osa00061 Fatty acid biosynthesis - Oryza sativa japonica (Japanese rice) (RefSeq);	IPR000873;	AMP-dependent synthetase/ligase;
W5CN59	Uncharacterized protein (Fragment)	25450	9.28	17.9	2	73	1.072	1.064	1.112	0.925	0.889	0.979	Yes	0.860	0.0179		nuclear	cellular protein metabolic process; biosynthetic process; primary metabolic process; organic substance biosynthetic process; cellular metabolic process; cellular biosynthetic process; organic substance metabolic process; metabolic process; cellular macromolecule biosynthetic process; translational initiation; cellular macromolecule metabolic process; gene expression; macromolecule metabolic proce…		organic cyclic compound binding; heterocyclic compound binding; RNA binding; translation factor activity, nucleic acid binding; binding; nucleic acid binding; translation initiation factor activity;				IPR001950;	Translation initiation factor SUI1;
W5D5P0	Uncharacterized protein	52352	5.17	18.5	4	124	1.116	1.258	1.061	0.804	0.932	0.751	Yes	0.724	0.018	down	cytosol	proteolysis; metabolic process; macromolecule metabolic process; protein metabolic process; primary metabolic process; organic substance metabolic process;		endopeptidase activity; peptidase activity, acting on L-amino acid peptides; cysteine-type peptidase activity; hydrolase activity; peptidase activity; cysteine-type endopeptidase activity; catalytic activity;				IPR029030; IPR011600;	Caspase-like domain; Peptidase C14, caspase domain;
W5BV69	Uncharacterized protein	15426	4.53	78.5	5	465	1.099	1.074	1.274	0.813	0.788	0.79	Yes	0.694	0.0182	down	cytosol,nuclear	glutamine family amino acid metabolic process; cellular amino acid biosynthetic process; glutamine biosynthetic process; organic acid biosynthetic process; single-organism biosynthetic process; small molecule metabolic process; glutamine metabolic process; single-organism cellular process; single-organism process; nitrogen compound metabolic process; biosynthetic process; alpha-amino acid metabol…		ligase activity, forming carbon-nitrogen bonds; ammonia ligase activity; glutamate-ammonia ligase activity; acid-ammonia (or amide) ligase activity; catalytic activity; ligase activity;				IPR008147;	Glutamine synthetase, beta-Grasp;
W5D4R0	Uncharacterized protein	33159	8.78	37.1	8	2276	0.919	0.898	0.9	1.195	1.084	1.085	Yes	1.238	0.0183		chloroplast				K03542	psbS; photosystem II 22kDa protein	osa01100 Metabolic pathways - Oryza sativa japonica (Japanese rice) (RefSeq); osa00195 Photosynthesis - Oryza sativa japonica (Japanese rice) (RefSeq);	IPR023329;	Chlorophyll a/b binding protein domain;
W5D2W9	Uncharacterized protein	50680	5.92	22.7	4	140	1.165	1.187	1.063	0.806	0.814	0.957	Yes	0.755	0.0183	down	cytosol				K01733	thrC; threonine synthase [EC:4.2.3.1]	osa01230 Biosynthesis of amino acids - Oryza sativa japonica (Japanese rice) (RefSeq); osa01100 Metabolic pathways - Oryza sativa japonica (Japanese rice) (RefSeq); osa00260 Glycine, serine and threonine metabolism - Oryza sativa japonica (Japanese rice) (RefSeq); osa01110 Biosynthesis of secondary metabolites - Oryza sativa japonica (Japanese rice) (RefSeq); osa00750 Vitamin B6 metabolism - Oryz…	IPR001926;	Tryptophan synthase beta subunit-like PLP-dependent enzyme;
W4ZRZ2	Uncharacterized protein	63185	5.63	28.1	6	223	0.908	0.929	0.965	1.058	1.041	1.142	Yes	1.157	0.0183		cytosol		membrane; outer membrane;		K07277			IPR000184;	Bacterial surface antigen (D15);
W5I1R5	Uncharacterized protein	54902	6.06	20.5	5	180	0.904	0.933	0.86	1.218	1.084	1.063	Yes	1.248	0.0184		chloroplast				K03152			IPR029062; IPR002818;	Class I glutamine amidotransferase-like; ThiJ/PfpI;
W5DKW7	Uncharacterized protein (Fragment)	20537	5.72	63	2	53	0.912	0.825	0.831	1.146	1.159	0.994	Yes	1.285	0.0184		cytosol	establishment of protein localization; transport; intracellular transport; cellular macromolecule localization; establishment of localization in cell; intracellular protein transport; organic substance transport; protein localization; macromolecule localization; cellular protein localization; localization; protein transport; establishment of localization; cellular localization;	cell; intracellular; cell part;	nucleoside phosphate binding; nucleoside binding; ion binding; nucleotide binding; organic cyclic compound binding; heterocyclic compound binding; ribonucleoside binding; carbohydrate derivative binding; ribonucleotide binding; binding; purine ribonucleoside binding; anion binding; purine ribonucleotide binding; purine nucleoside binding; guanyl ribonucleotide binding; guanyl nucleotide binding; …				IPR027417;	P-loop containing nucleoside triphosphate hydrolase;
W5EZU1	Ribulose bisphosphate carboxylase small chain (Fragment)	19434	5.4	86.8	11	5578	1.109	1.176	1.124	0.921	0.786	0.886	Yes	0.761	0.0187	down	chloroplast	metabolic process; cellular metabolic compound salvage; single-organism metabolic process; single-organism process; carbon fixation; biosynthetic process; cellular process; cellular metabolic process; photorespiration; cellular biosynthetic process; photosynthesis; organic substance metabolic process;	organelle; intracellular membrane-bounded organelle; intracellular organelle; cell part; intracellular; cytoplasm; intracellular part; membrane-bounded organelle; cell; plastid; cytoplasmic part;	catalytic activity; carbon-carbon lyase activity; ribulose-bisphosphate carboxylase activity; carboxy-lyase activity; lyase activity; monooxygenase activity; oxidoreductase activity;				IPR000894;	Ribulose bisphosphate carboxylase small chain, domain;
W5DCW8	Carbonic anhydrase	10870	6.52	79.8	4	2856	1.08	1.282	1.077	0.85	0.803	0.922	Yes	0.749	0.0187	down	extracellular	carbon utilization; single-organism process;		transition metal ion binding; catalytic activity; binding; ion binding; metal ion binding; cation binding; lyase activity; hydro-lyase activity; carbonate dehydratase activity; zinc ion binding; carbon-oxygen lyase activity;
W5GDU9	Uncharacterized protein	166355	5.91	19.2	4	132	0.936	0.996	0.93	1.04	1.07	1.127	Yes	1.131	0.0188		plasma membrane			binding;	K12828	SF3B1; splicing factor 3B subunit 1	osa03040 Spliceosome - Oryza sativa japonica (Japanese rice) (RefSeq);	IPR011989; IPR015016; IPR016024;	Armadillo-like helical; Splicing factor 3B subunit 1; Armadillo-type fold;
W5GU67	Uncharacterized protein	126786	6.24	10	2	42	1.051	1.136	1.048	0.925	0.912	0.944	Yes	0.860	0.019		vacuolar membrane	phosphorylation; cellular protein metabolic process; primary metabolic process; cellular metabolic process; phosphate-containing compound metabolic process; organic substance metabolic process; metabolic process; protein phosphorylation; phosphorus metabolic process; cellular macromolecule metabolic process; cellular protein modification process; protein metabolic process; macromolecule metabolic…	intrinsic component of membrane; membrane; integral component of membrane; membrane part;	ATP binding; nucleoside phosphate binding; phosphotransferase activity, alcohol group as acceptor; nucleoside binding; ion binding; protein binding; nucleotide binding; protein kinase activity; organic cyclic compound binding; heterocyclic compound binding; ribonucleoside binding; carbohydrate derivative binding; kinase activity; ribonucleotide binding; catalytic activity; binding; purine ribonuc…				IPR000719; IPR002290; IPR013210; IPR013320; IPR011009;	Protein kinase domain; Serine/threonine/dual specificity protein kinase, catalytic domain; Leucine-rich repeat-containing N-terminal, type 2; Concanavalin A-like lectin/glucanase domain; Protein kinase-like domain;
W5GXW1	Uncharacterized protein (Fragment)	9729	5.22	45.3	2	49	0.795	0.815	0.773	1.138	1.405	1.157	Yes	1.553	0.0192	up	cytosol
W5HI75	Uncharacterized protein	48889	5.69	38.4	7	169	0.876	0.868	0.85	1.083	1.253	1.253	Yes	1.384	0.0192	up	chloroplast
W5DEI7	Uncharacterized protein (Fragment)	28693	4.93	40.4	6	454	0.912	0.926	0.821	1.058	1.277	1.151	Yes	1.311	0.0192	up	chloroplast							IPR001763;	Rhodanese-like domain;
W5AX02	Uncharacterized protein	19990	10.27	26.9	3	110	1.083	1.035	1.205	0.833	0.926	0.897	Yes	0.799	0.0193		chloroplast	cellular protein metabolic process; biosynthetic process; primary metabolic process; cellular metabolic process; organic substance biosynthetic process; cellular biosynthetic process; organic substance metabolic process; metabolic process; cellular macromolecule biosynthetic process; cellular macromolecule metabolic process; gene expression; macromolecule metabolic process; protein metabolic proc…	ribosome; organelle; intracellular organelle; intracellular non-membrane-bounded organelle; cell part; intracellular; cytoplasm; macromolecular complex; intracellular part; cell; ribonucleoprotein complex; cytoplasmic part; non-membrane-bounded organelle;	structural constituent of ribosome; structural molecule activity;	K02961	RP-S17; small subunit ribosomal protein S17	osa03010 Ribosome - Oryza sativa japonica (Japanese rice) (RefSeq);	IPR012340;	Nucleic acid-binding, OB-fold;
W5B0D9	Uncharacterized protein (Fragment)	11389	4.28	83	4	839	1.136	1.138	1.151	0.779	0.895	0.874	Yes	0.744	0.0194	down	chloroplast							IPR003823;	Domain of unknown function CP12;
W5HCJ9	Uncharacterized protein (Fragment)	29872	5.16	69.6	9	515	0.91	0.976	0.949	1.032	1.079	1.025	Yes	1.106	0.0194		chloroplast			protein binding; binding;				IPR010987; IPR012336; IPR004045;	Glutathione S-transferase, C-terminal-like; Thioredoxin-like fold; Glutathione S-transferase, N-terminal;
W5GHD7	Phosphoglycerate kinase	55757	6.21	77.8	21	3055	0.99	0.952	0.959	1.022	1.079	1.083	Yes	1.098	0.0195		cytosol	single-organism carbohydrate catabolic process; glycolytic process; single-organism catabolic process; small molecule metabolic process; single-organism cellular process; single-organism process; carbohydrate metabolic process; primary metabolic process; cellular metabolic process; organic substance metabolic process; carbohydrate catabolic process; single-organism carbohydrate metabolic process;…		ATP binding; nucleoside phosphate binding; nucleoside binding; ion binding; nucleotide binding; phosphotransferase activity, carboxyl group as acceptor; organic cyclic compound binding; heterocyclic compound binding; ribonucleoside binding; carbohydrate derivative binding; kinase activity; catalytic activity; ribonucleotide binding; binding; phosphoglycerate kinase activity; purine ribonucleoside…	K00927	PGK; phosphoglycerate kinase [EC:2.7.2.3]	osa01130 Biosynthesis of antibiotics - Oryza sativa japonica (Japanese rice) (RefSeq); osa01230 Biosynthesis of amino acids - Oryza sativa japonica (Japanese rice) (RefSeq); osa01200 Carbon metabolism - Oryza sativa japonica (Japanese rice) (RefSeq); osa01100 Metabolic pathways - Oryza sativa japonica (Japanese rice) (RefSeq); osa00010 Glycolysis / Gluconeogenesis - Oryza sativa japonica (Japanes…	IPR015824; IPR015901;	Phosphoglycerate kinase, N-terminal; Phosphoglycerate kinase, C-terminal;
W5APZ5	Uncharacterized protein	43480	5.66	45.9	10	236	0.589	0.615	0.616	1.414	1.749	1.139	Yes	2.364	0.0196	up	cytosol							IPR023210;	NADP-dependent oxidoreductase domain;
W5DYM3	Uncharacterized protein	28915	9.61	41.5	5	99	1.075	1.115	1.071	0.963	0.927	0.866	Yes	0.845	0.02		chloroplast	metabolic process; protein metabolic process; macromolecule metabolic process; primary metabolic process; organic substance metabolic process;						IPR023150; IPR004176;	Double Clp-N motif; Clp, N-terminal;
W5H4V8	Uncharacterized protein	114226	5.33	34.5	14	358	0.858	0.949	0.789	1.093	1.092	1.197	Yes	1.303	0.0201	up	cytosol	transport; lipid transport; single-organism localization; single-organism process; lipid localization; organic substance transport; macromolecule localization; localization; single-organism transport; establishment of localization;		peptidase activity; transition metal ion binding; catalytic activity; binding; ion binding; lipid transporter activity; cation binding; metal ion binding; substrate-specific transporter activity; peptidase activity, acting on L-amino acid peptides; hydrolase activity; metallopeptidase activity; zinc ion binding; transporter activity;	K08776			IPR014782; IPR011030; IPR024571;	Peptidase M1, membrane alanine aminopeptidase, N-terminal; Vitellinogen, superhelical; ERAP1-like C-terminal domain;
W5ANN6	Uncharacterized protein	51939	6.48	41.6	5	122	0.801	0.837	0.967	1.173	1.215	1.107	Yes	1.342	0.0201	up		single-organism process; metabolic process; oxidation-reduction process; single-organism metabolic process;		nucleoside phosphate binding; flavin adenine dinucleotide binding; ion binding; nucleotide binding; cofactor binding; oxidoreductase activity; oxidoreductase activity, acting on the CH-CH group of donors; heterocyclic compound binding; organic cyclic compound binding; catalytic activity; binding; anion binding; acyl-CoA dehydrogenase activity; coenzyme binding; small molecule binding;	K00253	IVD; isovaleryl-CoA dehydrogenase [EC:1.3.8.4]	osa00280 Valine, leucine and isoleucine degradation - Oryza sativa japonica (Japanese rice) (RefSeq); osa01100 Metabolic pathways - Oryza sativa japonica (Japanese rice) (RefSeq);	IPR013786; IPR009100; IPR006091; IPR009075;	Acyl-CoA dehydrogenase/oxidase, N-terminal; Acyl-CoA dehydrogenase/oxidase, N-terminal and middle domain; Acyl-CoA oxidase/dehydrogenase, central domain; Acyl-CoA dehydrogenase/oxidase C-terminal;
W5DVJ7	Acyl-coenzyme A oxidase	86603	6.73	27.4	7	163	0.961	0.984	0.908	1.039	1.06	1.11	Yes	1.125	0.0202		cytosol	lipid oxidation; single-organism process; cellular lipid metabolic process; cellular metabolic process; organic substance metabolic process; metabolic process; lipid modification; cellular catabolic process; monocarboxylic acid metabolic process; cellular process; lipid metabolic process; lipid catabolic process; fatty acid oxidation; oxidation-reduction process; single-organism catabolic process…	organelle; intracellular membrane-bounded organelle; intracellular organelle; cell part; intracellular; peroxisome; microbody; cytoplasm; intracellular part; cell; membrane-bounded organelle; cytoplasmic part;	oxidoreductase activity, acting on the CH-CH group of donors, oxygen as acceptor; nucleoside phosphate binding; flavin adenine dinucleotide binding; ion binding; acyl-CoA oxidase activity; nucleotide binding; cofactor binding; oxidoreductase activity; oxidoreductase activity, acting on the CH-CH group of donors; heterocyclic compound binding; organic cyclic compound binding; catalytic activity; b…	K00232	E1.3.3.6; acyl-CoA oxidase [EC:1.3.3.6]	osa00592 alpha-Linolenic acid metabolism - Oryza sativa japonica (Japanese rice) (RefSeq); osa01100 Metabolic pathways - Oryza sativa japonica (Japanese rice) (RefSeq); osa00071 Fatty acid degradation - Oryza sativa japonica (Japanese rice) (RefSeq); osa01212 Fatty acid metabolism - Oryza sativa japonica (Japanese rice) (RefSeq); osa04146 Peroxisome - Oryza sativa japonica (Japanese rice) (RefSeq…	IPR029320; IPR013786; IPR009100; IPR006091; IPR002655; IPR009075;	Acyl-coenzyme A oxidase, N-terminal; Acyl-CoA dehydrogenase/oxidase, N-terminal; Acyl-CoA dehydrogenase/oxidase, N-terminal and middle domain; Acyl-CoA oxidase/dehydrogenase, central domain; Acyl-CoA oxidase, C-terminal; Acyl-CoA dehydrogenase/oxidase C-terminal;
W5GH59	Uncharacterized protein	25731	6.3	28.1	4	81	0.759	0.804	0.676	0.998	1.371	1.223	Yes	1.604	0.0202	up	extracellular		extracellular region;	transition metal ion binding; binding; ion binding; metal ion binding; cation binding; nutrient reservoir activity; manganese ion binding;				IPR011051; IPR006045; IPR014710;	RmlC-like cupin domain; Cupin 1; RmlC-like jelly roll fold;
W5HZS9	Uncharacterized protein	67769	9.1	38.2	7	170	0.782	0.911	0.931	1.047	1.202	1.254	Yes	1.335	0.0202	up	cytosol	single-organism process; metabolic process; oxidation-reduction process; single-organism metabolic process;		organic cyclic compound binding; heterocyclic compound binding; heme binding; iron ion binding; transition metal ion binding; catalytic activity; binding; ion binding; cation binding; metal ion binding; oxidoreductase activity, acting on paired donors, with incorporation or reduction of molecular oxygen; monooxygenase activity; tetrapyrrole binding; oxidoreductase activity;
W5EGV6	Uncharacterized protein	23974	4.84	62.3	6	241	1.139	1.094	1.107	0.93	0.882	0.808	Yes	0.784	0.0202		mitochondria
Q6RUJ2	Glutamine synthetase	44770	5.35	51.4	9	677	1.09	1.155	1.024	0.934	0.93	0.88	Yes	0.839	0.0203		cytosol	glutamine family amino acid metabolic process; cellular amino acid biosynthetic process; glutamine biosynthetic process; organic acid biosynthetic process; single-organism biosynthetic process; small molecule metabolic process; glutamine metabolic process; single-organism cellular process; single-organism process; nitrogen compound metabolic process; biosynthetic process; alpha-amino acid metabol…		ATP binding; glutamate-ammonia ligase activity; nucleoside phosphate binding; nucleoside binding; ion binding; ligase activity; ammonia ligase activity; nucleotide binding; ligase activity, forming carbon-nitrogen bonds; organic cyclic compound binding; heterocyclic compound binding; ribonucleoside binding; acid-ammonia (or amide) ligase activity; carbohydrate derivative binding; ribonucleotide b…	K01915	glnA; glutamine synthetase [EC:6.3.1.2]	osa01230 Biosynthesis of amino acids - Oryza sativa japonica (Japanese rice) (RefSeq); osa01100 Metabolic pathways - Oryza sativa japonica (Japanese rice) (RefSeq); osa00250 Alanine, aspartate and glutamate metabolism - Oryza sativa japonica (Japanese rice) (RefSeq); osa00630 Glyoxylate and dicarboxylate metabolism - Oryza sativa japonica (Japanese rice) (RefSeq); osa00910 Nitrogen metabolism - O…	IPR008146; IPR008147; IPR014746;	Glutamine synthetase, catalytic domain; Glutamine synthetase, beta-Grasp; Glutamine synthetase/guanido kinase, catalytic domain;
W5BNV2	Uncharacterized protein	75389	5.59	16.2	2	40	0.811	0.839	0.835	1.264	1.076	1.297	Yes	1.464	0.0203	up	cytosol			protein binding; binding;				IPR015943;	WD40/YVTN repeat-like-containing domain;
W5FCT7	Uncharacterized protein	82556	5.77	13.9	4	66	0.925	0.943	0.878	1.092	1.165	1.028	Yes	1.196	0.0204		chloroplast	cell wall organization or biogenesis; metabolic process; cell wall macromolecule catabolic process; cell wall macromolecule metabolic process; cellular macromolecule metabolic process; cellular catabolic process; macromolecule metabolic process; cellular process; catabolic process; cellular metabolic process; organic substance metabolic process;		beta-glucanase activity; glucan endo-1,3-beta-glucanase activity, C-3 substituted reducing group; catalytic activity; hydrolase activity, acting on glycosyl bonds; hydrolase activity, hydrolyzing O-glycosyl compounds; hydrolase activity; glucan endo-1,4-beta-glucanase activity, C-3 substituted reducing group;	K01180
W5CQT6	Uncharacterized protein	38685	8.46	16.8	3	112	1.067	1.122	1.057	0.945	0.862	0.956	Yes	0.851	0.0208		chloroplast	cellular aromatic compound metabolic process; organic acid biosynthetic process; imidazole-containing compound metabolic process; single-organism process; biosynthetic process; histidine biosynthetic process; organonitrogen compound biosynthetic process; cellular metabolic process; organic substance metabolic process; metabolic process; cellular amino acid metabolic process; heterocycle metabolic…		hydrolase activity, acting on carbon-nitrogen (but not peptide) bonds, in cyclic amidines; pyrophosphatase activity; catalytic activity; phosphoribosyl-AMP cyclohydrolase activity; phosphoribosyl-ATP diphosphatase activity; hydrolase activity, acting on acid anhydrides; hydrolase activity; cyclohydrolase activity; hydrolase activity, acting on acid anhydrides, in phosphorus-containing anhydrides;…	K11755	hisIE; phosphoribosyl-ATP pyrophosphohydrolase / phosphoribosyl-AMP cyclohydrolase [EC:3.6.1.31 3.5.4.19]	osa01230 Biosynthesis of amino acids - Oryza sativa japonica (Japanese rice) (RefSeq); osa01100 Metabolic pathways - Oryza sativa japonica (Japanese rice) (RefSeq); osa00340 Histidine metabolism - Oryza sativa japonica (Japanese rice) (RefSeq); osa01110 Biosynthesis of secondary metabolites - Oryza sativa japonica (Japanese rice) (RefSeq);	IPR002496;	Phosphoribosyl-AMP cyclohydrolase domain;
W5CEG1	Uncharacterized protein	18558	8.99	62.6	6	643	0.919	0.831	0.714	1.283	1.159	1.194	Yes	1.476	0.0208	up	chloroplast	single-organism carbohydrate catabolic process; glycolytic process; single-organism catabolic process; small molecule metabolic process; single-organism cellular process; single-organism process; carbohydrate metabolic process; primary metabolic process; cellular metabolic process; organic substance metabolic process; carbohydrate catabolic process; single-organism carbohydrate metabolic process;…		lyase activity; fructose-bisphosphate aldolase activity; aldehyde-lyase activity; catalytic activity; carbon-carbon lyase activity;				IPR013785;	Aldolase-type TIM barrel;
W5DXJ3	Uncharacterized protein	35613	10.56	55.1	8	180	1.111	1.044	1.048	0.888	0.973	0.878	Yes	0.855	0.0212		chloroplast	cellular protein metabolic process; biosynthetic process; primary metabolic process; cellular metabolic process; organic substance biosynthetic process; cellular biosynthetic process; organic substance metabolic process; metabolic process; cellular macromolecule biosynthetic process; cellular macromolecule metabolic process; gene expression; macromolecule metabolic process; protein metabolic proc…	ribosome; intracellular organelle; intracellular non-membrane-bounded organelle; intracellular organelle part; cytoplasm; macromolecular complex; intracellular part; cell; organelle part; non-membrane-bounded organelle; organelle; large ribosomal subunit; intracellular; cell part; ribosomal subunit; ribonucleoprotein complex; cytoplasmic part;	structural constituent of ribosome; structural molecule activity;	K02876	RP-L15; large subunit ribosomal protein L15	osa03010 Ribosome - Oryza sativa japonica (Japanese rice) (RefSeq);	IPR021131;	Ribosomal protein L18e/L15P;
W5I1K0	Uncharacterized protein	46041	5.63	45.8	9	480	0.747	0.906	0.898	1.074	1.112	1.28	Yes	1.359	0.0214	up	cytosol			transferase activity, transferring one-carbon groups; protein binding; O-methyltransferase activity; methyltransferase activity; catalytic activity; transferase activity; binding; protein dimerization activity;	K05279	E2.1.1.76; flavonol 3-O-methyltransferase [EC:2.1.1.76]	osa00944 Flavone and flavonol biosynthesis - Oryza sativa japonica (Japanese rice) (RefSeq);	IPR011991; IPR012967; IPR029063; IPR001077;	Winged helix-turn-helix DNA-binding domain; Plant methyltransferase dimerisation; S-adenosyl-L-methionine-dependent methyltransferase; O-methyltransferase, family 2;
W5E0L9	Uncharacterized protein	46138	8.58	17.6	4	58	1.018	1.062	1.091	0.893	0.935	0.976	Yes	0.884	0.0215		chloroplast	metabolic process;		S-acyltransferase activity; S-malonyltransferase activity; transferase activity, transferring acyl groups; malonyltransferase activity; catalytic activity; [acyl-carrier-protein] S-malonyltransferase activity; transferase activity; transferase activity, transferring acyl groups other than amino-acyl groups; fatty acid synthase activity;	K00645	fabD; [acyl-carrier-protein] S-malonyltransferase [EC:2.3.1.39]	osa01100 Metabolic pathways - Oryza sativa japonica (Japanese rice) (RefSeq); osa01212 Fatty acid metabolism - Oryza sativa japonica (Japanese rice) (RefSeq); osa00061 Fatty acid biosynthesis - Oryza sativa japonica (Japanese rice) (RefSeq);	IPR016035; IPR014043; IPR001227; IPR020801; IPR016036;	Acyl transferase/acyl hydrolase/lysophospholipase; Acyl transferase; Acyl transferase domain; Polyketide synthase, acyl transferase domain; Malonyl-CoA ACP transacylase, ACP-binding;
W5C162	Uncharacterized protein	16865	7.68	55.8	7	189	0.785	0.869	0.932	1.176	1.195	1.162	Yes	1.366	0.0219	up	chloroplast	regulation of cellular process; homeostatic process; regulation of biological quality; regulation of biological process; cell redox homeostasis; single-organism cellular process; cellular homeostasis; single-organism process; cellular process; biological regulation;		electron carrier activity; protein disulfide oxidoreductase activity; oxidoreductase activity, acting on a sulfur group of donors; disulfide oxidoreductase activity; catalytic activity; oxidoreductase activity;	K03676			IPR002109; IPR014025; IPR011899; IPR012336;	Glutaredoxin; Glutaredoxin subgroup; Glutaredoxin, eukaryotic/virial; Thioredoxin-like fold;
W5GLA8	Uncharacterized protein	29702	5.41	71.6	4	305	1.086	1.028	1.164	0.925	0.88	0.931	Yes	0.835	0.0219		cytoskeleton	metabolic process; cellular metabolic process; phosphorus metabolic process; cellular process; phosphate-containing compound metabolic process;	intracellular part; cell; cell part; intracellular; cytoplasm;	magnesium ion binding; inorganic diphosphatase activity; pyrophosphatase activity; catalytic activity; binding; ion binding; metal ion binding; cation binding; hydrolase activity, acting on acid anhydrides; hydrolase activity; hydrolase activity, acting on acid anhydrides, in phosphorus-containing anhydrides;	K01507	ppa; inorganic pyrophosphatase [EC:3.6.1.1]	osa00190 Oxidative phosphorylation - Oryza sativa japonica (Japanese rice) (RefSeq);
W5HGK8	Uncharacterized protein (Fragment)	37948	8.51	20.3	3	85	0.922	0.972	0.867	1.055	1.13	1.042	Yes	1.169	0.0222		chloroplast	cofactor biosynthetic process; ketone biosynthetic process; quinone biosynthetic process; ubiquinone biosynthetic process; oxidoreduction coenzyme metabolic process; single-organism biosynthetic process; quinone metabolic process; small molecule metabolic process; single-organism cellular process; single-organism process; coenzyme metabolic process; biosynthetic process; cellular metabolic proces…			K18587			IPR013718;	COQ9;
W5DU87	Uncharacterized protein	33634	9.96	10.3	3	50	0.788	0.768	0.784	1.407	1.29	1.093	Yes	1.620	0.0223	up	nuclear	peroxisome organization; cellular component organization; organelle organization; organelle fission; cellular process; cellular component organization or biogenesis; peroxisome fission;	membrane; intracellular organelle; microbody membrane; intrinsic component of peroxisomal membrane; peroxisomal part; bounding membrane of organelle; organelle membrane; peroxisome; cytoplasm; intracellular organelle part; intrinsic component of membrane; microbody part; intracellular part; cell; integral component of membrane; organelle part; peroxisomal membrane; organelle; intracellular membra…
W5DYN7	Uncharacterized protein	18608	7.45	26.6	3	226	1.017	1.062	1.02	0.965	0.982	0.935	Yes	0.930	0.0223		chloroplast			protein binding; unfolded protein binding; heat shock protein binding; binding;				IPR001305;	Heat shock protein DnaJ, cysteine-rich domain;
W5F381	Uncharacterized protein	56358	6.34	48	12	523	0.927	0.975	0.898	1.088	1.021	1.137	Yes	1.159	0.0225		nuclear	single-organism process; metabolic process; oxidation-reduction process; single-organism metabolic process;		oxidoreductase activity, acting on the aldehyde or oxo group of donors, NAD or NADP as acceptor; catalytic activity; oxidoreductase activity; oxidoreductase activity, acting on the aldehyde or oxo group of donors;				IPR016161; IPR015590; IPR016162; IPR016163;	Aldehyde/histidinol dehydrogenase; Aldehyde dehydrogenase domain; Aldehyde dehydrogenase N-terminal domain; Aldehyde dehydrogenase, C-terminal;
W5H4R3	Glucose-6-phosphate 1-dehydrogenase	73619	8.11	39.4	7	227	1.013	1.108	1.059	0.95	0.906	0.96	Yes	0.886	0.0227		chloroplast	NADP metabolic process; pyridine nucleotide metabolic process; cellular aromatic compound metabolic process; nicotinamide nucleotide metabolic process; organophosphate catabolic process; nucleotide metabolic process; single-organism process; cellular metabolic process; pyridine-containing compound metabolic process; phosphate-containing compound metabolic process; organic substance metabolic proc…		oxidoreductase activity, acting on CH-OH group of donors; organic cyclic compound binding; heterocyclic compound binding; oxidoreductase activity, acting on the CH-OH group of donors, NAD or NADP as acceptor; nucleoside phosphate binding; catalytic activity; binding; glucose-6-phosphate dehydrogenase activity; NADP binding; nucleotide binding; cofactor binding; oxidoreductase activity; coenzyme b…	K00036	G6PD; glucose-6-phosphate 1-dehydrogenase [EC:1.1.1.49]	osa01130 Biosynthesis of antibiotics - Oryza sativa japonica (Japanese rice) (RefSeq); osa01200 Carbon metabolism - Oryza sativa japonica (Japanese rice) (RefSeq); osa01100 Metabolic pathways - Oryza sativa japonica (Japanese rice) (RefSeq); osa00030 Pentose phosphate pathway - Oryza sativa japonica (Japanese rice) (RefSeq); osa00480 Glutathione metabolism - Oryza sativa japonica (Japanese rice) …	IPR022675; IPR016040; IPR022674;	Glucose-6-phosphate dehydrogenase, C-terminal; NAD(P)-binding domain; Glucose-6-phosphate dehydrogenase, NAD-binding;
W5I5Q3	Uncharacterized protein	47098	6.19	26.4	5	220	0.979	0.985	0.914	1.056	1.051	1.114	Yes	1.119	0.0229			proteolysis; metabolic process; macromolecule metabolic process; protein metabolic process; primary metabolic process; organic substance metabolic process;		carboxypeptidase activity; peptidase activity; exopeptidase activity; catalytic activity; serine hydrolase activity; serine-type peptidase activity; peptidase activity, acting on L-amino acid peptides; hydrolase activity; serine-type carboxypeptidase activity; serine-type exopeptidase activity;	K16297			IPR029058;	Alpha/Beta hydrolase fold;
W5D4Z7	ATP-dependent Clp protease proteolytic subunit	29501	8.39	33.3	3	121	1.084	1.014	1.126	0.888	0.975	0.878	Yes	0.850	0.0231		cytosol	proteolysis; metabolic process; macromolecule metabolic process; protein metabolic process; primary metabolic process; organic substance metabolic process;		serine-type endopeptidase activity; endopeptidase activity; peptidase activity; catalytic activity; serine hydrolase activity; serine-type peptidase activity; peptidase activity, acting on L-amino acid peptides; hydrolase activity;	K01358			IPR029045;	ClpP/crotonase-like domain;
P12782	"Phosphoglycerate kinase, chloroplastic"	60931	6.58	75.2	25	6643	1.178	1.179	1.242	0.705	0.698	0.886	Yes	0.636	0.0232	down	chloroplast	carbohydrate biosynthetic process; glycolytic process; single-organism process; biosynthetic process; cellular metabolic process; organic substance metabolic process; pyruvate metabolic process; metabolic process; generation of precursor metabolites and energy; monocarboxylic acid metabolic process; carbon fixation; reductive pentose-phosphate cycle; cellular process; photosynthesis; single-organ…	organelle; intracellular membrane-bounded organelle; intracellular organelle; cell part; intracellular; cytoplasm; intracellular part; membrane-bounded organelle; cell; plastid; cytoplasmic part; chloroplast;	ATP binding; nucleoside phosphate binding; nucleoside binding; ion binding; nucleotide binding; phosphotransferase activity, carboxyl group as acceptor; organic cyclic compound binding; heterocyclic compound binding; ribonucleoside binding; carbohydrate derivative binding; kinase activity; catalytic activity; ribonucleotide binding; binding; phosphoglycerate kinase activity; purine ribonucleoside…	K00927	PGK; phosphoglycerate kinase [EC:2.7.2.3]	osa01130 Biosynthesis of antibiotics - Oryza sativa japonica (Japanese rice) (RefSeq); osa01230 Biosynthesis of amino acids - Oryza sativa japonica (Japanese rice) (RefSeq); osa01200 Carbon metabolism - Oryza sativa japonica (Japanese rice) (RefSeq); osa01100 Metabolic pathways - Oryza sativa japonica (Japanese rice) (RefSeq); osa00010 Glycolysis / Gluconeogenesis - Oryza sativa japonica (Japanes…	IPR015824; IPR015901;	Phosphoglycerate kinase, N-terminal; Phosphoglycerate kinase, C-terminal;
W4ZVH5	Uncharacterized protein (Fragment)	22194	9.26	28.7	4	246	1.174	1.153	1.019	0.83	0.966	0.876	Yes	0.799	0.0232		chloroplast			lactoylglutathione lyase activity; metal ion binding; cation binding; lyase activity; carbon-sulfur lyase activity; catalytic activity; binding; ion binding;				IPR029068; IPR004360;	Glyoxalase/Bleomycin resistance protein/Dihydroxybiphenyl dioxygenase; Glyoxalase/fosfomycin resistance/dioxygenase domain;
W5BFN6	Uncharacterized protein	33937	7.68	29.7	5	278	0.903	0.85	0.724	1.148	1.263	1.017	Yes	1.384	0.0233	up		transport; localization; establishment of localization;	intrinsic component of membrane; membrane; integral component of membrane; membrane part;	transporter activity;	K09872			IPR023271;	Aquaporin-like;
W5CNM7	Uncharacterized protein	58106	6.44	68.3	27	20464	1.165	1.095	1.213	0.857	0.642	0.684	Yes	0.629	0.0234	down	cytosol	single-organism process; carbon fixation; metabolic process; single-organism metabolic process; organic substance metabolic process;		magnesium ion binding; catalytic activity; carbon-carbon lyase activity; binding; ribulose-bisphosphate carboxylase activity; ion binding; carboxy-lyase activity; metal ion binding; cation binding; lyase activity;	K01601	rbcL; ribulose-bisphosphate carboxylase large chain [EC:4.1.1.39]	osa01200 Carbon metabolism - Oryza sativa japonica (Japanese rice) (RefSeq); osa01100 Metabolic pathways - Oryza sativa japonica (Japanese rice) (RefSeq); osa00630 Glyoxylate and dicarboxylate metabolism - Oryza sativa japonica (Japanese rice) (RefSeq); osa00710 Carbon fixation in photosynthetic organisms - Oryza sativa japonica (Japanese rice) (RefSeq);	IPR000685; IPR017443; IPR017444;	Ribulose bisphosphate carboxylase, large subunit, C-terminal; Ribulose bisphosphate carboxylase, large subunit, ferrodoxin-like N-terminal; Ribulose bisphosphate carboxylase, large subunit, N-terminal;
W5EKD1	Uncharacterized protein	70260	5.34	31.3	5	94	0.963	0.921	0.869	1.111	1.108	1.107	Yes	1.208	0.0235					ATP binding; nucleoside phosphate binding; helicase activity; nucleoside binding; ion binding; hydrolase activity, acting on acid anhydrides; hydrolase activity; nucleotide binding; nucleoside-triphosphatase activity; organic cyclic compound binding; heterocyclic compound binding; ribonucleoside binding; carbohydrate derivative binding; pyrophosphatase activity; catalytic activity; ribonucleotide…	K18655			IPR011545; IPR014014; IPR027417; IPR014001; IPR001650;	DEAD/DEAH box helicase domain; RNA helicase, DEAD-box type, Q motif; P-loop containing nucleoside triphosphate hydrolase; Helicase superfamily 1/2, ATP-binding domain; Helicase, C-terminal;
W5HLE3	Uncharacterized protein (Fragment)	72535	5.38	65.4	20	1825	0.963	0.829	0.923	1.094	1.059	1.182	Yes	1.228	0.0235		cytosol	nucleoside metabolic process; purine nucleoside metabolic process; ion transmembrane transport; cellular aromatic compound metabolic process; purine ribonucleoside monophosphate metabolic process; ribonucleotide metabolic process; nucleotide metabolic process; energy coupled proton transmembrane transport, against electrochemical gradient; single-organism process; cellular metabolic process; phos…	macromolecular complex; membrane; proton-transporting two-sector ATPase complex, catalytic domain; proton-transporting V-type ATPase complex; protein complex; membrane part; proton-transporting two-sector ATPase complex; proton-transporting V-type ATPase, V1 domain;	ATPase activity, coupled to transmembrane movement of ions; nucleoside phosphate binding; primary active transmembrane transporter activity; substrate-specific transporter activity; ATPase activity, coupled to transmembrane movement of ions, rotational mechanism; hydrolase activity, acting on acid anhydrides; monovalent inorganic cation transmembrane transporter activity; hydrolase activity; hydr…	K02145	ATPeV1A; V-type H+-transporting ATPase subunit A [EC:3.6.3.14]	osa01100 Metabolic pathways - Oryza sativa japonica (Japanese rice) (RefSeq); osa04145 Phagosome - Oryza sativa japonica (Japanese rice) (RefSeq); osa00190 Oxidative phosphorylation - Oryza sativa japonica (Japanese rice) (RefSeq);	IPR000793; IPR004100; IPR000194; IPR027417; IPR024034;	ATPase, F1/V1/A1 complex, alpha/beta subunit, C-terminal; ATPase, F1 complex alpha/beta subunit, N-terminal domain; ATPase, F1/V1/A1 complex, alpha/beta subunit, nucleotide-binding domain; P-loop containing nucleoside triphosphate hydrolase; ATPase, F1 complex beta subunit/V1 complex, C-terminal;
W5I5Q2	Uncharacterized protein (Fragment)	20775	8.33	30.2	4	305	0.961	0.922	0.929	1.143	1.089	1.032	Yes	1.161	0.0236		chloroplast			hydrolase activity; catalytic activity;				IPR013830;	SGNH hydrolase-type esterase domain;
W5CXB0	Uncharacterized protein	88692	5.69	49.9	19	1749	0.939	0.948	0.947	1.071	1.095	1.025	Yes	1.126	0.0237		mitochondria	protein folding; metabolic process; cellular protein metabolic process; cellular macromolecule metabolic process; macromolecule metabolic process; protein metabolic process; primary metabolic process; cellular process; cellular metabolic process; organic substance metabolic process;		ATP binding; nucleoside phosphate binding; nucleoside binding; ion binding; protein binding; nucleotide binding; organic cyclic compound binding; heterocyclic compound binding; ribonucleoside binding; carbohydrate derivative binding; ribonucleotide binding; binding; purine ribonucleoside binding; anion binding; purine ribonucleotide binding; unfolded protein binding; adenyl ribonucleotide binding…	K04043	dnaK; molecular chaperone DnaK	osa03018 RNA degradation - Oryza sativa japonica (Japanese rice) (RefSeq);	IPR029048; IPR029047;	Heat shock protein 70kD, C-terminal domain; Heat shock protein 70kD, peptide-binding domain;
W5B0P8	Ribulose bisphosphate carboxylase small chain	24640	8.74	62.1	10	3237	1.017	1.329	1.191	0.82	0.728	0.906	Yes	0.694	0.0237	down	chloroplast	metabolic process; cellular metabolic compound salvage; single-organism metabolic process; single-organism process; carbon fixation; biosynthetic process; cellular process; cellular metabolic process; photorespiration; cellular biosynthetic process; photosynthesis; organic substance metabolic process;	organelle; intracellular membrane-bounded organelle; intracellular organelle; cell part; intracellular; cytoplasm; intracellular part; membrane-bounded organelle; cell; plastid; cytoplasmic part; chloroplast;	catalytic activity; carbon-carbon lyase activity; ribulose-bisphosphate carboxylase activity; carboxy-lyase activity; lyase activity; monooxygenase activity; oxidoreductase activity;	K01602	rbcS; ribulose-bisphosphate carboxylase small chain [EC:4.1.1.39]	osa01200 Carbon metabolism - Oryza sativa japonica (Japanese rice) (RefSeq); osa01100 Metabolic pathways - Oryza sativa japonica (Japanese rice) (RefSeq); osa00630 Glyoxylate and dicarboxylate metabolism - Oryza sativa japonica (Japanese rice) (RefSeq); osa00710 Carbon fixation in photosynthetic organisms - Oryza sativa japonica (Japanese rice) (RefSeq);	IPR024680; IPR000894;	Ribulose-1,5-bisphosphate carboxylase small subunit, N-terminal; Ribulose bisphosphate carboxylase small chain, domain;
W5DVV1	Uncharacterized protein	48718	4.79	46.7	10	372	1.053	1.072	1.042	0.923	0.943	0.989	Yes	0.901	0.0238		mitochondria			cation binding; metal ion binding; calcium ion binding; binding; ion binding;				IPR011992; IPR002048;	EF-hand domain pair; EF-hand domain;
W5CVG8	Uncharacterized protein	141251	5.71	18.8	7	138	1.01	1.035	1.055	0.912	0.97	0.959	Yes	0.916	0.0238		nuclear	metabolic process; carbohydrate metabolic process; primary metabolic process; organic substance metabolic process;	macromolecular complex; catalytic complex; beta-galactosidase complex; protein complex;	galactosidase activity; catalytic activity; binding; hydrolase activity, acting on glycosyl bonds; hydrolase activity, hydrolyzing O-glycosyl compounds; carbohydrate binding; hydrolase activity; beta-galactosidase activity;	K01190	lacZ; beta-galactosidase [EC:3.2.1.23]	osa01100 Metabolic pathways - Oryza sativa japonica (Japanese rice) (RefSeq); osa00511 Other glycan degradation - Oryza sativa japonica (Japanese rice) (RefSeq); osa00600 Sphingolipid metabolism - Oryza sativa japonica (Japanese rice) (RefSeq); osa00052 Galactose metabolism - Oryza sativa japonica (Japanese rice) (RefSeq);	IPR006102; IPR017853; IPR004199; IPR006103; IPR011013; IPR006104; IPR014718; IPR013812; IPR008979; IPR013781;	Glycoside hydrolase, family 2, immunoglobulin-like beta-sandwich; Glycoside hydrolase superfamily; Beta galactosidase small chain/ domain 5; Glycoside hydrolase, family 2, TIM barrel; Galactose mutarotase-like domain; Glycosyl hydrolases family 2, sugar binding domain; Glycoside hydrolase-type carbohydrate-binding, subgroup; Glycoside hydrolase, family 2/20, immunoglobulin-like beta-sandwich doma…
W5HWM1	Profilin	12969	5.26	52.6	4	392	0.923	0.947	0.844	1.099	1.019	1.174	Yes	1.213	0.0241		chloroplast	cellular component organization; single-organism organelle organization; actin cytoskeleton organization; organelle organization; actin filament-based process; single-organism cellular process; single-organism process; cytoskeleton organization; cellular process; cellular component organization or biogenesis;
W5D104	Uncharacterized protein	12594	4.96	28.6	2	110	0.911	0.78	0.886	1.105	1.133	1.07	Yes	1.284	0.0243		cytosol							IPR010400; IPR008979;	PITH domain; Galactose-binding domain-like;
W5CQ08	Aspartate aminotransferase	55869	8.78	42	9	470	0.858	0.953	0.929	1.098	1.192	1.032	Yes	1.212	0.0243		chloroplast	small molecule metabolic process; single-organism cellular process; nitrogen compound metabolic process; single-organism process; biosynthetic process; primary metabolic process; cellular metabolic process; organic substance metabolic process; metabolic process; cellular amino acid metabolic process; single-organism metabolic process; carboxylic acid metabolic process; organic acid metabolic proc…		organic cyclic compound binding; heterocyclic compound binding; transferase activity, transferring nitrogenous groups; L-aspartate:2-oxoglutarate aminotransferase activity; catalytic activity; binding; ion binding; anion binding; L-phenylalanine:2-oxoglutarate aminotransferase activity; L-phenylalanine aminotransferase activity; transaminase activity; cofactor binding; transferase activity; pyrid…	K14454	GOT1; aspartate aminotransferase, cytoplasmic [EC:2.6.1.1]	osa01130 Biosynthesis of antibiotics - Oryza sativa japonica (Japanese rice) (RefSeq); osa01230 Biosynthesis of amino acids - Oryza sativa japonica (Japanese rice) (RefSeq); osa00960 Tropane, piperidine and pyridine alkaloid biosynthesis - Oryza sativa japonica (Japanese rice) (RefSeq); osa00250 Alanine, aspartate and glutamate metabolism - Oryza sativa japonica (Japanese rice) (RefSeq); osa01210…	IPR015424; IPR004839; IPR015421;	Pyridoxal phosphate-dependent transferase; Aminotransferase, class I/classII; Pyridoxal phosphate-dependent transferase, major region, subdomain 1;
W5BDZ3	Uncharacterized protein	52142	5.27	28.8	6	288	0.93	0.809	0.822	1.233	1.155	1.003	Yes	1.324	0.0243	up	chloroplast			transferase activity, transferring acyl groups; transferase activity, transferring acyl groups other than amino-acyl groups; catalytic activity; transferase activity;				IPR023213;	Chloramphenicol acetyltransferase-like domain;
W5DG53	Uncharacterized protein	13353	4.58	52.3	3	624	0.934	0.976	0.902	1.129	1.02	1.071	Yes	1.145	0.0243		chloroplast	cellular protein metabolic process; protein peptidyl-prolyl isomerization; peptidyl-proline modification; primary metabolic process; cellular metabolic process; organic substance metabolic process; protein folding; peptidyl-amino acid modification; metabolic process; cellular macromolecule metabolic process; cellular protein modification process; protein metabolic process; macromolecule metabolic…		peptidyl-prolyl cis-trans isomerase activity; isomerase activity; catalytic activity; cis-trans isomerase activity;				IPR002130; IPR029000;	Cyclophilin-type peptidyl-prolyl cis-trans isomerase domain; Cyclophilin-like domain;
D8L9B3	Putative PDI-like protein	53963	6.17	67	14	457	0.974	0.974	0.917	1.026	1.062	1.059	Yes	1.098	0.0244		chloroplast	regulation of cellular process; homeostatic process; regulation of biological quality; regulation of biological process; cell redox homeostasis; single-organism cellular process; cellular homeostasis; single-organism process; cellular process; biological regulation;	organelle; intracellular membrane-bounded organelle; intracellular organelle; endoplasmic reticulum; cell part; intracellular; cytoplasm; endomembrane system; intracellular part; membrane-bounded organelle; cell; cytoplasmic part;	isomerase activity; catalytic activity;	K09584	PDIA6; protein disulfide-isomerase A6 [EC:5.3.4.1]	osa04141 Protein processing in endoplasmic reticulum - Oryza sativa japonica (Japanese rice) (RefSeq);	IPR005788; IPR011679; IPR012336; IPR013766;	Disulphide isomerase; Endoplasmic reticulum, protein ERp29, C-terminal; Thioredoxin-like fold; Thioredoxin domain;
W5GFX3	Uncharacterized protein	27935	8.89	67.7	12	2515	1.179	1.159	1.149	0.82	0.748	0.911	Yes	0.711	0.0246	down	chloroplast			catalytic activity; oxidoreductase activity;				IPR013740; IPR012336;	Redoxin; Thioredoxin-like fold;
W5DMP7	Uncharacterized protein	23460	8.44	31.7	2	59	0.947	0.951	0.875	1.115	1.087	1.006	Yes	1.157	0.0247		chloroplast	cofactor biosynthetic process; pigment biosynthetic process; cellular aromatic compound metabolic process; chlorophyll metabolic process; single-organism process; biosynthetic process; organonitrogen compound biosynthetic process; cellular metabolic process; organic substance metabolic process; metabolic process; porphyrin-containing compound metabolic process; heterocycle metabolic process; arom…		S-adenosylmethionine-dependent methyltransferase activity; methyltransferase activity; catalytic activity; magnesium protoporphyrin IX methyltransferase activity; transferase activity, transferring one-carbon groups; O-methyltransferase activity; transferase activity;	K03428	E2.1.1.11; magnesium-protoporphyrin O-methyltransferase [EC:2.1.1.11]	osa01100 Metabolic pathways - Oryza sativa japonica (Japanese rice) (RefSeq); osa01110 Biosynthesis of secondary metabolites - Oryza sativa japonica (Japanese rice) (RefSeq); osa00860 Porphyrin and chlorophyll metabolism - Oryza sativa japonica (Japanese rice) (RefSeq);	IPR029063; IPR010940;	S-adenosyl-L-methionine-dependent methyltransferase; Magnesium-protoporphyrin IX methyltransferase, C-terminal;
W5DE19	Uncharacterized protein (Fragment)	8267	9.23	59.3	2	57	1.194	1.365	1.005	0.698	0.814	0.86	Yes	0.666	0.0248	down	mitochondria	metabolic process; carbohydrate metabolic process; primary metabolic process; organic substance metabolic process;		hydrolase activity, hydrolyzing O-glycosyl compounds; hydrolase activity; catalytic activity; hydrolase activity, acting on glycosyl bonds;				IPR017853; IPR013781;	Glycoside hydrolase superfamily; Glycoside hydrolase, catalytic domain;
W5CUJ0	Uncharacterized protein	40258	5.17	24.2	3	48	1.222	1.198	0.993	0.769	0.844	0.908	Yes	0.739	0.0248	down	chloroplast			catalytic activity;				IPR001932;	Protein phosphatase 2C (PP2C)-like domain;
W4ZRT8	Uncharacterized protein (Fragment)	60713	10.15	9.2	2	203	1.035	1.035	1.13	0.902	0.934	0.963	Yes	0.875	0.0248		chloroplast			organic cyclic compound binding; heterocyclic compound binding; nucleoside phosphate binding; binding; nucleic acid binding; nucleotide binding; small molecule binding;	K14411	MSI; RNA-binding protein Musashi	osa03015 mRNA surveillance pathway - Oryza sativa japonica (Japanese rice) (RefSeq);	IPR000504; IPR012677;	RNA recognition motif domain; Nucleotide-binding alpha-beta plait domain;
W5GCF7	Uncharacterized protein	113740	5.08	19.4	8	174	0.837	0.856	0.866	1.289	1.107	1.094	Yes	1.364	0.0249	up	plasma membrane	regulation of biological process; regulation of primary metabolic process; regulation of macromolecule metabolic process; regulation of protein metabolic process; regulation of catabolic process; regulation of metabolic process; regulation of protein catabolic process; biological regulation;	proteasome complex; cell part; intracellular; macromolecular complex; intracellular part; protein complex; cell;	enzyme regulator activity; molecular function regulator; binding;	K03028	PSMD2; 26S proteasome regulatory subunit N1	osa03050 Proteasome - Oryza sativa japonica (Japanese rice) (RefSeq);	IPR011989; IPR016024;	Armadillo-like helical; Armadillo-type fold;
W5G513	Uncharacterized protein	22092	9.96	57.7	6	598	0.914	0.962	0.971	1.026	1.099	1.031	Yes	1.109	0.025		mitochondria			ATP binding; nucleoside phosphate binding; nucleoside binding; ion binding; nucleotide binding; organic cyclic compound binding; heterocyclic compound binding; ribonucleoside binding; carbohydrate derivative binding; catalytic activity; ribonucleotide binding; binding; purine ribonucleoside binding; anion binding; purine ribonucleotide binding; adenyl ribonucleotide binding; adenyl nucleotide bin…				IPR013816; IPR013650; IPR013815;	ATP-grasp fold, subdomain 2; ATP-grasp fold, succinyl-CoA synthetase-type; ATP-grasp fold, subdomain 1;
W5CSG1	Uncharacterized protein	23516	4.51	64.7	8	287	0.927	0.986	0.954	1.053	1.049	1.008	Yes	1.085	0.025		cytosol							IPR015390;	Rabaptin, GTPase-Rab5 binding domain;
W5AU55	Uncharacterized protein	53107	5.27	51.1	10	479	1.009	1.05	1.049	0.979	0.982	0.961	Yes	0.940	0.0252		chloroplast							IPR006636;	Heat shock chaperonin-binding;
W5GMQ9	Uncharacterized protein	25689	4.75	72.5	12	708	0.942	0.974	0.983	1.062	1.093	1.02	Yes	1.095	0.0253		cytosol	metabolic process;		ATP binding; nucleoside phosphate binding; nucleoside binding; ion binding; nucleotide binding; organic cyclic compound binding; heterocyclic compound binding; ribonucleoside binding; carbohydrate derivative binding; catalytic activity; ribonucleotide binding; binding; purine ribonucleoside binding; anion binding; purine ribonucleotide binding; adenyl ribonucleotide binding; adenyl nucleotide bin…	K01900	LSC2; succinyl-CoA synthetase beta subunit [EC:6.2.1.4 6.2.1.5]	osa00640 Propanoate metabolism - Oryza sativa japonica (Japanese rice) (RefSeq); osa01130 Biosynthesis of antibiotics - Oryza sativa japonica (Japanese rice) (RefSeq); osa01200 Carbon metabolism - Oryza sativa japonica (Japanese rice) (RefSeq); osa01100 Metabolic pathways - Oryza sativa japonica (Japanese rice) (RefSeq); osa00020 Citrate cycle (TCA cycle) - Oryza sativa japonica (Japanese rice) (…	IPR005811; IPR013816; IPR016102;	ATP-citrate lyase/succinyl-CoA ligase; ATP-grasp fold, subdomain 2; Succinyl-CoA synthetase-like;
W5A496	Uncharacterized protein (Fragment)	40586	8.65	23.1	5	553	0.851	0.935	0.748	1.198	1.22	1.143	Yes	1.405	0.0256	up	cytosol			hydrolase activity; catalytic activity;				IPR029058; IPR002925;	Alpha/Beta hydrolase fold; Dienelactone hydrolase;
W5GF36	Uncharacterized protein	95496	9.32	37.2	13	514	0.91	0.938	0.861	1.018	1.185	1.121	Yes	1.227	0.0256		plasma membrane	oxidation-reduction process; small molecule metabolic process; single-organism cellular process; single-organism process; cellular lipid metabolic process; fatty acid metabolic process; primary metabolic process; cellular metabolic process; organic substance metabolic process; metabolic process; single-organism metabolic process; carboxylic acid metabolic process; monocarboxylic acid metabolic pr…		oxidoreductase activity, acting on CH-OH group of donors; oxidoreductase activity, acting on the CH-OH group of donors, NAD or NADP as acceptor; catalytic activity; binding; 3-hydroxyacyl-CoA dehydrogenase activity; cofactor binding; oxidoreductase activity; coenzyme binding;	K10527	MFP2; enoyl-CoA hydratase/3-hydroxyacyl-CoA dehydrogenase [EC:4.2.1.17 1.1.1.35 1.1.1.211]	osa00592 alpha-Linolenic acid metabolism - Oryza sativa japonica (Japanese rice) (RefSeq); osa01100 Metabolic pathways - Oryza sativa japonica (Japanese rice) (RefSeq); osa00071 Fatty acid degradation - Oryza sativa japonica (Japanese rice) (RefSeq); osa01212 Fatty acid metabolism - Oryza sativa japonica (Japanese rice) (RefSeq); osa01110 Biosynthesis of secondary metabolites - Oryza sativa japon…	IPR008927; IPR013328; IPR029045; IPR016040; IPR006176; IPR006108;	6-phosphogluconate dehydrogenase, C-terminal-like; Dehydrogenase, multihelical; ClpP/crotonase-like domain; NAD(P)-binding domain; 3-hydroxyacyl-CoA dehydrogenase, NAD binding; 3-hydroxyacyl-CoA dehydrogenase, C-terminal;
W5AUH7	Uncharacterized protein	24433	9.79	56.9	5	182	1.012	1.06	1.117	0.895	0.912	0.916	Yes	0.854	0.0256		cytosol				K02947	RP-S10e; small subunit ribosomal protein S10e	osa03010 Ribosome - Oryza sativa japonica (Japanese rice) (RefSeq);	IPR005326;	Plectin/S10, N-terminal;
W5G838	Phosphoribulokinase (Fragment)	69525	8.98	49.4	16	3453	1.101	1.099	1.123	0.829	0.835	0.944	Yes	0.785	0.026		nuclear	metabolic process; carbohydrate metabolic process; primary metabolic process; organic substance metabolic process;		ATP binding; nucleoside phosphate binding; phosphotransferase activity, alcohol group as acceptor; nucleoside binding; ion binding; nucleotide binding; phosphoribulokinase activity; organic cyclic compound binding; heterocyclic compound binding; ribonucleoside binding; carbohydrate derivative binding; kinase activity; catalytic activity; ribonucleotide binding; binding; purine ribonucleoside bind…	K00855	PRK; phosphoribulokinase [EC:2.7.1.19]	osa01200 Carbon metabolism - Oryza sativa japonica (Japanese rice) (RefSeq); osa01100 Metabolic pathways - Oryza sativa japonica (Japanese rice) (RefSeq); osa00710 Carbon fixation in photosynthetic organisms - Oryza sativa japonica (Japanese rice) (RefSeq);	IPR006083; IPR027417;	Phosphoribulokinase/uridine kinase; P-loop containing nucleoside triphosphate hydrolase;
W5G208	Malate dehydrogenase	42954	8.08	41.6	11	407	0.797	0.892	0.965	1.191	1.091	1.162	Yes	1.298	0.026		cytosol	tricarboxylic acid metabolic process; dicarboxylic acid metabolic process; oxidation-reduction process; small molecule metabolic process; tricarboxylic acid cycle; single-organism cellular process; single-organism process; primary metabolic process; carbohydrate metabolic process; cellular respiration; cellular metabolic process; organic substance metabolic process; citrate metabolic process; met…		oxidoreductase activity, acting on CH-OH group of donors; oxidoreductase activity, acting on the CH-OH group of donors, NAD or NADP as acceptor; malate dehydrogenase activity; catalytic activity; L-malate dehydrogenase activity; oxidoreductase activity;	K00026	MDH2; malate dehydrogenase [EC:1.1.1.37]	osa01130 Biosynthesis of antibiotics - Oryza sativa japonica (Japanese rice) (RefSeq); osa00620 Pyruvate metabolism - Oryza sativa japonica (Japanese rice) (RefSeq); osa00020 Citrate cycle (TCA cycle) - Oryza sativa japonica (Japanese rice) (RefSeq); osa00630 Glyoxylate and dicarboxylate metabolism - Oryza sativa japonica (Japanese rice) (RefSeq); osa01100 Metabolic pathways - Oryza sativa japoni…	IPR022383; IPR016040; IPR001236; IPR015955;	Lactate/malate dehydrogenase, C-terminal; NAD(P)-binding domain; Lactate/malate dehydrogenase, N-terminal; Lactate dehydrogenase/glycoside hydrolase, family 4, C-terminal;
W5G7X9	Uncharacterized protein	9554	9.98	62.7	3	136	0.882	0.865	0.84	1.042	1.251	1.178	Yes	1.342	0.0261	up	chloroplast
W5D6D0	Uncharacterized protein	68797	8.5	36.7	10	166	0.977	0.841	0.858	1.134	1.214	1.028	Yes	1.262	0.0261		nuclear	single-organism process; metabolic process; oxidation-reduction process; single-organism metabolic process;		organic cyclic compound binding; heterocyclic compound binding; heme binding; iron ion binding; transition metal ion binding; catalytic activity; binding; ion binding; cation binding; metal ion binding; oxidoreductase activity, acting on paired donors, with incorporation or reduction of molecular oxygen; monooxygenase activity; tetrapyrrole binding; oxidoreductase activity;
W5E2P6	Uncharacterized protein	48753	4.89	38.6	9	210	0.795	0.871	0.834	1.082	1.358	1.125	Yes	1.426	0.0262	up	nuclear			cation binding; metal ion binding; calcium ion binding; binding; ion binding;				IPR002048; IPR011992;	EF-hand domain; EF-hand domain pair;
W5GRW9	Uncharacterized protein	33400	5.38	24.6	2	47	1.087	1.039	1.154	0.86	0.973	0.837	Yes	0.814	0.0262		cytoskeleton			hydrolase activity; catalytic activity;				IPR000994;	Peptidase M24, structural domain;
W5DLL0	Uncharacterized protein	38106	8.91	14.2	2	162	1.109	1.08	1.245	0.976	0.902	0.928	Yes	0.817	0.0263		cytosol	metabolic process;		transferase activity, transferring one-carbon groups; methyltransferase activity; catalytic activity; transferase activity;	K12502	VTE3; MPBQ/MSBQ methyltransferase [EC:2.1.1.295]	osa01100 Metabolic pathways - Oryza sativa japonica (Japanese rice) (RefSeq); osa01110 Biosynthesis of secondary metabolites - Oryza sativa japonica (Japanese rice) (RefSeq); osa00130 Ubiquinone and other terpenoid-quinone biosynthesis - Oryza sativa japonica (Japanese rice) (RefSeq);	IPR029063; IPR013216;	S-adenosyl-L-methionine-dependent methyltransferase; Methyltransferase type 11;
G3E8E1	Aquaporin 7	34214	8.26	16.8	2	195	0.755	0.83	0.773	1.499	1.181	1.116	Yes	1.610	0.0265	up		transport; localization; establishment of localization;	intrinsic component of membrane; membrane; integral component of membrane; membrane part;	transporter activity;	K09872			IPR023271;	Aquaporin-like;
W5I3R7	Uncharacterized protein	76950	8.24	32.5	8	170	0.961	0.956	0.887	1.065	1.07	1.088	Yes	1.149	0.0267		chloroplast	single-organism process; metabolic process; oxidation-reduction process; single-organism metabolic process;		nucleoside phosphate binding; flavin adenine dinucleotide binding; ion binding; nucleotide binding; cofactor binding; oxidoreductase activity; heterocyclic compound binding; organic cyclic compound binding; catalytic activity; binding; cation binding; metal ion binding; anion binding; calcium ion binding; coenzyme binding; small molecule binding;	K17871			IPR001327; IPR011992; IPR002048; IPR023753;	Pyridine nucleotide-disulphide oxidoreductase, NAD-binding domain; EF-hand domain pair; EF-hand domain; Pyridine nucleotide-disulphide oxidoreductase, FAD/NAD(P)-binding domain;
W5E4U5	Uncharacterized protein	38132	5.94	23.5	3	120	1.124	1.076	1.03	0.796	0.933	0.886	Yes	0.810	0.0267		chloroplast	transport; localization; establishment of localization;		ATP binding; nucleoside phosphate binding; nucleoside binding; ion binding; hydrolase activity, acting on acid anhydrides; hydrolase activity; nucleotide binding; nucleoside-triphosphatase activity; ATPase activity; organic cyclic compound binding; heterocyclic compound binding; ribonucleoside binding; carbohydrate derivative binding; pyrophosphatase activity; catalytic activity; ribonucleotide b…	K09013			IPR003593; IPR003439; IPR027417;	AAA+ ATPase domain; ABC transporter-like; P-loop containing nucleoside triphosphate hydrolase;
W5GEB0	Uncharacterized protein	26190	7.74	23	4	76	0.905	0.964	0.794	1.085	1.11	1.227	Yes	1.285	0.027		endoplasmic reticulum							IPR025659; IPR007612;	Tubby C-terminal-like domain; LURP1-like domain;
W5GCV7	Uncharacterized protein	59690	9.06	32.3	10	117	1.146	1.108	1.039	0.97	0.914	0.835	Yes	0.826	0.027		chloroplast	metabolic process; cellular aromatic compound metabolic process; heterocycle metabolic process; nucleobase-containing compound metabolic process; organic cyclic compound metabolic process; nitrogen compound metabolic process; cellular nitrogen compound metabolic process; primary metabolic process; cellular process; cellular metabolic process; organic substance metabolic process;		ATP binding; nucleoside phosphate binding; adenylate kinase activity; nucleobase-containing compound kinase activity; nucleoside binding; ion binding; nucleotide binding; nucleotide kinase activity; phosphotransferase activity, phosphate group as acceptor; organic cyclic compound binding; heterocyclic compound binding; ribonucleoside binding; carbohydrate derivative binding; kinase activity; cata…	K00939	adk; adenylate kinase [EC:2.7.4.3]	osa01130 Biosynthesis of antibiotics - Oryza sativa japonica (Japanese rice) (RefSeq); osa01100 Metabolic pathways - Oryza sativa japonica (Japanese rice) (RefSeq); osa00230 Purine metabolism - Oryza sativa japonica (Japanese rice) (RefSeq); osa01110 Biosynthesis of secondary metabolites - Oryza sativa japonica (Japanese rice) (RefSeq);	IPR027417; IPR018962;	P-loop containing nucleoside triphosphate hydrolase; Domain of unknown function DUF1995;
W5G6J5	Uncharacterized protein	26084	8.57	30.9	2	65	0.87	0.855	0.954	1.147	1.101	0.994	Yes	1.210	0.0271		extracellular	regulation of cellular process; single organism signaling; cellular response to stimulus; intracellular transport; intracellular signal transduction; single-organism cellular process; single-organism process; organic substance transport; small GTPase mediated signal transduction; signaling; response to stimulus; protein transport; establishment of localization; cellular localization; transport; e…	membrane; cell; intracellular; cell part;	nucleoside phosphate binding; nucleoside binding; ion binding; nucleotide binding; organic cyclic compound binding; heterocyclic compound binding; ribonucleoside binding; carbohydrate derivative binding; ribonucleotide binding; binding; purine ribonucleoside binding; anion binding; purine ribonucleotide binding; purine nucleoside binding; guanyl ribonucleotide binding; guanyl nucleotide binding; …	K07955			IPR005225; IPR027417;	Small GTP-binding protein domain; P-loop containing nucleoside triphosphate hydrolase;
W5FD93	Uncharacterized protein	30933	5.51	35.3	4	132	0.879	0.977	0.91	1.114	1.085	1.007	Yes	1.159	0.0272		chloroplast							IPR024286; IPR029055;	Domain of unknown function DUF3700; Nucleophile aminohydrolases, N-terminal;
W5HXV0	Uncharacterized protein	41707	5.06	58.6	12	378	0.956	0.973	0.86	1.125	1.037	1.157	Yes	1.190	0.0273		cytosol			phosphotransferase activity, alcohol group as acceptor; catalytic activity; transferase activity; transferase activity, transferring phosphorus-containing groups;	K00847	E2.7.1.4; fructokinase [EC:2.7.1.4]	osa01100 Metabolic pathways - Oryza sativa japonica (Japanese rice) (RefSeq); osa00500 Starch and sucrose metabolism - Oryza sativa japonica (Japanese rice) (RefSeq); osa00051 Fructose and mannose metabolism - Oryza sativa japonica (Japanese rice) (RefSeq); osa00520 Amino sugar and nucleotide sugar metabolism - Oryza sativa japonica (Japanese rice) (RefSeq);	IPR011611; IPR029056;	Carbohydrate kinase PfkB; Ribokinase-like;
W5FQG6	Uncharacterized protein	19109	11.04	47.9	3	173	1.21	1.165	1.017	0.853	0.968	0.861	Yes	0.791	0.0273		chloroplast	cellular protein metabolic process; biosynthetic process; primary metabolic process; cellular metabolic process; organic substance biosynthetic process; cellular biosynthetic process; organic substance metabolic process; metabolic process; cellular macromolecule biosynthetic process; cellular macromolecule metabolic process; gene expression; macromolecule metabolic process; protein metabolic proc…	ribosome; organelle; intracellular organelle; intracellular non-membrane-bounded organelle; cell part; intracellular; cytoplasm; macromolecular complex; intracellular part; cell; ribonucleoprotein complex; cytoplasmic part; non-membrane-bounded organelle;	structural constituent of ribosome; structural molecule activity;	K02976	RP-S26e; small subunit ribosomal protein S26e	osa03010 Ribosome - Oryza sativa japonica (Japanese rice) (RefSeq);
W5EZS8	Uncharacterized protein	17526	9.4	44	5	52	0.983	0.951	0.923	1.104	1.12	1.021	Yes	1.136	0.0274		cytosol			organic cyclic compound binding; heterocyclic compound binding; nucleoside phosphate binding; binding; nucleic acid binding; nucleotide binding; small molecule binding;	K12881	THOC4; THO complex subunit 4	osa03013 RNA transport - Oryza sativa japonica (Japanese rice) (RefSeq); osa03015 mRNA surveillance pathway - Oryza sativa japonica (Japanese rice) (RefSeq); osa03040 Spliceosome - Oryza sativa japonica (Japanese rice) (RefSeq);	IPR000504; IPR012677;	RNA recognition motif domain; Nucleotide-binding alpha-beta plait domain;
W5DBF7	Uncharacterized protein (Fragment)	4722	4.79	51.5	3	69	0.906	0.928	0.883	1.168	1.107	1.021	Yes	1.213	0.0276		nuclear	metabolic process; carbohydrate metabolic process; primary metabolic process; organic substance metabolic process;		hydrolase activity, hydrolyzing O-glycosyl compounds; hydrolase activity; catalytic activity; hydrolase activity, acting on glycosyl bonds;				IPR017853; IPR013781;	Glycoside hydrolase superfamily; Glycoside hydrolase, catalytic domain;
W4ZU06	Uncharacterized protein	15838	4.67	18.6	2	125	0.85	0.779	0.83	1.286	1.256	1.019	Yes	1.448	0.0278	up	cytosol							IPR029058;	Alpha/Beta hydrolase fold;
W5HB91	Uncharacterized protein	47687	7.09	66	15	2103	0.835	0.875	0.92	1.28	1.123	1.048	Yes	1.312	0.0279	up	cytosol	glucose metabolic process; single-organism carbohydrate metabolic process; metabolic process; oxidation-reduction process; single-organism metabolic process; monosaccharide metabolic process; single-organism process; primary metabolic process; carbohydrate metabolic process; organic substance metabolic process; hexose metabolic process;		organic cyclic compound binding; heterocyclic compound binding; oxidoreductase activity, acting on the aldehyde or oxo group of donors, NAD or NADP as acceptor; nucleoside phosphate binding; NAD binding; catalytic activity; binding; oxidoreductase activity, acting on the aldehyde or oxo group of donors; NADP binding; nucleotide binding; cofactor binding; small molecule binding; coenzyme binding; …	K00134	GAPDH; glyceraldehyde 3-phosphate dehydrogenase [EC:1.2.1.12]	osa01130 Biosynthesis of antibiotics - Oryza sativa japonica (Japanese rice) (RefSeq); osa01230 Biosynthesis of amino acids - Oryza sativa japonica (Japanese rice) (RefSeq); osa01200 Carbon metabolism - Oryza sativa japonica (Japanese rice) (RefSeq); osa01100 Metabolic pathways - Oryza sativa japonica (Japanese rice) (RefSeq); osa00010 Glycolysis / Gluconeogenesis - Oryza sativa japonica (Japanes…	IPR020829; IPR016040; IPR020828;	Glyceraldehyde 3-phosphate dehydrogenase, catalytic domain; NAD(P)-binding domain; Glyceraldehyde 3-phosphate dehydrogenase, NAD(P) binding domain;
W5IBV2	Uncharacterized protein	61432	5.45	37.5	12	526	0.997	0.959	0.951	1.058	1.009	1.051	Yes	1.073	0.028			pyruvate metabolic process; metabolic process; single-organism metabolic process; small molecule metabolic process; single-organism cellular process; carboxylic acid metabolic process; single-organism process; monocarboxylic acid metabolic process; organic acid metabolic process; cellular process; cellular metabolic process; oxoacid metabolic process; organic substance metabolic process;	mitochondrial matrix; intracellular organelle; mitochondrial part; cytoplasm; intracellular organelle part; macromolecular complex; intracellular part; pyruvate dehydrogenase complex; cell; mitochondrion; organelle part; membrane-enclosed lumen; organelle; intracellular membrane-bounded organelle; catalytic complex; intracellular organelle lumen; cell part; intracellular; oxidoreductase complex; …	S-acyltransferase activity; dihydrolipoyllysine-residue acetyltransferase activity; transferase activity, transferring acyl groups; catalytic activity; S-acetyltransferase activity; transferase activity, transferring acyl groups other than amino-acyl groups; dihydrolipoamide S-acyltransferase activity; transferase activity; acetyltransferase activity;	K00627	DLAT; pyruvate dehydrogenase E2 component (dihydrolipoamide acetyltransferase) [EC:2.3.1.12]	osa01130 Biosynthesis of antibiotics - Oryza sativa japonica (Japanese rice) (RefSeq); osa01200 Carbon metabolism - Oryza sativa japonica (Japanese rice) (RefSeq); osa01100 Metabolic pathways - Oryza sativa japonica (Japanese rice) (RefSeq); osa00620 Pyruvate metabolism - Oryza sativa japonica (Japanese rice) (RefSeq); osa00010 Glycolysis / Gluconeogenesis - Oryza sativa japonica (Japanese rice) …	IPR004167; IPR001078; IPR011053; IPR000089; IPR023213;	E3-binding domain; 2-oxoacid dehydrogenase acyltransferase, catalytic domain; Single hybrid motif; Biotin/lipoyl attachment; Chloramphenicol acetyltransferase-like domain;
W5GT73	Uncharacterized protein	26990	9.83	22.5	4	181	0.942	1.009	0.975	1.064	1.039	1.087	Yes	1.090	0.028		chloroplast
W5I3W3	Uncharacterized protein	35523	9.28	49.8	9	354	0.901	0.967	0.917	1.001	1.109	1.091	Yes	1.149	0.028		chloroplast							IPR016040;	NAD(P)-binding domain;
W5GGG6	Uncharacterized protein	31952	6.53	30.2	4	151	1.052	1.142	1.096	0.814	0.917	0.947	Yes	0.814	0.0281		chloroplast							IPR023329;	Chlorophyll a/b binding protein domain;
W4ZS64	Uncharacterized protein	67885	5.71	15	2	40	1.113	1.076	1.086	0.95	0.842	0.924	Yes	0.829	0.0284		chloroplast	single-organism process; metabolic process; oxidation-reduction process; single-organism metabolic process;		organic cyclic compound binding; heterocyclic compound binding; heme binding; iron ion binding; transition metal ion binding; catalytic activity; binding; ion binding; cation binding; metal ion binding; oxidoreductase activity, acting on paired donors, with incorporation or reduction of molecular oxygen; monooxygenase activity; tetrapyrrole binding; oxidoreductase activity;	K09837	LUT1; carotene epsilon-monooxygenase [EC:1.14.99.45]	osa01100 Metabolic pathways - Oryza sativa japonica (Japanese rice) (RefSeq); osa00906 Carotenoid biosynthesis - Oryza sativa japonica (Japanese rice) (RefSeq); osa01110 Biosynthesis of secondary metabolites - Oryza sativa japonica (Japanese rice) (RefSeq);
W5CGT8	Uncharacterized protein	16225	6.82	65.9	5	258	0.984	0.873	0.911	1.136	1.06	1.033	Yes	1.167	0.0284		cytosol			nucleoside phosphate binding; nucleoside binding; ion binding; nucleotide binding; organic cyclic compound binding; heterocyclic compound binding; ribonucleoside binding; carbohydrate derivative binding; ribonucleotide binding; binding; purine ribonucleoside binding; anion binding; purine ribonucleotide binding; purine nucleoside binding; guanyl ribonucleotide binding; guanyl nucleotide binding; …				IPR006073; IPR027417;	GTP binding domain; P-loop containing nucleoside triphosphate hydrolase;
C6ETA5	Class III peroxidase	36378	8.37	46.8	8	497	0.931	0.814	0.691	1.268	1.355	1.025	Yes	1.498	0.0285	up	chloroplast	metabolic process; response to stress; oxidation-reduction process; single-organism metabolic process; response to oxidative stress; single-organism process; response to stimulus;	extracellular region;	organic cyclic compound binding; heterocyclic compound binding; heme binding; catalytic activity; binding; ion binding; antioxidant activity; cation binding; metal ion binding; peroxidase activity; tetrapyrrole binding; oxidoreductase activity; oxidoreductase activity, acting on peroxide as acceptor;	K00430	E1.11.1.7; peroxidase [EC:1.11.1.7]	osa01100 Metabolic pathways - Oryza sativa japonica (Japanese rice) (RefSeq); osa00940 Phenylpropanoid biosynthesis - Oryza sativa japonica (Japanese rice) (RefSeq); osa00360 Phenylalanine metabolism - Oryza sativa japonica (Japanese rice) (RefSeq); osa01110 Biosynthesis of secondary metabolites - Oryza sativa japonica (Japanese rice) (RefSeq);	IPR002016;	Haem peroxidase, plant/fungal/bacterial;
W5EZW3	Uncharacterized protein	45591	4.46	11	2	47	1.059	1.076	1.225	0.908	0.866	0.92	Yes	0.802	0.0285		chloroplast			protein binding; binding;				IPR020683;	Ankyrin repeat-containing domain;
W5FC96	Uncharacterized protein	61775	6.05	45.6	12	643	0.861	0.965	0.918	1.09	1.098	1.106	Yes	1.200	0.0291		chloroplast	single-organism process; metabolic process; oxidation-reduction process; single-organism metabolic process;		oxidoreductase activity, acting on the aldehyde or oxo group of donors, NAD or NADP as acceptor; catalytic activity; oxidoreductase activity; oxidoreductase activity, acting on the aldehyde or oxo group of donors;	K14085	ALDH7A1; aldehyde dehydrogenase family 7 member A1 [EC:1.2.1.31 1.2.1.8 1.2.1.3]	osa00380 Tryptophan metabolism - Oryza sativa japonica (Japanese rice) (RefSeq); osa01230 Biosynthesis of amino acids - Oryza sativa japonica (Japanese rice) (RefSeq); osa00310 Lysine degradation - Oryza sativa japonica (Japanese rice) (RefSeq); osa00071 Fatty acid degradation - Oryza sativa japonica (Japanese rice) (RefSeq); osa00620 Pyruvate metabolism - Oryza sativa japonica (Japanese rice) (R…	IPR016161; IPR015590; IPR016162; IPR016163;	Aldehyde/histidinol dehydrogenase; Aldehyde dehydrogenase domain; Aldehyde dehydrogenase N-terminal domain; Aldehyde dehydrogenase, C-terminal;
W5GFA4	Uncharacterized protein	33554	8.69	50.6	8	4010	0.952	0.971	0.91	1.146	1.04	1.051	Yes	1.143	0.0292		chloroplast	cellular protein metabolic process; photosynthesis, light reaction; primary metabolic process; cellular metabolic process; organic substance metabolic process; metabolic process; generation of precursor metabolites and energy; protein-chromophore linkage; cellular macromolecule metabolic process; photosynthesis, light harvesting; cellular protein modification process; macromolecule metabolic proc…	intracellular organelle; membrane; photosystem II; cytoplasm; intrinsic component of membrane; macromolecular complex; intracellular part; cell; integral component of membrane; chloroplast; photosynthetic membrane; organelle; intracellular membrane-bounded organelle; photosystem; intracellular; cell part; membrane part; thylakoid; membrane-bounded organelle; protein complex; plastid; cytoplasmic …	organic cyclic compound binding; heterocyclic compound binding; chlorophyll binding; tetrapyrrole binding; binding;	K08909	LHCA3; light-harvesting complex I chlorophyll a/b binding protein 3	osa00196 Photosynthesis - antenna proteins - Oryza sativa japonica (Japanese rice) (RefSeq);	IPR023329;	Chlorophyll a/b binding protein domain;
W5E9M9	Uncharacterized protein	51620	5.05	29.4	5	141	0.88	0.991	0.912	1.046	1.058	1.158	Yes	1.172	0.0293		cytosol			transferase activity, transferring acyl groups; transferase activity, transferring acyl groups other than amino-acyl groups; catalytic activity; transferase activity;				IPR023213;	Chloramphenicol acetyltransferase-like domain;
W5F8C6	Uncharacterized protein	46709	6.41	43.5	11	435	0.973	0.899	0.959	1.027	1.043	1.118	Yes	1.126	0.0294		cytosol			lactoylglutathione lyase activity; metal ion binding; cation binding; lyase activity; carbon-sulfur lyase activity; catalytic activity; binding; ion binding;	K01759	GLO1; lactoylglutathione lyase [EC:4.4.1.5]	osa00620 Pyruvate metabolism - Oryza sativa japonica (Japanese rice) (RefSeq);	IPR029068; IPR004360;	Glyoxalase/Bleomycin resistance protein/Dihydroxybiphenyl dioxygenase; Glyoxalase/fosfomycin resistance/dioxygenase domain;
W5FZI5	Uncharacterized protein	28627	4.45	12.5	2	48	1.216	1.048	1.091	0.734	0.828	0.934	Yes	0.744	0.0295	down	cytosol			S-adenosylmethionine-dependent methyltransferase activity; transferase activity, transferring one-carbon groups; methyltransferase activity; catalytic activity; transferase activity;				IPR029063;	S-adenosyl-L-methionine-dependent methyltransferase;
W5FMN0	Uncharacterized protein (Fragment)	37727	5.16	30.9	3	129	1.138	1.113	1.012	0.886	0.959	0.95	Yes	0.857	0.0295		chloroplast							IPR015353;	Rubisco LSMT, substrate-binding domain;
W5BLG9	Uncharacterized protein	30061	4.55	51.4	7	385	1.029	1.089	1.146	0.971	0.9	0.833	Yes	0.828	0.0297		nuclear	translational elongation; cellular protein metabolic process; biosynthetic process; primary metabolic process; cellular metabolic process; organic substance biosynthetic process; cellular biosynthetic process; organic substance metabolic process; metabolic process; cellular macromolecule biosynthetic process; cellular macromolecule metabolic process; gene expression; macromolecule metabolic proce…	cell part; intracellular; cytoplasm; macromolecular complex; intracellular part; protein complex; cell; cytoplasmic part; eukaryotic translation elongation factor 1 complex;	organic cyclic compound binding; heterocyclic compound binding; RNA binding; translation factor activity, nucleic acid binding; translation elongation factor activity; binding; nucleic acid binding;	K03232			IPR014717; IPR014038; IPR010987;	Translation elongation factor EF1B/ribosomal protein S6; Translation elongation factor EF1B, beta/delta subunit, guanine nucleotide exchange; Glutathione S-transferase, C-terminal-like;
W5GH26	Peptidyl-prolyl cis-trans isomerase	28128	9.64	32.5	4	141	1.093	1.115	1.033	0.862	0.966	0.953	Yes	0.858	0.0297		chloroplast	protein folding; metabolic process; cellular protein metabolic process; cellular macromolecule metabolic process; macromolecule metabolic process; protein metabolic process; primary metabolic process; cellular process; cellular metabolic process; organic substance metabolic process;		peptidyl-prolyl cis-trans isomerase activity; isomerase activity; catalytic activity; cis-trans isomerase activity;	K01802			IPR001179;	Peptidyl-prolyl cis-trans isomerase, FKBP-type, domain;
P04464	Calmodulin	20239	4.1	65.1	7	539	0.901	0.973	0.928	1.061	1.059	1.058	Yes	1.134	0.0298		cytosol			cation binding; metal ion binding; calcium ion binding; binding; ion binding;	K02183	CALM; calmodulin	osa04626 Plant-pathogen interaction - Oryza sativa japonica (Japanese rice) (RefSeq); osa04070 Phosphatidylinositol signaling system - Oryza sativa japonica (Japanese rice) (RefSeq);	IPR002048; IPR011992;	EF-hand domain; EF-hand domain pair;
W5I2R1	Uncharacterized protein	50718	8.2	35.5	7	262	0.957	0.895	0.93	1.163	1.048	1.041	Yes	1.169	0.0305		chloroplast	single-organism process; metabolic process; oxidation-reduction process; single-organism metabolic process;		transition metal ion binding; catalytic activity; binding; ion binding; metal ion binding; cation binding; zinc ion binding; oxidoreductase activity;				IPR011032; IPR020843; IPR016040; IPR013154; IPR013149;	GroES (chaperonin 10)-like; Polyketide synthase, enoylreductase domain; NAD(P)-binding domain; Alcohol dehydrogenase GroES-like; Alcohol dehydrogenase, C-terminal;
W5GJ91	Uncharacterized protein (Fragment)	115252	5.8	42.9	19	873	0.877	0.91	0.916	1.164	1.133	1.015	Yes	1.225	0.0308		cytosol	metabolic process;		4 iron, 4 sulfur cluster binding; binding; iron-sulfur cluster binding; metal cluster binding;	K01681	ACO; aconitate hydratase [EC:4.2.1.3]	osa01130 Biosynthesis of antibiotics - Oryza sativa japonica (Japanese rice) (RefSeq); osa01230 Biosynthesis of amino acids - Oryza sativa japonica (Japanese rice) (RefSeq); osa01200 Carbon metabolism - Oryza sativa japonica (Japanese rice) (RefSeq); osa01100 Metabolic pathways - Oryza sativa japonica (Japanese rice) (RefSeq); osa01210 2-Oxocarboxylic acid metabolism - Oryza sativa japonica (Japa…	IPR001030; IPR000573; IPR015928; IPR015932; IPR015931;	Aconitase/3-isopropylmalate dehydratase large subunit, alpha/beta/alpha; Aconitase A/isopropylmalate dehydratase small subunit, swivel; Aconitase/3-isopropylmalate dehydratase, swivel; Aconitase/3-isopropylmalate dehydratase large subunit, alpha/beta/alpha, subdomain 2; Aconitase/3-isopropylmalate dehydratase large subunit, alpha/beta/alpha, subdomain 1/3;
W5F1Q9	Uncharacterized protein	32699	4.83	31.3	4	59	1.082	1.211	1.054	0.952	0.782	0.891	Yes	0.784	0.0309		cytosol
W5C432	Uncharacterized protein	39939	9.16	65	11	759	1.008	1.196	1.202	0.827	0.88	0.86	Yes	0.754	0.031	down	chloroplast				K03969
W5BKJ3	Uncharacterized protein (Fragment)	104871	8.56	19.4	7	148	0.827	0.853	0.804	1.169	1.371	1.07	Yes	1.453	0.031	up	cytosol	single-organism process; metabolic process; oxidation-reduction process; single-organism metabolic process;		nucleoside phosphate binding; flavin adenine dinucleotide binding; ion binding; nucleotide binding; cofactor binding; oxidoreductase activity; oxidoreductase activity, acting on the CH-CH group of donors; heterocyclic compound binding; organic cyclic compound binding; catalytic activity; binding; anion binding; transferase activity; acyl-CoA dehydrogenase activity; transferase activity, transferr…	K00249	ACADM; acyl-CoA dehydrogenase [EC:1.3.8.7]	osa01130 Biosynthesis of antibiotics - Oryza sativa japonica (Japanese rice) (RefSeq); osa00071 Fatty acid degradation - Oryza sativa japonica (Japanese rice) (RefSeq); osa00410 beta-Alanine metabolism - Oryza sativa japonica (Japanese rice) (RefSeq); osa00640 Propanoate metabolism - Oryza sativa japonica (Japanese rice) (RefSeq); osa01100 Metabolic pathways - Oryza sativa japonica (Japanese rice…	IPR013786; IPR009100; IPR006091; IPR002575; IPR009075; IPR011009;	Acyl-CoA dehydrogenase/oxidase, N-terminal; Acyl-CoA dehydrogenase/oxidase, N-terminal and middle domain; Acyl-CoA oxidase/dehydrogenase, central domain; Aminoglycoside phosphotransferase; Acyl-CoA dehydrogenase/oxidase C-terminal; Protein kinase-like domain;
W5AP59	Uncharacterized protein	62854	4.5	33.7	11	171	0.7	0.98	0.738	1.491	1.134	1.16	Yes	1.565	0.031	up	endoplasmic reticulum	protein folding; metabolic process; cellular protein metabolic process; cellular macromolecule metabolic process; macromolecule metabolic process; protein metabolic process; primary metabolic process; cellular process; cellular metabolic process; organic substance metabolic process;	organelle; intracellular membrane-bounded organelle; intracellular organelle; endoplasmic reticulum; cell part; intracellular; cytoplasm; endomembrane system; intracellular part; membrane-bounded organelle; cell; cytoplasmic part;	cation binding; metal ion binding; protein binding; calcium ion binding; unfolded protein binding; binding; ion binding;	K08057	CALR; calreticulin	osa04141 Protein processing in endoplasmic reticulum - Oryza sativa japonica (Japanese rice) (RefSeq); osa04145 Phagosome - Oryza sativa japonica (Japanese rice) (RefSeq);	IPR009033; IPR013320;	Calreticulin/calnexin, P domain; Concanavalin A-like lectin/glucanase domain;
W5HXU9	Uncharacterized protein	51713	5.01	51.4	9	189	1.164	0.99	1.249	0.877	0.834	0.787	Yes	0.734	0.0311	down	chloroplast	cofactor biosynthetic process; pigment biosynthetic process; chlorophyll metabolic process; cellular aromatic compound metabolic process; single-organism process; biosynthetic process; organonitrogen compound biosynthetic process; cellular metabolic process; organic substance metabolic process; metabolic process; porphyrin-containing compound metabolic process; heterocycle metabolic process; arom…		ATP binding; nucleoside phosphate binding; nucleoside binding; ion binding; ligase activity; hydrolase activity, acting on acid anhydrides; hydrolase activity; ligase activity, forming nitrogen-metal bonds, forming coordination complexes; ligase activity, forming nitrogen-metal bonds; magnesium chelatase activity; nucleotide binding; nucleoside-triphosphatase activity; organic cyclic compound bin…	K03405	chlI; magnesium chelatase subunit I [EC:6.6.1.1]	osa01100 Metabolic pathways - Oryza sativa japonica (Japanese rice) (RefSeq); osa01110 Biosynthesis of secondary metabolites - Oryza sativa japonica (Japanese rice) (RefSeq); osa00860 Porphyrin and chlorophyll metabolism - Oryza sativa japonica (Japanese rice) (RefSeq);	IPR003593; IPR000523; IPR027417;	AAA+ ATPase domain; Magnesium chelatase, ChlI subunit; P-loop containing nucleoside triphosphate hydrolase;
W5A3G1	Uncharacterized protein (Fragment)	32158	6.72	50.2	7	224	0.981	0.922	0.884	1.204	1.036	1.109	Yes	1.202	0.0312		cytosol	regulation of cellular process; single organism signaling; intracellular transport; cellular response to stimulus; intracellular signal transduction; single-organism cellular process; single-organism process; nuclear transport; organic substance transport; small GTPase mediated signal transduction; signaling; response to stimulus; protein transport; establishment of localization; cellular localiz…	membrane; cell; intracellular; cell part;	nucleoside phosphate binding; nucleoside binding; ion binding; hydrolase activity, acting on acid anhydrides; hydrolase activity; nucleotide binding; nucleoside-triphosphatase activity; organic cyclic compound binding; heterocyclic compound binding; ribonucleoside binding; carbohydrate derivative binding; pyrophosphatase activity; catalytic activity; ribonucleotide binding; binding; purine ribonu…	K07936	RAN; GTP-binding nuclear protein Ran	osa03013 RNA transport - Oryza sativa japonica (Japanese rice) (RefSeq); osa03008 Ribosome biogenesis in eukaryotes - Oryza sativa japonica (Japanese rice) (RefSeq);	IPR005225; IPR027417;	Small GTP-binding protein domain; P-loop containing nucleoside triphosphate hydrolase;
W5A7D8	Uncharacterized protein	60343	5.08	12.2	2	124	1.012	1.111	1.075	0.94	0.972	0.872	Yes	0.871	0.0312		endoplasmic reticulum	proteolysis; metabolic process; macromolecule metabolic process; protein metabolic process; primary metabolic process; organic substance metabolic process;		carboxypeptidase activity; peptidase activity; exopeptidase activity; catalytic activity; serine hydrolase activity; serine-type peptidase activity; peptidase activity, acting on L-amino acid peptides; hydrolase activity; serine-type carboxypeptidase activity; serine-type exopeptidase activity;	K09646			IPR029058;	Alpha/Beta hydrolase fold;
W5GVD0	Uncharacterized protein	58594	8.46	19.3	6	134	0.973	0.956	0.983	1.018	1.075	1.033	Yes	1.073	0.0313		cytosol	vitamin biosynthetic process; cellular aromatic compound metabolic process; organic hydroxy compound metabolic process; single-organism process; biosynthetic process; organonitrogen compound biosynthetic process; pyridine-containing compound metabolic process; cellular metabolic process; organic substance metabolic process; pyridine-containing compound biosynthetic process; metabolic process; vit…		pyridoxamine-phosphate oxidase activity; nucleoside phosphate binding; ion binding; nucleotide binding; cofactor binding; oxidoreductase activity; heterocyclic compound binding; organic cyclic compound binding; carbohydrate derivative binding; catalytic activity; ribonucleotide binding; binding; anion binding; oxidoreductase activity, acting on the CH-NH2 group of donors; oxidoreductase activity,…	K17759	AIBP; NAD(P)H-hydrate epimerase [EC:5.1.99.6]	osa01100 Metabolic pathways - Oryza sativa japonica (Japanese rice) (RefSeq); osa00750 Vitamin B6 metabolism - Oryza sativa japonica (Japanese rice) (RefSeq);	IPR019576; IPR004443; IPR012349; IPR011576;	Pyridoxine 5'-phosphate oxidase, dimerisation, C-terminal; YjeF N-terminal domain; FMN-binding split barrel; Pyridoxamine 5'-phosphate oxidase-like, FMN-binding domain;
W4ZS91	Uncharacterized protein	51098	5.53	36.2	6	135	0.931	0.98	0.933	1.011	1.068	1.11	Yes	1.121	0.0314		cytosol	single-organism carbohydrate catabolic process; glycolytic process; single-organism catabolic process; small molecule metabolic process; single-organism cellular process; single-organism process; primary metabolic process; carbohydrate metabolic process; cellular metabolic process; carbohydrate catabolic process; organic substance metabolic process; single-organism carbohydrate metabolic process;…		ATP binding; nucleoside phosphate binding; phosphotransferase activity, alcohol group as acceptor; nucleoside binding; ion binding; nucleotide binding; organic cyclic compound binding; heterocyclic compound binding; ribonucleoside binding; carbohydrate derivative binding; kinase activity; catalytic activity; ribonucleotide binding; binding; purine ribonucleoside binding; anion binding; purine rib…	K00844	HK; hexokinase [EC:2.7.1.1]	osa01130 Biosynthesis of antibiotics - Oryza sativa japonica (Japanese rice) (RefSeq); osa01100 Metabolic pathways - Oryza sativa japonica (Japanese rice) (RefSeq); osa01200 Carbon metabolism - Oryza sativa japonica (Japanese rice) (RefSeq); osa00010 Glycolysis / Gluconeogenesis - Oryza sativa japonica (Japanese rice) (RefSeq); osa01110 Biosynthesis of secondary metabolites - Oryza sativa japonic…	IPR022672; IPR022673;	Hexokinase, N-terminal; Hexokinase, C-terminal;
W5AVH3	Uncharacterized protein	18752	4.58	40.9	2	137	1.102	1.122	1.085	0.794	0.856	0.938	Yes	0.782	0.0316		chloroplast
W5D8J6	Uncharacterized protein	62642	5.79	33.5	4	55	0.975	0.879	0.928	1.171	1.056	1.038	Yes	1.174	0.0317		cytosol		intrinsic component of membrane; membrane; integral component of membrane; membrane part;	nucleoside phosphate binding; nucleoside binding; ion binding; hydrolase activity; nucleotide binding; organic cyclic compound binding; heterocyclic compound binding; ribonucleoside binding; carbohydrate derivative binding; catalytic activity; ribonucleotide binding; binding; purine ribonucleoside binding; anion binding; purine ribonucleotide binding; guanyl ribonucleotide binding; purine nucleos…				IPR027417; IPR030386;	P-loop containing nucleoside triphosphate hydrolase; GB1/RHD3-type guanine nucleotide-binding (G) domain;
B0LXM0	S-adenosylmethionine synthase	51518	5.55	31.6	5	271	1.038	1.093	1.219	0.964	0.874	0.792	Yes	0.785	0.0317		cytosol	cofactor biosynthetic process; nucleoside metabolic process; purine nucleoside metabolic process; cellular aromatic compound metabolic process; cellular modified amino acid biosynthetic process; single-organism process; biosynthetic process; nucleoside biosynthetic process; purine ribonucleoside biosynthetic process; organonitrogen compound biosynthetic process; cellular metabolic process; sulfur…	intracellular part; cell; cell part; intracellular; cytoplasm;	ATP binding; nucleoside phosphate binding; nucleoside binding; ion binding; nucleotide binding; methionine adenosyltransferase activity; organic cyclic compound binding; heterocyclic compound binding; ribonucleoside binding; carbohydrate derivative binding; catalytic activity; ribonucleotide binding; binding; purine ribonucleoside binding; transferase activity, transferring alkyl or aryl (other t…	K00789	metK; S-adenosylmethionine synthetase [EC:2.5.1.6]	osa01230 Biosynthesis of amino acids - Oryza sativa japonica (Japanese rice) (RefSeq); osa01100 Metabolic pathways - Oryza sativa japonica (Japanese rice) (RefSeq); osa01110 Biosynthesis of secondary metabolites - Oryza sativa japonica (Japanese rice) (RefSeq); osa00270 Cysteine and methionine metabolism - Oryza sativa japonica (Japanese rice) (RefSeq);	IPR022636; IPR022628; IPR022630; IPR022629;	S-adenosylmethionine synthetase superfamily; S-adenosylmethionine synthetase, N-terminal; S-adenosylmethionine synthetase, C-terminal; S-adenosylmethionine synthetase, central domain;
W4ZNN3	Uncharacterized protein (Fragment)	12673	9.14	35.4	2	56	0.966	0.917	0.86	1.018	1.185	1.181	Yes	1.234	0.032		chloroplast	metabolic process;		catalytic activity;				IPR029045;	ClpP/crotonase-like domain;
W5AQ43	Uncharacterized protein	131115	6.53	44.6	23	946	0.934	0.928	0.987	1.001	1.06	1.037	Yes	1.087	0.0321		mitochondria	tricarboxylic acid metabolic process; oxidation-reduction process; small molecule metabolic process; single-organism cellular process; tricarboxylic acid cycle; single-organism process; primary metabolic process; cellular respiration; cellular metabolic process; organic substance metabolic process; citrate metabolic process; metabolic process; generation of precursor metabolites and energy; aerob…		vitamin binding; ion binding; oxidoreductase activity, acting on the aldehyde or oxo group of donors; cofactor binding; sulfur compound binding; thiamine pyrophosphate binding; oxidoreductase activity; heterocyclic compound binding; organic cyclic compound binding; catalytic activity; binding; cation binding; anion binding; oxoglutarate dehydrogenase (succinyl-transferring) activity; oxidoreducta…	K00164	OGDH; 2-oxoglutarate dehydrogenase E1 component [EC:1.2.4.2]	osa00380 Tryptophan metabolism - Oryza sativa japonica (Japanese rice) (RefSeq); osa01130 Biosynthesis of antibiotics - Oryza sativa japonica (Japanese rice) (RefSeq); osa01200 Carbon metabolism - Oryza sativa japonica (Japanese rice) (RefSeq); osa01100 Metabolic pathways - Oryza sativa japonica (Japanese rice) (RefSeq); osa00310 Lysine degradation - Oryza sativa japonica (Japanese rice) (RefSeq)…	IPR001017; IPR029061; IPR005475;	Dehydrogenase, E1 component; Thiamin diphosphate-binding fold; Transketolase-like, pyrimidine-binding domain;
W4ZPA5	Uncharacterized protein	45370	6.52	48.2	10	227	0.818	0.885	0.848	1.284	1.214	1.024	Yes	1.381	0.0323	up	chloroplast							IPR009770;	Domain of unknown function DUF1338;
O82071	Putative In2.1 protein	32725	5.38	67.9	8	215	0.675	0.919	0.782	1.106	1.25	1.166	Yes	1.482	0.0325	up	cytosol			protein binding; binding;	K00799	GST; glutathione S-transferase [EC:2.5.1.18]	osa00480 Glutathione metabolism - Oryza sativa japonica (Japanese rice) (RefSeq);	IPR010987; IPR012336; IPR004045;	Glutathione S-transferase, C-terminal-like; Thioredoxin-like fold; Glutathione S-transferase, N-terminal;
W5CJ35	Uncharacterized protein	14986	5.3	41	3	128	0.829	0.795	0.801	1.387	1.295	1.054	Yes	1.541	0.0329	up	cytosol	metabolic process;		transferase activity, transferring glycosyl groups; transferase activity, transferring hexosyl groups; catalytic activity; transferase activity;
W5FB83	Uncharacterized protein	31562	6.75	76.9	11	723	0.848	0.954	0.953	1.087	1.028	1.119	Yes	1.174	0.033		chloroplast	protein folding; metabolic process; cellular protein metabolic process; cellular macromolecule metabolic process; macromolecule metabolic process; protein metabolic process; primary metabolic process; cellular process; cellular metabolic process; organic substance metabolic process;	intracellular part; cell; cell part; intracellular; cytoplasm;	ATP binding; nucleoside phosphate binding; nucleoside binding; ion binding; nucleotide binding; organic cyclic compound binding; heterocyclic compound binding; ribonucleoside binding; carbohydrate derivative binding; ribonucleotide binding; binding; purine ribonucleoside binding; anion binding; purine ribonucleotide binding; adenyl ribonucleotide binding; adenyl nucleotide binding; purine nucleos…	K04078			IPR011032;	GroES (chaperonin 10)-like;
W5I1I7	Uncharacterized protein	31230	8.76	32.5	3	179	0.822	0.955	0.915	1.174	1.027	1.061	Yes	1.212	0.0333		chloroplast	tricarboxylic acid metabolic process; oxidation-reduction process; small molecule metabolic process; single-organism cellular process; tricarboxylic acid cycle; single-organism process; primary metabolic process; cellular respiration; cellular metabolic process; organic substance metabolic process; citrate metabolic process; metabolic process; generation of precursor metabolites and energy; aerob…		electron carrier activity; 2 iron, 2 sulfur cluster binding; catalytic activity; binding; iron-sulfur cluster binding; metal cluster binding; oxidoreductase activity;	K00235	SDHB; succinate dehydrogenase (ubiquinone) iron-sulfur subunit [EC:1.3.5.1]	osa01130 Biosynthesis of antibiotics - Oryza sativa japonica (Japanese rice) (RefSeq); osa01200 Carbon metabolism - Oryza sativa japonica (Japanese rice) (RefSeq); osa01100 Metabolic pathways - Oryza sativa japonica (Japanese rice) (RefSeq); osa00020 Citrate cycle (TCA cycle) - Oryza sativa japonica (Japanese rice) (RefSeq); osa01110 Biosynthesis of secondary metabolites - Oryza sativa japonica (…	IPR017896; IPR001041; IPR009051; IPR012675; IPR025192;	4Fe-4S ferredoxin-type, iron-sulphur binding domain; 2Fe-2S ferredoxin-type domain; Alpha-helical ferredoxin; Beta-grasp domain; Succinate dehydogenase/fumarate reductase N-terminal;
W5B8P4	Uncharacterized protein	37671	5.8	28.6	3	125	0.863	0.837	0.925	1.272	1.223	1.024	Yes	1.341	0.0334	up	extracellular	cellular macromolecule catabolic process; DNA catabolic process; cellular aromatic compound metabolic process; DNA metabolic process; organic cyclic compound metabolic process; nitrogen compound metabolic process; primary metabolic process; cellular metabolic process; organic substance metabolic process; organic substance catabolic process; cellular nitrogen compound catabolic process; aromatic c…		organic cyclic compound binding; heterocyclic compound binding; catalytic activity; binding; nucleic acid binding; hydrolase activity, acting on ester bonds; nuclease activity; hydrolase activity; endonuclease activity;				IPR008947;	Phospholipase C/P1 nuclease domain;
W5D2T1	Uncharacterized protein	134656	5.41	12.9	2	49	0.885	0.998	0.902	1.088	1.027	1.152	Yes	1.173	0.0334		nuclear	cellular component organization; cytoskeleton organization; cellular process; organelle organization; cellular component organization or biogenesis;		actin binding; protein binding; cytoskeletal protein binding; binding;				IPR003128; IPR029006; IPR007123;	Villin headpiece; ADF-H/Gelsolin-like domain; Gelsolin-like domain;
W5FCP5	Uncharacterized protein	12563	5.68	57.6	3	62	1	0.94	0.938	1.071	1.042	1.023	Yes	1.090	0.0335		chloroplast	intracellular transport; cellular component organization; establishment of protein localization to organelle; mitochondrial membrane organization; protein import; mitochondrial transport; single-organism process; protein transport; establishment of localization; protein import into mitochondrial inner membrane; protein targeting; establishment of localization in cell; single-organism localization…	organelle; intracellular membrane-bounded organelle; intracellular organelle; cell part; intracellular; cytoplasm; intracellular part; membrane-bounded organelle; cell; mitochondrion; cytoplasmic part;	metal ion binding; cation binding; binding; ion binding;	K17778			IPR004217;	Tim10/DDP family zinc finger;
W5CKK9	Pyruvate kinase	61099	6.06	42.6	6	560	0.909	0.988	0.935	1.113	1.011	1.065	Yes	1.126	0.0336		chloroplast	single-organism carbohydrate catabolic process; glycolytic process; single-organism catabolic process; small molecule metabolic process; single-organism cellular process; single-organism process; carbohydrate metabolic process; primary metabolic process; cellular metabolic process; organic substance metabolic process; carbohydrate catabolic process; single-organism carbohydrate metabolic process;…		magnesium ion binding; pyruvate kinase activity; kinase activity; phosphotransferase activity, alcohol group as acceptor; catalytic activity; binding; ion binding; potassium ion binding; metal ion binding; cation binding; alkali metal ion binding; transferase activity; transferase activity, transferring phosphorus-containing groups;	K00873	PK; pyruvate kinase [EC:2.7.1.40]	osa01130 Biosynthesis of antibiotics - Oryza sativa japonica (Japanese rice) (RefSeq); osa01230 Biosynthesis of amino acids - Oryza sativa japonica (Japanese rice) (RefSeq); osa01200 Carbon metabolism - Oryza sativa japonica (Japanese rice) (RefSeq); osa01100 Metabolic pathways - Oryza sativa japonica (Japanese rice) (RefSeq); osa00620 Pyruvate metabolism - Oryza sativa japonica (Japanese rice) (…	IPR011037; IPR015794; IPR015813; IPR015806; IPR015795; IPR015793;	Pyruvate kinase-like, insert domain; Pyruvate kinase, alpha/beta; Pyruvate/Phosphoenolpyruvate kinase-like domain; Pyruvate kinase, beta-barrel insert domain; Pyruvate kinase, C-terminal; Pyruvate kinase, barrel;
W5G112	Uncharacterized protein	77199	6.31	36.4	10	353	1.222	1.022	1.038	0.838	0.824	0.931	Yes	0.790	0.0337		chloroplast	cellular amino acid biosynthetic process; organic acid biosynthetic process; single-organism biosynthetic process; branched-chain amino acid biosynthetic process; small molecule metabolic process; leucine biosynthetic process; single-organism cellular process; nitrogen compound metabolic process; single-organism process; biosynthetic process; primary metabolic process; alpha-amino acid metabolic …		transferase activity, transferring acyl groups; 2-isopropylmalate synthase activity; catalytic activity; transferase activity; transferase activity, transferring acyl groups, acyl groups converted into alkyl on transfer;	K01649	leuA; 2-isopropylmalate synthase [EC:2.3.3.13]	osa01230 Biosynthesis of amino acids - Oryza sativa japonica (Japanese rice) (RefSeq); osa01100 Metabolic pathways - Oryza sativa japonica (Japanese rice) (RefSeq); osa00290 Valine, leucine and isoleucine biosynthesis - Oryza sativa japonica (Japanese rice) (RefSeq); osa00620 Pyruvate metabolism - Oryza sativa japonica (Japanese rice) (RefSeq); osa01210 2-Oxocarboxylic acid metabolism - Oryza sat…	IPR013785; IPR013709; IPR000891;	Aldolase-type TIM barrel; 2-isopropylmalate synthase LeuA, allosteric (dimerisation) domain; Pyruvate carboxyltransferase;
W5D911	Uncharacterized protein	49823	5.04	51.5	17	497	0.744	0.943	0.843	1.14	1.194	1.193	Yes	1.394	0.0337	up	peroxisome	NADP metabolic process; pyridine nucleotide metabolic process; cellular aromatic compound metabolic process; nicotinamide nucleotide metabolic process; organophosphate catabolic process; nucleotide metabolic process; single-organism process; cellular metabolic process; pyridine-containing compound metabolic process; phosphate-containing compound metabolic process; organic substance metabolic proc…	intracellular part; cell; cell part; intracellular; cytoplasm;	sedoheptulose-7-phosphate:D-glyceraldehyde-3-phosphate glyceronetransferase activity; catalytic activity; transferase activity; transferase activity, transferring aldehyde or ketonic groups;	K00616	E2.2.1.2; transaldolase [EC:2.2.1.2]	osa01130 Biosynthesis of antibiotics - Oryza sativa japonica (Japanese rice) (RefSeq); osa01230 Biosynthesis of amino acids - Oryza sativa japonica (Japanese rice) (RefSeq); osa01200 Carbon metabolism - Oryza sativa japonica (Japanese rice) (RefSeq); osa01100 Metabolic pathways - Oryza sativa japonica (Japanese rice) (RefSeq); osa00030 Pentose phosphate pathway - Oryza sativa japonica (Japanese r…	IPR013785;	Aldolase-type TIM barrel;
W5D748	Uncharacterized protein (Fragment)	56903	5.78	9.3	2	58	0.908	0.989	0.862	1.039	1.191	1.078	Yes	1.199	0.0338		vacuolar membrane	proteolysis; metabolic process; macromolecule metabolic process; protein metabolic process; primary metabolic process; organic substance metabolic process;		carboxypeptidase activity; peptidase activity; exopeptidase activity; catalytic activity; serine hydrolase activity; serine-type peptidase activity; peptidase activity, acting on L-amino acid peptides; hydrolase activity; serine-type carboxypeptidase activity; serine-type exopeptidase activity;	K16296			IPR029058;	Alpha/Beta hydrolase fold;
W5D4D9	Uncharacterized protein	27628	5.65	57.3	8	871	0.984	0.966	0.992	1.003	1.038	1.032	Yes	1.045	0.0338		chloroplast			protein binding; binding;	K00799	GST; glutathione S-transferase [EC:2.5.1.18]	osa00480 Glutathione metabolism - Oryza sativa japonica (Japanese rice) (RefSeq);	IPR004046; IPR010987; IPR004045; IPR012336;	Glutathione S-transferase, C-terminal; Glutathione S-transferase, C-terminal-like; Glutathione S-transferase, N-terminal; Thioredoxin-like fold;
W5H3F9	Uncharacterized protein (Fragment)	22161	4.75	84.5	12	2833	1.051	1.085	1.056	0.898	0.863	0.968	Yes	0.855	0.034		extracellular			catalytic activity; oxidoreductase activity;				IPR012336; IPR013740;	Thioredoxin-like fold; Redoxin;
W5FW30	Uncharacterized protein	14831	10.34	57.8	4	433	1.13	1.051	1.131	0.823	0.848	0.977	Yes	0.800	0.0341		chloroplast
W5DXZ7	Uncharacterized protein	28029	5.47	14.9	2	93	0.933	0.926	0.953	0.987	1.059	1.041	Yes	1.098	0.0341		nuclear		intracellular organelle; intracellular organelle part; macromolecular complex; intracellular part; CCAAT-binding factor complex; transcription factor complex; nuclear transcription factor complex; cell; organelle part; intracellular membrane-bounded organelle; RNA polymerase II transcription factor complex; organelle; nucleus; cell part; intracellular; protein complex; membrane-bounded organelle;…	organic cyclic compound binding; heterocyclic compound binding; DNA binding; protein heterodimerization activity; binding; nucleic acid binding transcription factor activity; nucleic acid binding; protein dimerization activity; protein binding; sequence-specific DNA binding; sequence-specific DNA binding transcription factor activity;				IPR003958; IPR009072;	Transcription factor CBF/NF-Y/archaeal histone; Histone-fold;
W5FBV9	MATE efflux family protein	59506	6.34	8.6	2	75	0.933	0.906	0.776	1.219	1.214	1.004	Yes	1.314	0.0343	up	plasma membrane	transport; response to drug; transmembrane transport; response to chemical; single-organism localization; single-organism cellular process; drug transport; single-organism process; response to stimulus; localization; cellular process; drug transmembrane transport; single-organism transport; establishment of localization;	intrinsic component of membrane; membrane; integral component of membrane; membrane part;	active transmembrane transporter activity; secondary active transmembrane transporter activity; drug transmembrane transporter activity; drug transporter activity; antiporter activity; transmembrane transporter activity; transporter activity;	K03327
W5HDM8	Uncharacterized protein	9955	6.1	36.1	2	51	0.988	0.943	0.891	1.147	1.021	1.088	Yes	1.154	0.0344		chloroplast	metabolic process; response to stress; oxidation-reduction process; single-organism metabolic process; response to oxidative stress; single-organism process; response to stimulus;		organic cyclic compound binding; heterocyclic compound binding; heme binding; catalytic activity; binding; antioxidant activity; peroxidase activity; tetrapyrrole binding; oxidoreductase activity; oxidoreductase activity, acting on peroxide as acceptor;				IPR002016;	Haem peroxidase, plant/fungal/bacterial;
W5ATV4	Uncharacterized protein	73411	5.93	39.9	7	226	1.03	1.046	1.163	0.91	0.856	0.973	Yes	0.846	0.0345		chloroplast	cellular component organization; cellular aromatic compound metabolic process; cellular protein metabolic process; single-organism process; biosynthetic process; tRNA aminoacylation; cellular metabolic process; organic substance metabolic process; metabolic process; cellular amino acid metabolic process; heterocycle metabolic process; nucleobase-containing compound metabolic process; mitochondrio…	intracellular organelle; cytoplasm; glutamyl-tRNA(Gln) amidotransferase complex; macromolecular complex; intracellular part; cell; mitochondrion; chloroplast; intracellular membrane-bounded organelle; organelle; intracellular; cell part; protein complex; membrane-bounded organelle; plastid; cytoplasmic part;	ATP binding; nucleoside phosphate binding; ligase activity; nucleoside binding; ion binding; nucleotide binding; carbon-nitrogen ligase activity, with glutamine as amido-N-donor; ligase activity, forming carbon-nitrogen bonds; organic cyclic compound binding; heterocyclic compound binding; ribonucleoside binding; carbohydrate derivative binding; glutaminyl-tRNA synthase (glutamine-hydrolyzing) ac…	K02434	gatB; aspartyl-tRNA(Asn)/glutamyl-tRNA(Gln) amidotransferase subunit B [EC:6.3.5.6 6.3.5.7]	osa01100 Metabolic pathways - Oryza sativa japonica (Japanese rice) (RefSeq); osa00970 Aminoacyl-tRNA biosynthesis - Oryza sativa japonica (Japanese rice) (RefSeq);	IPR003789; IPR018027; IPR006075;	Aspartyl/glutamyl-tRNA amidotransferase subunit B-related; Asn/Gln amidotransferase; Aspartyl/Glutamyl-tRNA(Gln) amidotransferase, subunit B/E, catalytic;
W5G5F2	Uncharacterized protein	50134	9.78	47.1	13	870	0.974	0.921	0.919	1.149	1.026	1.059	Yes	1.149	0.0345		chloroplast	transport; transmembrane transport; single-organism localization; single-organism cellular process; single-organism process; localization; cellular process; single-organism transport; establishment of localization;	membrane; intracellular organelle; mitochondrial part; organelle membrane; organelle envelope; intracellular organelle part; cytoplasm; intrinsic component of membrane; intracellular part; cell; integral component of membrane; organelle part; mitochondrion; mitochondrial envelope; intracellular membrane-bounded organelle; organelle; membrane part; cell part; intracellular; envelope; organelle inn…	transporter activity;	K05863			IPR023395;	Mitochondrial carrier domain;
W5EKJ6	Uncharacterized protein	62667	7.26	53	11	890	0.946	0.96	0.969	1.009	1.076	1.038	Yes	1.086	0.0346		chloroplast	dicarboxylic acid metabolic process; tricarboxylic acid metabolic process; oxidation-reduction process; small molecule metabolic process; single-organism cellular process; tricarboxylic acid cycle; single-organism process; primary metabolic process; cellular respiration; cellular metabolic process; organic substance metabolic process; citrate metabolic process; metabolic process; generation of pr…	cell part; intracellular; cytoplasm; macromolecular complex; intracellular part; protein complex; cell; tricarboxylic acid cycle enzyme complex; cytoplasmic part;	lyase activity; hydro-lyase activity; catalytic activity; fumarate hydratase activity; carbon-oxygen lyase activity;	K01679	E4.2.1.2B; fumarate hydratase, class II [EC:4.2.1.2]	osa01130 Biosynthesis of antibiotics - Oryza sativa japonica (Japanese rice) (RefSeq); osa01200 Carbon metabolism - Oryza sativa japonica (Japanese rice) (RefSeq); osa01100 Metabolic pathways - Oryza sativa japonica (Japanese rice) (RefSeq); osa00620 Pyruvate metabolism - Oryza sativa japonica (Japanese rice) (RefSeq); osa00020 Citrate cycle (TCA cycle) - Oryza sativa japonica (Japanese rice) (Re…	IPR024083; IPR008948; IPR022761; IPR018951;	Fumarase/histidase, N-terminal; L-Aspartase-like; Fumarate lyase, N-terminal; Fumarase C, C-terminal;
W5BIA8	Uncharacterized protein	31417	5.47	28.2	2	87	1.201	1.217	1.037	0.773	0.817	0.985	Yes	0.745	0.0348	down	cytosol	response to stress; response to stimulus;						IPR006016; IPR014729;	UspA; Rossmann-like alpha/beta/alpha sandwich fold;
W5HVA9	Uncharacterized protein	33286	6.49	38.9	4	126	0.929	0.973	0.89	1.007	1.133	1.131	Yes	1.172	0.0349		extracellular
W5D4X3	Uncharacterized protein	25417	4.33	30.5	3	73	1.079	1.084	1.038	0.917	0.992	0.894	Yes	0.876	0.035		cytosol
W5CJT3	Uncharacterized protein	61601	7.63	32.8	5	176	1.174	1.107	1.009	0.93	0.901	0.877	Yes	0.823	0.0351		chloroplast	isoprenoid metabolic process; single-organism biosynthetic process; oxidation-reduction process; single-organism cellular process; single-organism process; biosynthetic process; cellular lipid metabolic process; primary metabolic process; organic substance biosynthetic process; cellular metabolic process; cellular biosynthetic process; organic substance metabolic process; lipid biosynthetic proce…		nucleoside phosphate binding; NADPH binding; ion binding; protein binding; nucleotide binding; cofactor binding; oxidoreductase activity; oxidoreductase activity, acting on CH-OH group of donors; heterocyclic compound binding; organic cyclic compound binding; oxidoreductase activity, acting on the CH-OH group of donors, NAD or NADP as acceptor; catalytic activity; binding; NADP binding; metal ion…	K00099	dxr; 1-deoxy-D-xylulose-5-phosphate reductoisomerase [EC:1.1.1.267]	osa01130 Biosynthesis of antibiotics - Oryza sativa japonica (Japanese rice) (RefSeq); osa01100 Metabolic pathways - Oryza sativa japonica (Japanese rice) (RefSeq); osa00900 Terpenoid backbone biosynthesis - Oryza sativa japonica (Japanese rice) (RefSeq); osa01110 Biosynthesis of secondary metabolites - Oryza sativa japonica (Japanese rice) (RefSeq);	IPR013512; IPR016040; IPR013644; IPR026877;	1-deoxy-D-xylulose 5-phosphate reductoisomerase, N-terminal; NAD(P)-binding domain; 1-deoxy-D-xylulose 5-phosphate reductoisomerase, C-terminal; DXP reductoisomerase C-terminal domain;
W5GVP7	Uncharacterized protein	24416	9	70.3	6	531	0.998	1.019	0.999	0.987	0.959	0.964	Yes	0.965	0.0358		cytosol	cellular protein metabolic process; biosynthetic process; primary metabolic process; cellular metabolic process; organic substance biosynthetic process; cellular biosynthetic process; organic substance metabolic process; metabolic process; cellular macromolecule biosynthetic process; cellular macromolecule metabolic process; gene expression; macromolecule metabolic process; protein metabolic proc…	ribosome; organelle; intracellular organelle; intracellular non-membrane-bounded organelle; cell part; intracellular; cytoplasm; macromolecular complex; intracellular part; cell; ribonucleoprotein complex; cytoplasmic part; non-membrane-bounded organelle;	structural constituent of ribosome; structural molecule activity;	K02870	RP-L12e; large subunit ribosomal protein L12e	osa03010 Ribosome - Oryza sativa japonica (Japanese rice) (RefSeq);	IPR020783; IPR020784;	Ribosomal protein L11, C-terminal; Ribosomal protein L11, N-terminal;
W5GXL1	Uncharacterized protein (Fragment)	34185	9.51	27.7	3	72	0.874	0.803	0.898	1.263	1.167	1	Yes	1.332	0.0359	up	cytosol	metabolic process;		catalytic activity; oxidoreductase activity;	K10251	HSD17B12; 17beta-estradiol 17-dehydrogenase / very-long-chain 3-oxoacyl-CoA reductase [EC:1.1.1.62 1.1.1.330]	osa01100 Metabolic pathways - Oryza sativa japonica (Japanese rice) (RefSeq); osa01212 Fatty acid metabolism - Oryza sativa japonica (Japanese rice) (RefSeq); osa01110 Biosynthesis of secondary metabolites - Oryza sativa japonica (Japanese rice) (RefSeq); osa00062 Fatty acid elongation - Oryza sativa japonica (Japanese rice) (RefSeq); osa01040 Biosynthesis of unsaturated fatty acids - Oryza sativ…	IPR016040;	NAD(P)-binding domain;
W5HJX0	Uncharacterized protein	8500	6.7	34.2	2	327	1.295	1.31	1.308	0.536	0.593	0.844	Yes	0.504	0.036	down	extracellular							IPR014044;	CAP domain;
W5HAV4	Uncharacterized protein	145485	6.79	10.5	6	88	1.006	0.948	0.945	1.058	1.063	1.025	Yes	1.085	0.0361		chloroplast	regulation of cellular process; regulation of gene expression; regulation of transcription, DNA-templated; regulation of cellular biosynthetic process; regulation of primary metabolic process; regulation of macromolecule metabolic process; regulation of nucleobase-containing compound metabolic process; regulation of macromolecule biosynthetic process; regulation of cellular metabolic process; reg…		protein binding; binding;				IPR017986; IPR006595; IPR015943; IPR006594;	WD40-repeat-containing domain; CTLH, C-terminal LisH motif; WD40/YVTN repeat-like-containing domain; LIS1 homology motif;
W5B8U4	Uncharacterized protein	30523	4.84	55.3	9	238	0.985	0.957	0.851	1.047	1.152	1.135	Yes	1.194	0.0363		chloroplast							IPR029058; IPR000073;	Alpha/Beta hydrolase fold; Alpha/beta hydrolase fold-1;
W5FQ35	Malate dehydrogenase	35741	6	73	14	2286	1.004	1.073	1.115	0.95	0.948	0.91	Yes	0.880	0.0364		cytosol	tricarboxylic acid metabolic process; dicarboxylic acid metabolic process; oxidation-reduction process; small molecule metabolic process; tricarboxylic acid cycle; single-organism cellular process; single-organism process; primary metabolic process; carbohydrate metabolic process; cellular respiration; cellular metabolic process; organic substance metabolic process; citrate metabolic process; met…		oxidoreductase activity, acting on CH-OH group of donors; oxidoreductase activity, acting on the CH-OH group of donors, NAD or NADP as acceptor; malate dehydrogenase activity; catalytic activity; L-malate dehydrogenase activity; oxidoreductase activity;				IPR022383; IPR016040; IPR001236; IPR015955;	Lactate/malate dehydrogenase, C-terminal; NAD(P)-binding domain; Lactate/malate dehydrogenase, N-terminal; Lactate dehydrogenase/glycoside hydrolase, family 4, C-terminal;
W5CXT4	Malate dehydrogenase	42479	8.5	35.6	7	1120	0.88	0.978	0.945	1.089	1.065	1.041	Yes	1.140	0.0364		mitochondria	tricarboxylic acid metabolic process; dicarboxylic acid metabolic process; oxidation-reduction process; small molecule metabolic process; tricarboxylic acid cycle; single-organism cellular process; single-organism process; primary metabolic process; carbohydrate metabolic process; cellular respiration; cellular metabolic process; organic substance metabolic process; citrate metabolic process; met…		oxidoreductase activity, acting on CH-OH group of donors; oxidoreductase activity, acting on the CH-OH group of donors, NAD or NADP as acceptor; malate dehydrogenase activity; catalytic activity; L-malate dehydrogenase activity; oxidoreductase activity;	K00026	MDH2; malate dehydrogenase [EC:1.1.1.37]	osa01130 Biosynthesis of antibiotics - Oryza sativa japonica (Japanese rice) (RefSeq); osa00620 Pyruvate metabolism - Oryza sativa japonica (Japanese rice) (RefSeq); osa00020 Citrate cycle (TCA cycle) - Oryza sativa japonica (Japanese rice) (RefSeq); osa00630 Glyoxylate and dicarboxylate metabolism - Oryza sativa japonica (Japanese rice) (RefSeq); osa01100 Metabolic pathways - Oryza sativa japoni…	IPR022383; IPR016040; IPR001236; IPR015955;	Lactate/malate dehydrogenase, C-terminal; NAD(P)-binding domain; Lactate/malate dehydrogenase, N-terminal; Lactate dehydrogenase/glycoside hydrolase, family 4, C-terminal;
W4ZXB6	Uncharacterized protein	23348	8.74	34.9	3	128	1.039	1.204	1.057	0.889	0.942	0.882	Yes	0.822	0.0366		chloroplast				K08234			IPR029068; IPR004360;	Glyoxalase/Bleomycin resistance protein/Dihydroxybiphenyl dioxygenase; Glyoxalase/fosfomycin resistance/dioxygenase domain;
W5AKT1	Uncharacterized protein	27154	8.99	19.1	2	101	1.07	1.002	0.994	0.906	0.943	0.942	Yes	0.910	0.0366			regulation of cellular process; regulation of biological quality; cell redox homeostasis; small molecule metabolic process; single-organism cellular process; cellular homeostasis; ether metabolic process; single-organism process; organic substance metabolic process; homeostatic process; metabolic process; regulation of biological process; single-organism metabolic process; glycerol ether metaboli…		protein disulfide oxidoreductase activity; oxidoreductase activity, acting on a sulfur group of donors; disulfide oxidoreductase activity; catalytic activity; oxidoreductase activity;				IPR012336; IPR013766;	Thioredoxin-like fold; Thioredoxin domain;
W5FH33	Uncharacterized protein	26424	6.51	20	2	116	0.8	0.963	0.803	1.17	1.143	1.153	Yes	1.351	0.0367	up	chloroplast		extracellular region;	transition metal ion binding; binding; ion binding; metal ion binding; cation binding; nutrient reservoir activity; manganese ion binding;				IPR011051; IPR006045; IPR014710;	RmlC-like cupin domain; Cupin 1; RmlC-like jelly roll fold;
W4ZN87	Uncharacterized protein	15213	6.62	31.6	2	66	1.079	1.034	1.037	0.957	0.844	0.897	Yes	0.857	0.0369		chloroplast			organic cyclic compound binding; heterocyclic compound binding; DNA binding; binding; nucleic acid binding;	K06875
W5DSZ0	Uncharacterized protein	37179	5.5	77.3	15	2692	1.077	1.066	1.05	0.877	0.951	0.963	Yes	0.874	0.0371		nuclear	single-organism process; metabolic process; oxidation-reduction process; single-organism metabolic process;		catalytic activity; oxidoreductase activity;	K02641	petH; ferredoxin--NADP+ reductase [EC:1.18.1.2]	osa01100 Metabolic pathways - Oryza sativa japonica (Japanese rice) (RefSeq); osa00195 Photosynthesis - Oryza sativa japonica (Japanese rice) (RefSeq);	IPR017927; IPR001433; IPR008333; IPR017938; IPR001709;	Ferredoxin reductase-type FAD-binding domain; Oxidoreductase FAD/NAD(P)-binding; Oxidoreductase, FAD-binding domain; Riboflavin synthase-like beta-barrel; Flavoprotein pyridine nucleotide cytochrome reductase;
W5GCZ4	Uncharacterized protein	37885	7.67	17.9	2	113	0.943	0.913	0.804	1.054	1.132	1.045	Yes	1.215	0.0372		nuclear			organic cyclic compound binding; heterocyclic compound binding; nucleoside phosphate binding; binding; nucleic acid binding; nucleotide binding; small molecule binding;	K12898			IPR000504; IPR012677;	RNA recognition motif domain; Nucleotide-binding alpha-beta plait domain;
W5CZ49	Uncharacterized protein	39115	6.55	26.5	5	120	0.924	1.005	0.928	1.085	1.084	1.017	Yes	1.115	0.0373		chloroplast							IPR029058; IPR000073;	Alpha/Beta hydrolase fold; Alpha/beta hydrolase fold-1;
W5HYP0	Uncharacterized protein	94428	4.82	55.2	19	773	0.858	0.83	0.896	1.366	1.085	1.122	Yes	1.383	0.0375	up	nuclear	protein folding; metabolic process; response to stress; cellular protein metabolic process; cellular macromolecule metabolic process; macromolecule metabolic process; protein metabolic process; response to stimulus; primary metabolic process; cellular process; cellular metabolic process; organic substance metabolic process;		ATP binding; nucleoside phosphate binding; nucleoside binding; ion binding; protein binding; nucleotide binding; organic cyclic compound binding; heterocyclic compound binding; ribonucleoside binding; carbohydrate derivative binding; ribonucleotide binding; binding; purine ribonucleoside binding; anion binding; purine ribonucleotide binding; unfolded protein binding; adenyl ribonucleotide binding…				IPR020575; IPR020568; IPR003594;	Heat shock protein Hsp90, N-terminal; Ribosomal protein S5 domain 2-type fold; Histidine kinase-like ATPase, C-terminal domain;
W5BPB2	Uncharacterized protein	73262	8.49	58.1	15	689	1.007	1.058	1.118	0.884	0.966	0.955	Yes	0.881	0.0375		chloroplast							IPR016040; IPR013857; IPR008979;	NAD(P)-binding domain; NADH:ubiquinone oxidoreductase intermediate-associated protein 30; Galactose-binding domain-like;
W5AIS1	Uncharacterized protein (Fragment)	10379	9.9	34.9	2	44	1.183	0.983	1.223	0.924	0.882	0.768	Yes	0.760	0.0375	down	cytosol	cellular protein metabolic process; biosynthetic process; primary metabolic process; cellular metabolic process; organic substance biosynthetic process; cellular biosynthetic process; organic substance metabolic process; metabolic process; cellular macromolecule biosynthetic process; cellular macromolecule metabolic process; gene expression; macromolecule metabolic process; protein metabolic proc…	ribosome; organelle; intracellular organelle; intracellular non-membrane-bounded organelle; cell part; intracellular; cytoplasm; macromolecular complex; intracellular part; cell; ribonucleoprotein complex; cytoplasmic part; non-membrane-bounded organelle;	structural constituent of ribosome; structural molecule activity;	K02913	RP-L33; large subunit ribosomal protein L33	osa03010 Ribosome - Oryza sativa japonica (Japanese rice) (RefSeq);	IPR011332;	Zinc-binding ribosomal protein;
W5DMU6	Uncharacterized protein (Fragment)	60155	6.67	48.2	15	623	0.893	1.002	0.922	1.026	1.125	1.077	Yes	1.146	0.0376		endoplasmic reticulum	single-organism process; metabolic process; oxidation-reduction process; single-organism metabolic process;		2 iron, 2 sulfur cluster binding; chlorophyllide a oxygenase [overall] activity; oxidoreductase activity, acting on single donors with incorporation of molecular oxygen; oxidoreductase activity, acting on single donors with incorporation of molecular oxygen, incorporation of one atom of oxygen (internal monooxygenases or internal mixed function oxidases); catalytic activity; iron-sulfur cluster b…	K13071	PAO; pheophorbide a oxygenase [EC:1.14.12.20]	osa01110 Biosynthesis of secondary metabolites - Oryza sativa japonica (Japanese rice) (RefSeq); osa00860 Porphyrin and chlorophyll metabolism - Oryza sativa japonica (Japanese rice) (RefSeq);	IPR017941; IPR013626;	Rieske [2Fe-2S] iron-sulphur domain; Pheophorbide a oxygenase;
Q6RUJ1	Glutamine synthetase	44394	5.34	44.4	8	637	1.041	1.096	1.132	0.834	0.919	0.976	Yes	0.835	0.0382		cytosol	glutamine family amino acid metabolic process; cellular amino acid biosynthetic process; glutamine biosynthetic process; organic acid biosynthetic process; single-organism biosynthetic process; small molecule metabolic process; glutamine metabolic process; single-organism cellular process; single-organism process; nitrogen compound metabolic process; biosynthetic process; alpha-amino acid metabol…		ATP binding; glutamate-ammonia ligase activity; nucleoside phosphate binding; nucleoside binding; ion binding; ligase activity; ammonia ligase activity; nucleotide binding; ligase activity, forming carbon-nitrogen bonds; organic cyclic compound binding; heterocyclic compound binding; ribonucleoside binding; acid-ammonia (or amide) ligase activity; carbohydrate derivative binding; ribonucleotide b…	K01915	glnA; glutamine synthetase [EC:6.3.1.2]	osa01230 Biosynthesis of amino acids - Oryza sativa japonica (Japanese rice) (RefSeq); osa01100 Metabolic pathways - Oryza sativa japonica (Japanese rice) (RefSeq); osa00250 Alanine, aspartate and glutamate metabolism - Oryza sativa japonica (Japanese rice) (RefSeq); osa00630 Glyoxylate and dicarboxylate metabolism - Oryza sativa japonica (Japanese rice) (RefSeq); osa00910 Nitrogen metabolism - O…	IPR008146; IPR008147; IPR014746;	Glutamine synthetase, catalytic domain; Glutamine synthetase, beta-Grasp; Glutamine synthetase/guanido kinase, catalytic domain;
W5CSR4	Uncharacterized protein	43577	6.67	16.9	2	157	0.776	0.907	0.858	1.315	1.067	1.037	Yes	1.346	0.0383	up	mitochondria			transferase activity, transferring glycosyl groups; transferase activity, transferring hexosyl groups; catalytic activity; transferase activity;
W5BYV9	Uncharacterized protein (Fragment)	8650	8.37	70	2	46	1.048	1.061	1.04	0.864	0.936	0.949	Yes	0.873	0.0385		cytosol,nuclear
W5CXD3	Uncharacterized protein	37040	4.9	68.6	14	4040	1.313	1.052	1.04	0.772	0.826	0.821	Yes	0.710	0.0388	down	cytosol	metabolic process; carbohydrate metabolic process; primary metabolic process; organic substance metabolic process;		carbohydrate phosphatase activity; phosphoric ester hydrolase activity; catalytic activity; phosphatase activity; hydrolase activity, acting on ester bonds; hydrolase activity; sugar-phosphatase activity; fructose 1,6-bisphosphate 1-phosphatase activity;	K01100	E3.1.3.37; sedoheptulose-bisphosphatase [EC:3.1.3.37]	osa01200 Carbon metabolism - Oryza sativa japonica (Japanese rice) (RefSeq); osa01100 Metabolic pathways - Oryza sativa japonica (Japanese rice) (RefSeq); osa00710 Carbon fixation in photosynthetic organisms - Oryza sativa japonica (Japanese rice) (RefSeq);
W5CPV2	Uncharacterized protein	63402	5.97	15.4	4	228	0.973	0.955	0.912	1.173	1.047	1.059	Yes	1.155	0.0388		chloroplast	single-organism carbohydrate catabolic process; glycolytic process; single-organism catabolic process; small molecule metabolic process; single-organism cellular process; single-organism process; primary metabolic process; carbohydrate metabolic process; cellular metabolic process; carbohydrate catabolic process; organic substance metabolic process; single-organism carbohydrate metabolic process;…		ATP binding; nucleoside phosphate binding; phosphotransferase activity, alcohol group as acceptor; nucleoside binding; ion binding; nucleotide binding; organic cyclic compound binding; heterocyclic compound binding; ribonucleoside binding; carbohydrate kinase activity; carbohydrate derivative binding; kinase activity; catalytic activity; ribonucleotide binding; binding; purine ribonucleoside bind…	K00844	HK; hexokinase [EC:2.7.1.1]	osa01130 Biosynthesis of antibiotics - Oryza sativa japonica (Japanese rice) (RefSeq); osa01100 Metabolic pathways - Oryza sativa japonica (Japanese rice) (RefSeq); osa01200 Carbon metabolism - Oryza sativa japonica (Japanese rice) (RefSeq); osa00010 Glycolysis / Gluconeogenesis - Oryza sativa japonica (Japanese rice) (RefSeq); osa01110 Biosynthesis of secondary metabolites - Oryza sativa japonic…	IPR022672; IPR022673;	Hexokinase, N-terminal; Hexokinase, C-terminal;
W5GU74	Uncharacterized protein	51202	8.49	54.3	12	550	1.084	1.142	1.045	0.839	0.894	0.987	Yes	0.832	0.0389		cytosol	cofactor biosynthetic process; pigment biosynthetic process; cellular aromatic compound metabolic process; chlorophyll metabolic process; single-organism process; biosynthetic process; organonitrogen compound biosynthetic process; cellular metabolic process; organic substance metabolic process; porphyrin-containing compound metabolic process; metabolic process; heterocycle metabolic process; arom…		oxidoreductase activity, acting on the CH-CH group of donors; oxidoreductase activity, acting on the CH-CH group of donors, NAD or NADP as acceptor; catalytic activity; geranylgeranyl reductase activity; oxidoreductase activity;	K10960	chlP; geranylgeranyl reductase [EC:1.3.1.83]	osa01100 Metabolic pathways - Oryza sativa japonica (Japanese rice) (RefSeq); osa00900 Terpenoid backbone biosynthesis - Oryza sativa japonica (Japanese rice) (RefSeq); osa01110 Biosynthesis of secondary metabolites - Oryza sativa japonica (Japanese rice) (RefSeq); osa00860 Porphyrin and chlorophyll metabolism - Oryza sativa japonica (Japanese rice) (RefSeq);
W5D373	Uncharacterized protein	21013	9.57	19.2	2	53	1.118	1.147	1.023	0.872	0.846	0.995	Yes	0.825	0.039			single-organism process; metabolic process; oxidation-reduction process; single-organism metabolic process;	membrane; cell; cell part; cell periphery; plasma membrane;	oxidoreductase activity, acting on NAD(P)H; catalytic activity; oxidoreductase activity, acting on NAD(P)H, quinone or similar compound as acceptor; oxidoreductase activity;
A7VL25	Group3 late embryogenesis abundant protein	25006	5	50.3	9	237	1.214	1.228	1.06	0.702	0.852	0.945	Yes	0.714	0.039	down	nuclear
W5CHI3	Uncharacterized protein	43942	5.53	39	3	178	0.963	0.977	0.889	1.034	1.082	1.181	Yes	1.165	0.0392		nuclear				K12795	SUGT1; suppressor of G2 allele of SKP1	osa04626 Plant-pathogen interaction - Oryza sativa japonica (Japanese rice) (RefSeq);	IPR007052; IPR007699; IPR008978;	CS domain; SGS; HSP20-like chaperone;
Q5I5K7	Small GTP-binding protein	27130	6.9	42.4	5	142	0.953	0.938	0.899	1.156	1.097	1.012	Yes	1.170	0.0396		nuclear	regulation of cellular process; single organism signaling; intracellular transport; cellular response to stimulus; intracellular signal transduction; single-organism cellular process; single-organism process; nuclear transport; organic substance transport; small GTPase mediated signal transduction; signaling; response to stimulus; protein transport; establishment of localization; cellular localiz…	membrane; cell; intracellular; cell part;	nucleoside phosphate binding; nucleoside binding; ion binding; hydrolase activity, acting on acid anhydrides; hydrolase activity; nucleotide binding; nucleoside-triphosphatase activity; organic cyclic compound binding; heterocyclic compound binding; ribonucleoside binding; carbohydrate derivative binding; pyrophosphatase activity; catalytic activity; ribonucleotide binding; binding; purine ribonu…	K07877			IPR005225; IPR027417;	Small GTP-binding protein domain; P-loop containing nucleoside triphosphate hydrolase;
W5IAN7	Uncharacterized protein	24878	5.68	19.3	4	438	1.227	1.053	1.033	0.965	0.858	0.792	Yes	0.789	0.0403		extracellular		extracellular region;	transition metal ion binding; binding; ion binding; metal ion binding; cation binding; nutrient reservoir activity; manganese ion binding;				IPR011051; IPR006045; IPR014710;	RmlC-like cupin domain; Cupin 1; RmlC-like jelly roll fold;
W5GGC0	Uncharacterized protein	28134	6.42	15.5	2	101	1.021	1.036	1.093	0.94	0.879	0.978	Yes	0.888	0.0404		chloroplast
W5B534	Uncharacterized protein	15740	9.69	27	3	189	0.983	0.979	0.931	1.01	1.06	1.093	Yes	1.093	0.0404		chloroplast							IPR025564;	Cyanobacterial aminoacyl-tRNA synthetase, CAAD domain;
W5GGL2	Uncharacterized protein	60455	6.34	14	2	43	0.871	0.634	0.855	1.488	1.202	1.018	Yes	1.571	0.0406	up		single-organism process; metabolic process; oxidation-reduction process; single-organism metabolic process;		organic cyclic compound binding; heterocyclic compound binding; heme binding; iron ion binding; transition metal ion binding; catalytic activity; binding; ion binding; cation binding; metal ion binding; oxidoreductase activity, acting on paired donors, with incorporation or reduction of molecular oxygen; monooxygenase activity; tetrapyrrole binding; oxidoreductase activity;
W5ALZ0	Uncharacterized protein	55468	6.05	21.2	4	276	0.981	0.931	0.891	1.151	1.082	1.01	Yes	1.157	0.0407		chloroplast	proteolysis; metabolic process; macromolecule metabolic process; protein metabolic process; primary metabolic process; organic substance metabolic process;		carboxypeptidase activity; peptidase activity; exopeptidase activity; catalytic activity; serine hydrolase activity; serine-type peptidase activity; peptidase activity, acting on L-amino acid peptides; hydrolase activity; serine-type carboxypeptidase activity; serine-type exopeptidase activity;	K16297			IPR029058;	Alpha/Beta hydrolase fold;
W4ZTE7	Uncharacterized protein	22492	5.03	42.9	2	94	1.209	1.052	1.085	0.887	1.013	0.879	Yes	0.831	0.0409		cytosol	response to water deprivation; response to acid chemical; response to chemical; response to stress; response to water; response to abiotic stimulus; response to oxygen-containing compound; response to inorganic substance; response to stimulus; response to desiccation;						IPR013783; IPR013990; IPR004864;	Immunoglobulin-like fold; Water stress and hypersensitive response domain; Late embryogenesis abundant protein, LEA-14;
W5BGE9	Uncharacterized protein	48791	9.03	44.6	13	1426	0.948	0.947	0.956	0.997	1.059	1.041	Yes	1.086	0.041		chloroplast	metabolic process; response to stress; oxidation-reduction process; single-organism metabolic process; response to oxidative stress; single-organism process; response to stimulus;		organic cyclic compound binding; heterocyclic compound binding; heme binding; catalytic activity; binding; antioxidant activity; peroxidase activity; tetrapyrrole binding; oxidoreductase activity; oxidoreductase activity, acting on peroxide as acceptor;	K00434	E1.11.1.11; L-ascorbate peroxidase [EC:1.11.1.11]	osa00480 Glutathione metabolism - Oryza sativa japonica (Japanese rice) (RefSeq); osa00053 Ascorbate and aldarate metabolism - Oryza sativa japonica (Japanese rice) (RefSeq);	IPR002016;	Haem peroxidase, plant/fungal/bacterial;
W5GZH2	Uncharacterized protein	38654	6.16	70.3	10	909	0.994	0.936	0.894	1.122	1.02	1.054	Yes	1.132	0.041		chloroplast	regulation of cellular process; regulation of biological quality; cell redox homeostasis; small molecule metabolic process; single-organism cellular process; cellular homeostasis; ether metabolic process; single-organism process; organic substance metabolic process; homeostatic process; metabolic process; regulation of biological process; single-organism metabolic process; glycerol ether metaboli…		protein disulfide oxidoreductase activity; oxidoreductase activity, acting on a sulfur group of donors; disulfide oxidoreductase activity; catalytic activity; oxidoreductase activity;				IPR013766; IPR012336;	Thioredoxin domain; Thioredoxin-like fold;
W5EQC7	Uncharacterized protein	28058	4.74	49.8	6	320	0.742	0.922	0.842	1.351	1.225	0.991	Yes	1.423	0.041	up	extracellular
W5H7Z1	Uncharacterized protein	53842	5.75	21.3	4	43	0.875	0.898	1.007	1.149	1.06	1.065	Yes	1.178	0.0411		cytoskeleton			organic cyclic compound binding; heterocyclic compound binding; nucleoside phosphate binding; binding; nucleic acid binding; nucleotide binding; small molecule binding;	K13161			IPR000504; IPR012677;	RNA recognition motif domain; Nucleotide-binding alpha-beta plait domain;
W4ZVK4	Uncharacterized protein	50731	7.88	13.3	2	65	1.006	0.942	0.925	1.013	1.079	1.086	Yes	1.106	0.0413		plasma membrane	intracellular transport; cellular component organization; protein import into peroxisome matrix, docking; establishment of protein localization to organelle; protein import; establishment of protein localization to peroxisome; single-organism process; protein import into peroxisome matrix; membrane docking; protein transport; establishment of localization; peroxisome organization; protein targeti…	membrane; microbody membrane; intracellular organelle; bounding membrane of organelle; peroxisomal part; organelle membrane; peroxisome; cytoplasm; intracellular organelle part; microbody part; intracellular part; cell; organelle part; peroxisomal membrane; intracellular membrane-bounded organelle; organelle; intracellular; cell part; microbody; membrane-bounded organelle; cytoplasmic part;		K13343	PEX14; peroxin-14	osa04146 Peroxisome - Oryza sativa japonica (Japanese rice) (RefSeq);	IPR006785;	Peroxisome membrane anchor protein Pex14p, N-terminal;
W5DXI6	Uncharacterized protein	120777	6.1	28.6	8	425	1.11	1.074	1.09	0.817	0.938	0.932	Yes	0.821	0.0422		chloroplast	proteolysis; metabolic process; macromolecule metabolic process; protein metabolic process; primary metabolic process; organic substance metabolic process;		peptidase activity, acting on L-amino acid peptides; hydrolase activity; peptidase activity; catalytic activity; serine hydrolase activity; serine-type peptidase activity;				IPR001375; IPR029058;	Peptidase S9, prolyl oligopeptidase, catalytic domain; Alpha/Beta hydrolase fold;
W5I6Q3	Uncharacterized protein (Fragment)	14092	8.98	53.9	2	65	1.044	1.083	1.035	0.877	0.955	0.969	Yes	0.886	0.0424		nuclear	single-organism process; metabolic process; oxidation-reduction process; single-organism metabolic process;		catalytic activity; oxidoreductase activity;				IPR017938;	Riboflavin synthase-like beta-barrel;
W5I659	Uncharacterized protein	55592	6.96	47.8	14	1553	1.037	1	1.055	0.931	0.993	0.944	Yes	0.928	0.0425		chloroplast	dicarboxylic acid metabolic process; oxidation-reduction process; small molecule metabolic process; single-organism cellular process; single-organism process; carbohydrate metabolic process; primary metabolic process; cellular metabolic process; organic substance metabolic process; metabolic process; single-organism metabolic process; malate metabolic process; carboxylic acid metabolic process; o…		oxidoreductase activity, acting on CH-OH group of donors; malate dehydrogenase (NADP+) activity; oxidoreductase activity, acting on the CH-OH group of donors, NAD or NADP as acceptor; malate dehydrogenase activity; catalytic activity; oxidoreductase activity;	K00051	E1.1.1.82; malate dehydrogenase (NADP+) [EC:1.1.1.82]	osa01200 Carbon metabolism - Oryza sativa japonica (Japanese rice) (RefSeq); osa01100 Metabolic pathways - Oryza sativa japonica (Japanese rice) (RefSeq); osa00620 Pyruvate metabolism - Oryza sativa japonica (Japanese rice) (RefSeq); osa00710 Carbon fixation in photosynthetic organisms - Oryza sativa japonica (Japanese rice) (RefSeq);	IPR022383; IPR016040; IPR001236; IPR015955;	Lactate/malate dehydrogenase, C-terminal; NAD(P)-binding domain; Lactate/malate dehydrogenase, N-terminal; Lactate dehydrogenase/glycoside hydrolase, family 4, C-terminal;
W5E9B5	Uncharacterized protein	35870	5.46	36.8	4	112	0.868	0.877	0.909	1.289	1.087	1.072	Yes	1.299	0.0425		chloroplast	transport; transmembrane transport; single-organism localization; cation transport; metal ion transport; ion transport; single-organism cellular process; single-organism process; localization; cellular process; single-organism transport; establishment of localization;	membrane;	metal ion transmembrane transporter activity; divalent inorganic cation transmembrane transporter activity; ion transmembrane transporter activity; substrate-specific transporter activity; inorganic cation transmembrane transporter activity; magnesium ion transmembrane transporter activity; cation transmembrane transporter activity; substrate-specific transmembrane transporter activity; transport…	K16075
W5I4T2	Uncharacterized protein	74987	5.27	46.5	13	296	1.141	1.007	1.101	0.998	0.897	0.886	Yes	0.856	0.0426		chloroplast	tricarboxylic acid metabolic process; oxidation-reduction process; small molecule metabolic process; single-organism cellular process; tricarboxylic acid cycle; single-organism process; primary metabolic process; cellular respiration; cellular metabolic process; organic substance metabolic process; citrate metabolic process; metabolic process; generation of precursor metabolites and energy; aerob…		carboxy-lyase activity; lyase activity; phosphoenolpyruvate carboxylase activity; catalytic activity; carbon-carbon lyase activity; phosphoenolpyruvate carboxykinase activity;				IPR015813;	Pyruvate/Phosphoenolpyruvate kinase-like domain;
W5G3Q1	Uncharacterized protein	27514	5.01	27.2	2	156	1.318	1.315	1.008	0.668	0.759	0.971	Yes	0.659	0.0426	down	chloroplast							IPR001623;	DnaJ domain;
W5DWD6	Uncharacterized protein	17280	5.16	45.1	3	111	1.192	1.18	1.077	0.771	0.805	0.988	Yes	0.743	0.043	down	mitochondria
Q5S1S6	"Peroxiredoxin Q, chloroplastic"	30384	9.72	59.9	10	1007	0.948	0.971	0.968	1.015	1.09	1.039	Yes	1.089	0.0433		chloroplast	single-organism process; metabolic process; oxidation-reduction process; single-organism metabolic process;	intracellular organelle; chloroplast part; chloroplast thylakoid; intracellular organelle part; cytoplasm; plastid part; intracellular part; cell; organelle part; chloroplast; intracellular membrane-bounded organelle; organelle; cell part; intracellular; thylakoid; membrane-bounded organelle; plastid thylakoid; plastid; cytoplasmic part; organelle subcompartment;	antioxidant activity; peroxidase activity; catalytic activity; peroxiredoxin activity; oxidoreductase activity; oxidoreductase activity, acting on peroxide as acceptor;	K03564			IPR000866; IPR012336;	Alkyl hydroperoxide reductase subunit C/ Thiol specific antioxidant; Thioredoxin-like fold;
W4ZXR4	Uncharacterized protein	51979	5.13	57	15	1187	0.93	0.977	0.831	1.144	1.155	1.009	Yes	1.208	0.0434		cytoskeleton		cytoskeleton; organelle; intracellular organelle; intracellular non-membrane-bounded organelle; cell part; intracellular; cytoplasm; intracellular part; cell; non-membrane-bounded organelle;	ATP binding; nucleoside phosphate binding; nucleoside binding; ion binding; nucleotide binding; organic cyclic compound binding; heterocyclic compound binding; ribonucleoside binding; carbohydrate derivative binding; ribonucleotide binding; binding; purine ribonucleoside binding; anion binding; purine ribonucleotide binding; adenyl ribonucleotide binding; adenyl nucleotide binding; purine nucleos…	K10355
W5GVM3	Uncharacterized protein	127814	5.04	51.7	27	1422	1.055	1.053	1.058	0.955	0.991	0.919	Yes	0.905	0.0435		cytosol	proteolysis; metabolic process; macromolecule metabolic process; protein metabolic process; primary metabolic process; organic substance metabolic process;		metal ion binding; cation binding; catalytic activity; binding; ion binding;	K06972			IPR007863; IPR013578; IPR011765; IPR011249; IPR011237;	Peptidase M16, C-terminal domain; Peptidase M16C associated; Peptidase M16, N-terminal; Metalloenzyme, LuxS/M16 peptidase-like; Peptidase M16 domain;
W5GIE6	Uncharacterized protein	28288	9.87	62.8	5	624	1.065	1.048	1.098	0.844	0.925	0.966	Yes	0.852	0.0436			cellular protein metabolic process; biosynthetic process; primary metabolic process; cellular metabolic process; organic substance biosynthetic process; cellular biosynthetic process; organic substance metabolic process; metabolic process; cellular macromolecule biosynthetic process; cellular macromolecule metabolic process; gene expression; macromolecule metabolic process; protein metabolic proc…	ribosome; organelle; intracellular organelle; intracellular non-membrane-bounded organelle; cell part; intracellular; cytoplasm; macromolecular complex; intracellular part; cell; ribonucleoprotein complex; cytoplasmic part; non-membrane-bounded organelle;	structural constituent of ribosome; structural molecule activity;	K02939	RP-L9; large subunit ribosomal protein L9	osa03010 Ribosome - Oryza sativa japonica (Japanese rice) (RefSeq);	IPR009027; IPR020070; IPR020069;	Ribosomal protein L9/RNase H1, N-terminal; Ribosomal protein L9, N-terminal; Ribosomal protein L9, C-terminal;
W5CBM6	Uncharacterized protein (Fragment)	12604	5.41	21.8	2	131	1.233	1.112	1.098	0.722	0.904	0.926	Yes	0.741	0.044	down	cytosol							IPR023329;	Chlorophyll a/b binding protein domain;
W5D0E0	Uncharacterized protein	35955	6.17	14.1	2	49	1.213	1.02	1.101	0.891	0.886	0.874	Yes	0.795	0.044		cytosol	cellular component biogenesis; iron-sulfur cluster assembly; cellular component organization; biosynthetic process; metabolic process; metallo-sulfur cluster assembly; cellular component assembly; cellular component organization or biogenesis;			K09015
W5GSX0	Uncharacterized protein	49595	7.05	78.5	24	3325	0.876	0.897	0.906	0.994	1.123	1.153	Yes	1.221	0.0441		chloroplast	single-organism process; metabolic process; oxidation-reduction process; single-organism metabolic process;		organic cyclic compound binding; heterocyclic compound binding; oxidoreductase activity, acting on CH-OH group of donors; oxidoreductase activity, acting on the CH-OH group of donors, NAD or NADP as acceptor; nucleoside phosphate binding; NAD binding; catalytic activity; binding; nucleotide binding; cofactor binding; small molecule binding; coenzyme binding; oxidoreductase activity;	K15893	HPR1; hydroxypyruvate reductase 1	osa01130 Biosynthesis of antibiotics - Oryza sativa japonica (Japanese rice) (RefSeq); osa01200 Carbon metabolism - Oryza sativa japonica (Japanese rice) (RefSeq); osa01100 Metabolic pathways - Oryza sativa japonica (Japanese rice) (RefSeq); osa00260 Glycine, serine and threonine metabolism - Oryza sativa japonica (Japanese rice) (RefSeq); osa00630 Glyoxylate and dicarboxylate metabolism - Oryza …	IPR006139; IPR006140; IPR016040;	D-isomer specific 2-hydroxyacid dehydrogenase, catalytic domain; D-isomer specific 2-hydroxyacid dehydrogenase, NAD-binding domain; NAD(P)-binding domain;
W5A377	Uncharacterized protein	23020	8.87	36.3	3	63	1.01	1.029	1.103	0.967	0.918	0.958	Yes	0.905	0.0442		mitochondria		membrane;	electron carrier activity; oxidoreductase activity, acting on NAD(P)H; NADH dehydrogenase activity; catalytic activity; NADH dehydrogenase (quinone) activity; NADH dehydrogenase (ubiquinone) activity; oxidoreductase activity, acting on NAD(P)H, quinone or similar compound as acceptor; oxidoreductase activity;	K11352	NDUFA12; NADH dehydrogenase (ubiquinone) 1 alpha subcomplex subunit 12	osa01100 Metabolic pathways - Oryza sativa japonica (Japanese rice) (RefSeq); osa00190 Oxidative phosphorylation - Oryza sativa japonica (Japanese rice) (RefSeq);
W5FEH1	Malate dehydrogenase	43204	8.65	66.9	15	2654	1.041	1.007	1.046	0.918	0.954	0.988	Yes	0.924	0.0445		chloroplast	tricarboxylic acid metabolic process; dicarboxylic acid metabolic process; oxidation-reduction process; small molecule metabolic process; tricarboxylic acid cycle; single-organism cellular process; single-organism process; primary metabolic process; carbohydrate metabolic process; cellular respiration; cellular metabolic process; organic substance metabolic process; citrate metabolic process; met…		oxidoreductase activity, acting on CH-OH group of donors; oxidoreductase activity, acting on the CH-OH group of donors, NAD or NADP as acceptor; malate dehydrogenase activity; catalytic activity; L-malate dehydrogenase activity; oxidoreductase activity;	K00026	MDH2; malate dehydrogenase [EC:1.1.1.37]	osa01130 Biosynthesis of antibiotics - Oryza sativa japonica (Japanese rice) (RefSeq); osa00620 Pyruvate metabolism - Oryza sativa japonica (Japanese rice) (RefSeq); osa00020 Citrate cycle (TCA cycle) - Oryza sativa japonica (Japanese rice) (RefSeq); osa00630 Glyoxylate and dicarboxylate metabolism - Oryza sativa japonica (Japanese rice) (RefSeq); osa01100 Metabolic pathways - Oryza sativa japoni…	IPR022383; IPR016040; IPR001236; IPR015955;	Lactate/malate dehydrogenase, C-terminal; NAD(P)-binding domain; Lactate/malate dehydrogenase, N-terminal; Lactate dehydrogenase/glycoside hydrolase, family 4, C-terminal;
W5ATW1	Uncharacterized protein	31461	4.95	50.6	10	749	0.993	0.887	0.98	1.12	1.033	1.109	Yes	1.141	0.0447		cytosol	metabolic process; one-carbon metabolic process; single-organism metabolic process; small molecule metabolic process; single-organism cellular process; single-organism process; cellular process; cellular metabolic process;		adenosylhomocysteinase activity; hydrolase activity; hydrolase activity, acting on ether bonds; catalytic activity; trialkylsulfonium hydrolase activity;
W5G5M1	Uncharacterized protein	98281	6.05	48.5	18	814	0.936	0.962	0.934	1.015	1.131	1.076	Yes	1.138	0.0448		chloroplast	isoprenoid metabolic process; single-organism biosynthetic process; oxidation-reduction process; single-organism cellular process; single-organism process; biosynthetic process; cellular lipid metabolic process; primary metabolic process; organic substance biosynthetic process; cellular metabolic process; cellular biosynthetic process; organic substance metabolic process; lipid biosynthetic proce…		oxidoreductase activity, acting on CH or CH2 groups; oxidoreductase activity, acting on CH or CH2 groups, with an iron-sulfur protein as acceptor; iron ion binding; transition metal ion binding; catalytic activity; binding; ion binding; metal ion binding; cation binding; 4-hydroxy-3-methylbut-2-en-1-yl diphosphate synthase activity; oxidoreductase activity;	K03526	gcpE; (E)-4-hydroxy-3-methylbut-2-enyl-diphosphate synthase [EC:1.17.7.1 1.17.7.3]	osa01130 Biosynthesis of antibiotics - Oryza sativa japonica (Japanese rice) (RefSeq); osa01100 Metabolic pathways - Oryza sativa japonica (Japanese rice) (RefSeq); osa00900 Terpenoid backbone biosynthesis - Oryza sativa japonica (Japanese rice) (RefSeq); osa01110 Biosynthesis of secondary metabolites - Oryza sativa japonica (Japanese rice) (RefSeq);
W5DX55	Uncharacterized protein	17783	8.65	16.3	2	79	0.853	0.942	0.675	1.169	1.156	1.297	Yes	1.466	0.0449	up	vacuolar membrane	establishment of protein localization; transport; intracellular transport; cellular macromolecule localization; establishment of localization in cell; intracellular protein transport; organic substance transport; protein localization; macromolecule localization; cellular protein localization; localization; protein transport; establishment of localization; cellular localization;	membrane; intracellular organelle; endoplasmic reticulum; cytoplasm; intrinsic component of membrane; endomembrane system; intracellular part; cell; integral component of membrane; intracellular membrane-bounded organelle; organelle; intracellular; cell part; membrane part; membrane-bounded organelle; cytoplasmic part;
W5I0L1	Uncharacterized protein (Fragment)	27093	8.85	36.6	4	263	0.975	0.94	0.835	1.108	1.06	1.127	Yes	1.198	0.0453		mitochondria			protein domain specific binding; protein binding; binding;				IPR023410;	14-3-3 domain;
W5FXA8	Uncharacterized protein	28306	4.63	40	4	214	0.876	0.966	0.84	1.182	1.164	0.985	Yes	1.242	0.0454		chloroplast	proteolysis; metabolic process; macromolecule metabolic process; protein metabolic process; primary metabolic process; organic substance metabolic process;		peptidase activity, acting on L-amino acid peptides; cysteine-type peptidase activity; hydrolase activity; peptidase activity; catalytic activity;	K01366			IPR000668;	Peptidase C1A, papain C-terminal;
W5GUA0	Uncharacterized protein	119887	5.83	59.6	33	1751	1.039	1.015	1.103	0.985	0.968	0.914	Yes	0.908	0.0459		cytosol	metabolic process; protein metabolic process; macromolecule metabolic process; primary metabolic process; organic substance metabolic process;		ATP binding; nucleoside phosphate binding; nucleoside binding; ion binding; hydrolase activity, acting on acid anhydrides; hydrolase activity; protein binding; nucleotide binding; nucleoside-triphosphatase activity; organic cyclic compound binding; heterocyclic compound binding; ribonucleoside binding; carbohydrate derivative binding; pyrophosphatase activity; catalytic activity; ribonucleotide b…	K03696			IPR019489; IPR003959; IPR023150; IPR003593; IPR027417; IPR004176; IPR001943;	Clp ATPase, C-terminal; ATPase, AAA-type, core; Double Clp-N motif; AAA+ ATPase domain; P-loop containing nucleoside triphosphate hydrolase; Clp, N-terminal; UVR domain;
W5H4F9	Uncharacterized protein	33559	5.26	20.3	3	60	0.951	0.927	0.89	0.993	1.137	1.099	Yes	1.167	0.0459		extracellular	alpha-amino acid catabolic process; cellular aromatic compound metabolic process; single-organism process; cellular metabolic process; organic substance metabolic process; cellular biogenic amine metabolic process; cellular nitrogen compound catabolic process; metabolic process; cellular amino acid metabolic process; cellular modified amino acid metabolic process; heterocycle metabolic process; c…		hydrolase activity; hydrolase activity, acting on carbon-nitrogen (but not peptide) bonds, in linear amides; arylformamidase activity; catalytic activity; hydrolase activity, acting on carbon-nitrogen (but not peptide) bonds;
W5CT05	Uncharacterized protein	25277	9.63	14.8	2	111	0.851	1.018	0.845	1.107	1.065	1.209	Yes	1.246	0.0463		chloroplast	metabolic process; cellular metabolic process; cellular process; photosynthesis;	membrane; photosystem; photosystem I reaction center; membrane part; cell part; intracellular; thylakoid; macromolecular complex; intracellular part; cell; protein complex; thylakoid part; photosystem I; photosynthetic membrane;		K02699	psaL; photosystem I subunit XI	osa01100 Metabolic pathways - Oryza sativa japonica (Japanese rice) (RefSeq); osa00195 Photosynthesis - Oryza sativa japonica (Japanese rice) (RefSeq);	IPR003757;	Photosystem I PsaL, reaction centre subunit XI;
W5FJ50	Uncharacterized protein	56623	9.18	37.4	6	241	0.887	0.982	0.876	1.064	1.072	1.032	Yes	1.154	0.0464		chloroplast	metabolic process;		transferase activity, transferring acyl groups; catalytic activity; transferase activity;	K00627	DLAT; pyruvate dehydrogenase E2 component (dihydrolipoamide acetyltransferase) [EC:2.3.1.12]	osa01130 Biosynthesis of antibiotics - Oryza sativa japonica (Japanese rice) (RefSeq); osa01200 Carbon metabolism - Oryza sativa japonica (Japanese rice) (RefSeq); osa01100 Metabolic pathways - Oryza sativa japonica (Japanese rice) (RefSeq); osa00620 Pyruvate metabolism - Oryza sativa japonica (Japanese rice) (RefSeq); osa00010 Glycolysis / Gluconeogenesis - Oryza sativa japonica (Japanese rice) …	IPR004167; IPR001078; IPR011053; IPR000089; IPR023213;	E3-binding domain; 2-oxoacid dehydrogenase acyltransferase, catalytic domain; Single hybrid motif; Biotin/lipoyl attachment; Chloramphenicol acetyltransferase-like domain;
W5E0M2	Uncharacterized protein (Fragment)	10884	5.55	20.2	2	77	1.111	1.126	1.146	0.804	0.766	0.958	Yes	0.747	0.0467	down	cytosol			protein binding; binding;				IPR008984; IPR000253;	SMAD/FHA domain; Forkhead-associated (FHA) domain;
W5C050	Uncharacterized protein	46985	5.46	54	17	1239	1.083	1.076	1.075	0.868	0.954	0.966	Yes	0.862	0.0468		chloroplast	metabolic process;		hydrolase activity; catalytic activity; phosphoric ester hydrolase activity; phosphatase activity; hydrolase activity, acting on ester bonds;	K19269	PGP; phosphoglycolate phosphatase [EC:3.1.3.18 3.1.3.48]	osa01130 Biosynthesis of antibiotics - Oryza sativa japonica (Japanese rice) (RefSeq); osa01200 Carbon metabolism - Oryza sativa japonica (Japanese rice) (RefSeq); osa01100 Metabolic pathways - Oryza sativa japonica (Japanese rice) (RefSeq); osa00630 Glyoxylate and dicarboxylate metabolism - Oryza sativa japonica (Japanese rice) (RefSeq); osa01110 Biosynthesis of secondary metabolites - Oryza sat…	IPR023215; IPR023214;	Nitrophenylphosphatase-like domain; HAD-like domain;
W5F9N4	Uncharacterized protein	20093	5.76	19.5	2	42	0.872	0.976	0.815	1.054	1.298	1.068	Yes	1.284	0.0469		plasma membrane							IPR014756; IPR003172;	Immunoglobulin E-set; MD-2-related lipid-recognition domain;
W5DJG3	Uncharacterized protein (Fragment)	48146	9.06	21.8	2	52	0.912	1.003	0.945	1.073	1.038	1.07	Yes	1.112	0.047					lyase activity; hydroxymethylglutaryl-CoA lyase activity; catalytic activity; oxo-acid-lyase activity; carbon-carbon lyase activity;	K01640	E4.1.3.4; hydroxymethylglutaryl-CoA lyase [EC:4.1.3.4]	osa00650 Butanoate metabolism - Oryza sativa japonica (Japanese rice) (RefSeq); osa00072 Synthesis and degradation of ketone bodies - Oryza sativa japonica (Japanese rice) (RefSeq); osa00280 Valine, leucine and isoleucine degradation - Oryza sativa japonica (Japanese rice) (RefSeq); osa01100 Metabolic pathways - Oryza sativa japonica (Japanese rice) (RefSeq); osa04146 Peroxisome - Oryza sativa ja…	IPR013785; IPR000891;	Aldolase-type TIM barrel; Pyruvate carboxyltransferase;
W5AZG3	Uncharacterized protein	59664	6.87	20.8	5	115	0.936	0.899	0.918	1.01	1.172	1.109	Yes	1.195	0.0472		cytosol	metabolic process; phosphorus metabolic process; oxidation-reduction process; single-organism metabolic process; alditol phosphate metabolic process; single-organism process; carbohydrate derivative metabolic process; organophosphate metabolic process; glycerol-3-phosphate metabolic process; cellular metabolic process; cellular process; phosphate-containing compound metabolic process; organic sub…	catalytic complex; cell part; intracellular; oxidoreductase complex; cytoplasm; macromolecular complex; intracellular part; glycerol-3-phosphate dehydrogenase complex; cell; protein complex; cytoplasmic part;	oxidoreductase activity, acting on CH-OH group of donors; oxidoreductase activity, acting on the CH-OH group of donors, quinone or similar compound as acceptor; catalytic activity; glycerol-3-phosphate dehydrogenase activity; oxidoreductase activity;	K00111	glpA; glycerol-3-phosphate dehydrogenase [EC:1.1.5.3]	osa00564 Glycerophospholipid metabolism - Oryza sativa japonica (Japanese rice) (RefSeq); osa01110 Biosynthesis of secondary metabolites - Oryza sativa japonica (Japanese rice) (RefSeq);	IPR006076;	FAD dependent oxidoreductase;
W5I1V3	Uncharacterized protein (Fragment)	24087	9.58	10.7	2	55	1.004	1.056	1.061	0.927	0.993	0.971	Yes	0.926	0.0473		chloroplast	metabolic process; response to stress; oxidation-reduction process; single-organism metabolic process; response to oxidative stress; single-organism process; response to stimulus;		organic cyclic compound binding; heterocyclic compound binding; heme binding; catalytic activity; binding; ion binding; antioxidant activity; cation binding; metal ion binding; peroxidase activity; tetrapyrrole binding; oxidoreductase activity; oxidoreductase activity, acting on peroxide as acceptor;				IPR002016;	Haem peroxidase, plant/fungal/bacterial;
W5EY90	Uncharacterized protein	27608	5.01	38.8	2	77	0.957	0.929	0.991	1.095	1.003	1.086	Yes	1.107	0.0475		nuclear	single-organism process; metabolic process; oxidation-reduction process; single-organism metabolic process;	membrane;	oxidoreductase activity, acting on NAD(P)H; catalytic activity; binding; iron-sulfur cluster binding; 4 iron, 4 sulfur cluster binding; oxidoreductase activity; metal cluster binding;	K03941	NDUFS8; NADH dehydrogenase (ubiquinone) Fe-S protein 8 [EC:1.6.5.3 1.6.99.3]	osa01100 Metabolic pathways - Oryza sativa japonica (Japanese rice) (RefSeq); osa00190 Oxidative phosphorylation - Oryza sativa japonica (Japanese rice) (RefSeq);	IPR001450; IPR017896;	4Fe-4S binding domain; 4Fe-4S ferredoxin-type, iron-sulphur binding domain;
W5E5N6	Uncharacterized protein	50954	8.05	16.8	4	155	0.877	0.983	0.966	1.124	1.079	1.018	Yes	1.140	0.0476		chloroplast				K13473	CEBIP; chitin elicitor-binding protein	osa04626 Plant-pathogen interaction - Oryza sativa japonica (Japanese rice) (RefSeq);	IPR018392;	LysM domain;
W5DW24	Uncharacterized protein	32558	10.34	19.5	3	153	0.985	0.966	0.949	1.009	1.093	1.065	Yes	1.092	0.0476		nuclear			organic cyclic compound binding; heterocyclic compound binding; nucleoside phosphate binding; binding; nucleic acid binding; nucleotide binding; small molecule binding;	K12881	THOC4; THO complex subunit 4	osa03013 RNA transport - Oryza sativa japonica (Japanese rice) (RefSeq); osa03015 mRNA surveillance pathway - Oryza sativa japonica (Japanese rice) (RefSeq); osa03040 Spliceosome - Oryza sativa japonica (Japanese rice) (RefSeq);	IPR000504; IPR012677;	RNA recognition motif domain; Nucleotide-binding alpha-beta plait domain;
W5F6F0	Uncharacterized protein	32535	5.57	49.8	5	247	1.013	0.992	1.03	0.964	0.981	0.97	Yes	0.960	0.0477		cytosol	nitrogen compound metabolic process; metabolic process;		hydrolase activity; catalytic activity; hydrolase activity, acting on carbon-nitrogen (but not peptide) bonds;	K12251	aguB; N-carbamoylputrescine amidase [EC:3.5.1.53]	osa01100 Metabolic pathways - Oryza sativa japonica (Japanese rice) (RefSeq); osa00330 Arginine and proline metabolism - Oryza sativa japonica (Japanese rice) (RefSeq);	IPR003010;	Carbon-nitrogen hydrolase;
W5B1X6	Uncharacterized protein	28655	9.77	64.8	9	5753	1.082	1.082	1.136	0.822	0.868	0.985	Yes	0.811	0.048		chloroplast	metabolic process; cellular metabolic process; cellular process; photosynthesis;	membrane; photosystem II; extrinsic component of membrane; photosystem II oxygen evolving complex; thylakoid membrane; macromolecular complex; intracellular part; cell; photosynthetic membrane; photosystem; catalytic complex; intracellular; cell part; membrane part; oxidoreductase complex; thylakoid; protein complex; thylakoid part;	cation binding; metal ion binding; calcium ion binding; binding; ion binding;	K08901	psbQ; photosystem II oxygen-evolving enhancer protein 3	osa01100 Metabolic pathways - Oryza sativa japonica (Japanese rice) (RefSeq); osa00195 Photosynthesis - Oryza sativa japonica (Japanese rice) (RefSeq);	IPR023222;	PsbQ-like domain;
W5G4X3	Uncharacterized protein	31515	8.3	20.4	3	244	0.929	0.93	0.866	1.163	1.131	0.989	Yes	1.205	0.0481		plasma membrane	transport; localization; establishment of localization;	intrinsic component of membrane; membrane; integral component of membrane; membrane part;	transporter activity;				IPR023271;	Aquaporin-like;
W5GZ18	Uncharacterized protein	45860	5.02	50.3	9	1000	1.01	1.138	1.051	0.9	0.926	0.987	Yes	0.879	0.0482		cytosol	nucleoside metabolic process; purine nucleoside metabolic process; cellular aromatic compound metabolic process; single-organism process; purine ribonucleoside biosynthetic process; nucleoside biosynthetic process; biosynthetic process; organonitrogen compound biosynthetic process; nucleoside salvage; cellular metabolic process; organic substance metabolic process; metabolic process; carbohydrate…		kinase activity; nucleoside kinase activity; phosphotransferase activity, alcohol group as acceptor; catalytic activity; nucleobase-containing compound kinase activity; transferase activity; adenosine kinase activity; transferase activity, transferring phosphorus-containing groups;	K00856	E2.7.1.20; adenosine kinase [EC:2.7.1.20]	osa01100 Metabolic pathways - Oryza sativa japonica (Japanese rice) (RefSeq); osa00230 Purine metabolism - Oryza sativa japonica (Japanese rice) (RefSeq);	IPR011611; IPR029056;	Carbohydrate kinase PfkB; Ribokinase-like;
W4ZT68	Uncharacterized protein	32627	9.35	33.5	3	103	1.149	1.139	1.108	1.009	0.852	0.922	Yes	0.819	0.0482		chloroplast			hydrolase activity; catalytic activity;				IPR029149; IPR028980; IPR000587;	Creatinase/Aminopeptidase P/Spt16, N-terminal; Creatinase/Aminopeptidase P, N-terminal; Creatinase, N-terminal;
W5EDL3	Fructose-bisphosphate aldolase	49068	6.78	63.7	20	6972	1.115	1.073	1.107	0.798	0.899	0.957	Yes	0.805	0.0486		chloroplast	single-organism carbohydrate catabolic process; glycolytic process; single-organism catabolic process; small molecule metabolic process; single-organism cellular process; single-organism process; carbohydrate metabolic process; primary metabolic process; cellular metabolic process; organic substance metabolic process; carbohydrate catabolic process; single-organism carbohydrate metabolic process;…		lyase activity; fructose-bisphosphate aldolase activity; aldehyde-lyase activity; catalytic activity; carbon-carbon lyase activity;	K01623	ALDO; fructose-bisphosphate aldolase, class I [EC:4.1.2.13]	osa01130 Biosynthesis of antibiotics - Oryza sativa japonica (Japanese rice) (RefSeq); osa01230 Biosynthesis of amino acids - Oryza sativa japonica (Japanese rice) (RefSeq); osa01100 Metabolic pathways - Oryza sativa japonica (Japanese rice) (RefSeq); osa01200 Carbon metabolism - Oryza sativa japonica (Japanese rice) (RefSeq); osa00010 Glycolysis / Gluconeogenesis - Oryza sativa japonica (Japanes…	IPR013785;	Aldolase-type TIM barrel;
W5HU47	Uncharacterized protein	15543	5.24	36.8	2	52	0.697	0.905	0.876	1.118	1.188	1.079	Yes	1.366	0.0487	up	cytosol			transferase activity, transferring glycosyl groups; transferase activity, transferring hexosyl groups; catalytic activity; transferase activity;
W5AUD8	Uncharacterized protein	60669	6.3	73.7	23	3125	1.053	1.016	1.116	0.952	0.938	0.997	Yes	0.906	0.0487		cytosol	biosynthetic process; metabolic process;		organic cyclic compound binding; heterocyclic compound binding; catalytic activity; binding; ion binding; anion binding; cofactor binding; pyridoxal phosphate binding;	K14272	GGAT; glutamate--glyoxylate aminotransferase [EC:2.6.1.4 2.6.1.2 2.6.1.44]	osa01130 Biosynthesis of antibiotics - Oryza sativa japonica (Japanese rice) (RefSeq); osa01230 Biosynthesis of amino acids - Oryza sativa japonica (Japanese rice) (RefSeq); osa00250 Alanine, aspartate and glutamate metabolism - Oryza sativa japonica (Japanese rice) (RefSeq); osa01210 2-Oxocarboxylic acid metabolism - Oryza sativa japonica (Japanese rice) (RefSeq); osa00260 Glycine, serine and th…	IPR004839; IPR015424; IPR015422; IPR015421;	Aminotransferase, class I/classII; Pyridoxal phosphate-dependent transferase; Pyridoxal phosphate-dependent transferase, major region, subdomain 2; Pyridoxal phosphate-dependent transferase, major region, subdomain 1;
[truncated: 2,903 more rows]
