# Supplementary material for: Comparative Proteomic Analysis of Flag Leaves Reveals New Insight into Wheat Heat Adaptation
Source: Front Plant Sci. 2017 Jun 20;8:1086. doi: 10.3389/fpls.2017.01086 (PMC5476934; doi:10.3389/fpls.2017.01086)
Supplement: Supplementary file 3 [file Table3.XLSX]

## Sheet: Sheet1
	Supplementary Table 3. Identification of Heat Responsive Proteins (HRPs) and Functional Classification. 258 proteins were assigned as HRPs (fold≥1.3, T-test p value < 0.05). The category is based on the UniProt-GOA database (www.ebi.ac.uk/GOA/) and GO database. Protein accession refers to identified protein ID in the Uniprot database (www.uniprot.org). LH/LC Ratio represents the expression ratio …
Protein accession	LH/LC Ratio	MW(Da)	Subcellular Location	Biological Process	Cellular Component	Molecular Function	KEGG KO No.	KEGG Gene	KEGG pathway	IPR ID	Domain description
1. metabolism
1.1 secondary metabolism
W5I1K0	1.359	46041	cytosol			transferase activity, transferring one-carbon groups; protein binding; O-methyltransferase activity; methyltransferase activity; catalytic activity; transferase activity; binding; protein dimerization activity;	K05279	flavonol 3-O-methyltransferase [EC:2.1.1.76]	osa00944 Flavone and flavonol biosynthesis - Oryza sativa japonica (Japanese rice) (RefSeq);	IPR011991; IPR012967; IPR029063; IPR001077;	Winged helix-turn-helix DNA-binding domain; Plant methyltransferase dimerisation; S-adenosyl-L-methionine-dependent methyltransferase; O-methyltransferase, family 2;
W5D2Q7	1.578	59018	endoplasmic reticulum	metabolic process;		transferase activity, transferring glycosyl groups; transferase activity, transferring hexosyl groups; catalytic activity; transferase activity;		Anthocyanidin 5,3-O-glucosyltransferase [Aegilops tauschii],95%		IPR002213.	UDP_glucos_trans.
W5CJ35	1.541	14986	cytosol	metabolic process;		transferase activity, transferring glycosyl groups; transferase activity, transferring hexosyl groups; catalytic activity; transferase activity;		hydroquinone glucosyltransferase, putative, expressed [Triticum aestivum],96%		IPR002213.	UDP_glucos_trans.
W5CFY9	1.7	35346	chloroplast	metabolic process;		transferase activity, transferring glycosyl groups; transferase activity, transferring hexosyl groups; catalytic activity; transferase activity;		Anthocyanidin 5,3-O-glucosyltransferase [Aegilops tauschii],91%		IPR002213.	UDP_glucos_trans.
W5HU47	1.366	15543	cytosol			transferase activity, transferring glycosyl groups; transferase activity, transferring hexosyl groups; catalytic activity; transferase activity;		benzoxazinone:UDP-Glc glucosyltransferase [Triticum aestivum],cov 84%,		IPR002213.	UDP_glucos_trans.
W5GFV2	1.364	9131	cytosol			transferase activity, transferring glycosyl groups; transferase activity, transferring hexosyl groups; catalytic activity; transferase activity;		putative UDP-glucose glucosyltransferase [Brachypodium distachyon],82%		IPR002213.	UDP_glucos_trans.
W5CSR4	1.346	43577	mitochondria			transferase activity, transferring glycosyl groups; transferase activity, transferring hexosyl groups; catalytic activity; transferase activity;	K08237	Hydroquinone glucosyltransferase		IPR002213.	UDP_glucos_trans.
W5GDU1	1.336	27334	chloroplast	metabolic process;		transferase activity, transferring glycosyl groups; transferase activity, transferring hexosyl groups; catalytic activity; transferase activity;		UDP-glycosyltransferase UGT84C2 [Avena strigosa],cov 85%,ident 89%		IPR002213.	UDP_glucos_trans.
W5AQY3	3.559	35394	cytosol	single-organism process; metabolic process; oxidation-reduction process; single-organism metabolic process;		catalytic activity; oxidoreductase activity;		NAD(P)H-dependent 6'-deoxychalcone synthase [Triticum urartu],92%		IPR023210;	NADP-dependent oxidoreductase domain;
W5BTW2	2.478	16555	cytosol	single-organism process; metabolic process; oxidation-reduction process; single-organism metabolic process;		catalytic activity; oxidoreductase activity;		NAD(P)H-dependent 6'-deoxychalcone synthase [Aegilops tauschii],99%		IPR023210;	NADP-dependent oxidoreductase domain;
W5EQA9	1.901	39654	extracellular			transferase activity, transferring acyl groups; transferase activity, transferring acyl groups other than amino-acyl groups; catalytic activity; transferase activity;		Malonyl-coenzyme A:anthocyanin 3-O-glucoside-6''-O-malonyltransferase [Triticum urartu],65%		IPR023213;	Chloramphenicol acetyltransferase-like domain;
W5BDZ3	1.324	52142	chloroplast			transferase activity, transferring acyl groups; transferase activity, transferring acyl groups other than amino-acyl groups; catalytic activity; transferase activity;		Anthocyanin 5-aromatic acyltransferase [Triticum urartu], 80%		IPR023213;	Chloramphenicol acetyltransferase-like domain;
W5G494	1.398	34642	cytosol			catalytic activity;		Epoxide hydrolase 2 [Triticum urartu],cov 88%,ident 98%		IPR029058; IPR000073;	Alpha/Beta hydrolase fold; Alpha/beta hydrolase fold-1;
W5CEC6	1.416	11395	nuclear			transferase activity, transferring glycosyl groups; transferase activity, transferring hexosyl groups; catalytic activity; transferase activity;		Anthocyanidin 5,3-O-glucosyltransferase [Aegilops tauschii],95%		IPR002213.	UDP_glucos_trans.
W5DML6	0.666	82701	peroxisome	vitamin biosynthetic process; cellular aromatic compound metabolic process; single-organism process; biosynthetic process; thiamine-containing compound biosynthetic process; organonitrogen compound biosynthetic process; thiamine metabolic process; cellular metabolic process; sulfur compound biosynthetic process; organic substance metabolic process; pyrimidine-containing compound biosynthetic proc…		iron-sulfur cluster binding; binding; metal cluster binding;	K03147	thiC; phosphomethylpyrimidine synthase [EC:4.1.99.17]	osa01100 Metabolic pathways - Oryza sativa japonica (Japanese rice) (RefSeq); osa00730 Thiamine metabolism - Oryza sativa japonica (Japanese rice) (RefSeq);	IPR025747; IPR002817. .	ThiC-associated domain; ThiC
W5HZJ1	0.529	41954	chloroplast	vitamin biosynthetic process; oxazole or thiazole metabolic process; cellular aromatic compound metabolic process; single-organism process; biosynthetic process; thiamine-containing compound biosynthetic process; response to stimulus; organonitrogen compound biosynthetic process; thiamine metabolic process; cellular metabolic process; sulfur compound biosynthetic process; organic substance metabo…	intracellular organelle; chloroplast part; intracellular organelle part; cytoplasm; plastid part; intracellular part; plastid stroma; cytosol; cell; organelle part; chloroplast; intracellular membrane-bounded organelle; organelle; intracellular; cell part; membrane-bounded organelle; plastid; cytoplasmic part; chloroplast stroma;	metal ion binding; cation binding; binding; ion binding;	K03146	THI4; thiamine thiazole synthase	osa01100 Metabolic pathways - Oryza sativa japonica (Japanese rice) (RefSeq); osa00730 Thiamine metabolism - Oryza sativa japonica (Japanese rice) (RefSeq);	IPR027495.IPR002922.	Sti35. Thi4_fam.
W5D0L0	1.597	26299	cytosol	regulation of cellular process; regulation of macromolecule metabolic process; regulation of nucleobase-containing compound metabolic process; negative regulation of cellular process; negative regulation of cellular metabolic process; negative regulation of biological process; negative regulation of RNA metabolic process; negative regulation of transcription, DNA-templated; regulation of RNA bios…		nucleoside phosphate binding; ion binding; nucleotide binding; cofactor binding; oxidoreductase activity; heterocyclic compound binding; organic cyclic compound binding; carbohydrate derivative binding; ribonucleotide binding; catalytic activity; binding; anion binding; FMN binding; coenzyme binding; small molecule binding;	K03809	wrbA; NAD(P)H dehydrogenase (quinone) [EC:1.6.5.2]	osa01110 Biosynthesis of secondary metabolites - Oryza sativa japonica (Japanese rice) (RefSeq); osa00130 Ubiquinone and other terpenoid-quinone biosynthesis - Oryza sativa japonica (Japanese rice) (RefSeq);	IPR005025; IPR008254; IPR029039;	NADPH-dependent FMN reductase-like; Flavodoxin/nitric oxide synthase; Flavoprotein-like;
W5DDQ9	1.386	30770	mitochondria	regulation of cellular process; regulation of macromolecule metabolic process; regulation of nucleobase-containing compound metabolic process; negative regulation of cellular process; negative regulation of cellular metabolic process; negative regulation of biological process; negative regulation of RNA metabolic process; negative regulation of transcription, DNA-templated; regulation of RNA bios…		nucleoside phosphate binding; ion binding; nucleotide binding; cofactor binding; oxidoreductase activity; heterocyclic compound binding; organic cyclic compound binding; carbohydrate derivative binding; ribonucleotide binding; catalytic activity; binding; anion binding; FMN binding; coenzyme binding; small molecule binding;	K03809	wrbA; NAD(P)H dehydrogenase (quinone) [EC:1.6.5.2]	osa01110 Biosynthesis of secondary metabolites - Oryza sativa japonica (Japanese rice) (RefSeq); osa00130 Ubiquinone and other terpenoid-quinone biosynthesis - Oryza sativa japonica (Japanese rice) (RefSeq);	IPR005025; IPR008254; IPR029039;	NADPH-dependent FMN reductase-like; Flavodoxin/nitric oxide synthase; Flavoprotein-like;
W5BM01	1.64	36194	mitochondria	isoprenoid metabolic process; single-organism biosynthetic process; single-organism cellular process; single-organism process; biosynthetic process; cellular lipid metabolic process; primary metabolic process; organic substance biosynthetic process; cellular metabolic process; cellular biosynthetic process; organic substance metabolic process; lipid biosynthetic process; isoprenoid biosynthetic p…		hydrolase activity; isopentenyl-diphosphate delta-isomerase activity; isomerase activity; intramolecular oxidoreductase activity; catalytic activity; intramolecular oxidoreductase activity, transposing C=C bonds;	K01823	idi; isopentenyl-diphosphate delta-isomerase [EC:5.3.3.2]	osa01130 Biosynthesis of antibiotics - Oryza sativa japonica (Japanese rice) (RefSeq); osa01100 Metabolic pathways - Oryza sativa japonica (Japanese rice) (RefSeq); osa00900 Terpenoid backbone biosynthesis - Oryza sativa japonica (Japanese rice) (RefSeq); osa01110 Biosynthesis of secondary metabolites - Oryza sativa japonica (Japanese rice) (RefSeq);	IPR015797; IPR000086;	NUDIX hydrolase domain-like; NUDIX hydrolase domain;
W5CLS5	2.029	45221	cytosol	single-organism process; metabolic process; oxidation-reduction process; single-organism metabolic process;	Belongs to the cytochrome P450 family	organic cyclic compound binding; heterocyclic compound binding; heme binding; iron ion binding; transition metal ion binding; catalytic activity; binding; ion binding; cation binding; metal ion binding; oxidoreductase activity, acting on paired donors, with incorporation or reduction of molecular oxygen; monooxygenase activity; tetrapyrrole binding; oxidoreductase activity;		Cytochrome P450 71C4 [Aegilops tauschii],91%		IPR001128. IPR017972. IPR002401.	Cyt_P450. Cyt_P450_CS. Cyt_P450_E_grp-I.
W5CLV9	1.69	45904	cytosol	single-organism process; metabolic process; oxidation-reduction process; single-organism metabolic process;		organic cyclic compound binding; heterocyclic compound binding; heme binding; iron ion binding; transition metal ion binding; catalytic activity; binding; ion binding; cation binding; metal ion binding; oxidoreductase activity, acting on paired donors, with incorporation or reduction of molecular oxygen; monooxygenase activity; tetrapyrrole binding; oxidoreductase activity;		Cytochrome P450 71C4 [Aegilops tauschii],88%		IPR001128. IPR017972. IPR002401.	Cyt_P450. Cyt_P450_CS. Cyt_P450_E_grp-I.
W5GGL2	1.571	60455		single-organism process; metabolic process; oxidation-reduction process; single-organism metabolic process;		organic cyclic compound binding; heterocyclic compound binding; heme binding; iron ion binding; transition metal ion binding; catalytic activity; binding; ion binding; cation binding; metal ion binding; oxidoreductase activity, acting on paired donors, with incorporation or reduction of molecular oxygen; monooxygenase activity; tetrapyrrole binding; oxidoreductase activity;		Cytochrome P450 76C4 [Aegilops tauschii],88%		IPR001128. IPR017972. IPR002401.	Cyt_P450. Cyt_P450_CS. Cyt_P450_E_grp-I.
W5HZS9	1.335	67769	cytosol	single-organism process; metabolic process; oxidation-reduction process; single-organism metabolic process;		organic cyclic compound binding; heterocyclic compound binding; heme binding; iron ion binding; transition metal ion binding; catalytic activity; binding; ion binding; cation binding; metal ion binding; oxidoreductase activity, acting on paired donors, with incorporation or reduction of molecular oxygen; monooxygenase activity; tetrapyrrole binding; oxidoreductase activity;		Secologanin synthase [Triticum urartu],cov 88%,ident 98%		IPR001128. IPR017972. IPR002401.	Cyt_P450. Cyt_P450_CS. Cyt_P450_E_grp-I.
W5DRW9	0.538	21643				hydrolase activity; acid phosphatase activity; catalytic activity; phosphoric ester hydrolase activity; phosphatase activity; hydrolase activity, acting on ester bonds;		Acid phosphatase 1 [Aegilops tauschii], 85%,ident 94%		IPR005519.	Acid_phosphat_B.
W5B8E3	0.671	50808	chloroplast		chloroplast envelope;chloroplast stroma	catalytic activity;		haloalkane dehalogenase [Brachypodium distachyon],81%		IPR029058; IPR000073;	Alpha/Beta hydrolase fold; Alpha/beta hydrolase fold-1;
W5APF7	0.631	49528	chloroplast			catalytic activity;		haloalkane dehalogenase [Brachypodium distachyon],82%		IPR029058; IPR000073;	Alpha/Beta hydrolase fold; Alpha/beta hydrolase fold-1;
1.2 Carbohydrate metabolism
W5F9P7	1.766	47738	cytosol	single-organism carbohydrate metabolic process; metabolic process; single-organism metabolic process; monosaccharide metabolic process; single-organism process; primary metabolic process; carbohydrate metabolic process; cellular metabolic process; cellular process; galactose metabolic process; organic substance metabolic process; hexose metabolic process;		isomerase activity; racemase and epimerase activity; racemase and epimerase activity, acting on carbohydrates and derivatives; catalytic activity; binding; cofactor binding; UDP-glucose 4-epimerase activity; coenzyme binding;	K01784	galE; UDP-glucose 4-epimerase [EC:5.1.3.2]	osa01100 Metabolic pathways - Oryza sativa japonica (Japanese rice) (RefSeq); osa00052 Galactose metabolism - Oryza sativa japonica (Japanese rice) (RefSeq); osa00520 Amino sugar and nucleotide sugar metabolism - Oryza sativa japonica (Japanese rice) (RefSeq);	IPR001509; IPR016040; IPR025308;	NAD-dependent epimerase/dehydratase, N-terminal domain; NAD(P)-binding domain; UDP-glucose 4-epimerase C-terminal domain;
W5HB91	1.312	47687	cytosol	glucose metabolic process; single-organism carbohydrate metabolic process; metabolic process; oxidation-reduction process; single-organism metabolic process; monosaccharide metabolic process; single-organism process; primary metabolic process; carbohydrate metabolic process; organic substance metabolic process; hexose metabolic process;		organic cyclic compound binding; heterocyclic compound binding; oxidoreductase activity, acting on the aldehyde or oxo group of donors, NAD or NADP as acceptor; nucleoside phosphate binding; NAD binding; catalytic activity; binding; oxidoreductase activity, acting on the aldehyde or oxo group of donors; NADP binding; nucleotide binding; cofactor binding; small molecule binding; coenzyme binding; …	K00134	GAPDH; glyceraldehyde 3-phosphate dehydrogenase [EC:1.2.1.12]	osa01130 Biosynthesis of antibiotics - Oryza sativa japonica (Japanese rice) (RefSeq); osa01230 Biosynthesis of amino acids - Oryza sativa japonica (Japanese rice) (RefSeq); osa01200 Carbon metabolism - Oryza sativa japonica (Japanese rice) (RefSeq); osa01100 Metabolic pathways - Oryza sativa japonica (Japanese rice) (RefSeq); osa00010 Glycolysis / Gluconeogenesis - Oryza sativa japonica (Japanes…	IPR020829; IPR016040; IPR020828;	Glyceraldehyde 3-phosphate dehydrogenase, catalytic domain; NAD(P)-binding domain; Glyceraldehyde 3-phosphate dehydrogenase, NAD(P) binding domain;
W5E2P6	1.426	48753	nuclear			cation binding; metal ion binding; calcium ion binding; binding; ion binding;		Glycerol-3-phosphate dehydrogenase-2C mitochondrial [Gossypium arboreum]cov 86%,ident 60%		IPR002048; IPR011992;	EF-hand domain; EF-hand domain pair;
W5GVC8	1.508	89764	chloroplast	carbohydrate biosynthetic process; single-organism biosynthetic process; single-organism cellular process; single-organism process; biosynthetic process; disaccharide metabolic process; carbohydrate metabolic process; primary metabolic process; oligosaccharide biosynthetic process; cellular metabolic process; organic substance biosynthetic process; cellular biosynthetic process; organic substance…	cytosol; mitochondrion	catalytic activity;	K16055	TPS; trehalose 6-phosphate synthase/phosphatase [EC:2.4.1.15 3.1.3.12]	osa01100 Metabolic pathways - Oryza sativa japonica (Japanese rice) (RefSeq); osa00500 Starch and sucrose metabolism - Oryza sativa japonica (Japanese rice) (RefSeq);	IPR001830; IPR003337; IPR023214;	Glycosyl transferase, family 20; Trehalose-phosphatase; HAD-like domain;
W5A496	1.405	40586	cytosol			hydrolase activity; catalytic activity;		endo-1,3;1,4-beta-D-glucanase-like [Brachypodium distachyon],cov 67%,ident 87%		IPR029058; IPR002925;	Alpha/Beta hydrolase fold; Dienelactone hydrolase;
W4ZLQ2	1.311	32002	cytosol			hydrolase activity; catalytic activity;		endo-1,3;1,4-beta-D-glucanase-like [Brachypodium distachyon], 85%		IPR029058; IPR002925;	Alpha/Beta hydrolase fold; Dienelactone hydrolase;
W5FYS6	0.754	51738	chloroplast	starch metabolic process; carbohydrate biosynthetic process; polysaccharide biosynthetic process; glucan metabolic process; single-organism process; biosynthetic process; energy reserve metabolic process; cellular metabolic process; cellular polysaccharide metabolic process; organic substance metabolic process; metabolic process; generation of precursor metabolites and energy; cellular carbohydra…	organelle; intracellular membrane-bounded organelle; intracellular organelle; cell part; intracellular; cytoplasm; intracellular part; membrane-bounded organelle; cell; plastid; cytoplasmic part; chloroplast;	glucose-1-phosphate adenylyltransferase activity; nucleotidyltransferase activity; catalytic activity; transferase activity; transferase activity, transferring phosphorus-containing groups; adenylyltransferase activity;	K00975	glgC; glucose-1-phosphate adenylyltransferase [EC:2.7.7.27]	osa01100 Metabolic pathways - Oryza sativa japonica (Japanese rice) (RefSeq); osa00500 Starch and sucrose metabolism - Oryza sativa japonica (Japanese rice) (RefSeq); osa01110 Biosynthesis of secondary metabolites - Oryza sativa japonica (Japanese rice) (RefSeq); osa00520 Amino sugar and nucleotide sugar metabolism - Oryza sativa japonica (Japanese rice) (RefSeq);	IPR011004; IPR005835; IPR029044;	Trimeric LpxA-like; Nucleotidyl transferase; Nucleotide-diphospho-sugar transferases;
W5DE19	0.666	8267	mitochondria	metabolic process; carbohydrate metabolic process; primary metabolic process; organic substance metabolic process;		hydrolase activity, hydrolyzing O-glycosyl compounds; hydrolase activity; catalytic activity; hydrolase activity, acting on glycosyl bonds;		beta-1,3-glucanase precursor [Triticum aestivum],97%		IPR017853; IPR013781;	Glycoside hydrolase superfamily; Glycoside hydrolase, catalytic domain;
W5G5P5	1.374	41054	cytosol			lactoylglutathione lyase activity; metal ion binding; cation binding; lyase activity; carbon-sulfur lyase activity; catalytic activity; binding; ion binding;	K01759	GLO1; lactoylglutathione lyase [EC:4.4.1.5]	osa00620 Pyruvate metabolism - Oryza sativa japonica (Japanese rice) (RefSeq);	IPR029068; IPR004360;	Glyoxalase/Bleomycin resistance protein/Dihydroxybiphenyl dioxygenase; Glyoxalase/fosfomycin resistance/dioxygenase domain;
W5D911	1.394	49823	peroxisome	NADP metabolic process; pyridine nucleotide metabolic process; cellular aromatic compound metabolic process; nicotinamide nucleotide metabolic process; organophosphate catabolic process; nucleotide metabolic process; single-organism process; cellular metabolic process; pyridine-containing compound metabolic process; phosphate-containing compound metabolic process; organic substance metabolic proc…	intracellular part; cell; cell part; intracellular; cytoplasm;	sedoheptulose-7-phosphate:D-glyceraldehyde-3-phosphate glyceronetransferase activity; catalytic activity; transferase activity; transferase activity, transferring aldehyde or ketonic groups;	K00616	transaldolase [EC:2.2.1.2]	osa01130 Biosynthesis of antibiotics - Oryza sativa japonica (Japanese rice) (RefSeq); osa01230 Biosynthesis of amino acids - Oryza sativa japonica (Japanese rice) (RefSeq); osa01200 Carbon metabolism - Oryza sativa japonica (Japanese rice) (RefSeq); osa01100 Metabolic pathways - Oryza sativa japonica (Japanese rice) (RefSeq); osa00030 Pentose phosphate pathway - Oryza sativa japonica (Japanese r…	IPR013785;	Aldolase-type TIM barrel;
W5BYM8	1.529	49356	cytosol			hydrolase activity; catalytic activity; hydrolase activity, acting on glycosyl bonds;	K18881	DJ1D; D-lactate dehydratase [EC:4.2.1.130]	osa00620 Pyruvate metabolism - Oryza sativa japonica (Japanese rice) (RefSeq);	IPR002818; IPR029062;	DJ-1/PfpI; Class I glutamine amidotransferase-like;
W5B873	1.441	55738	cytosol			hydrolase activity; catalytic activity; hydrolase activity, acting on glycosyl bonds;	K18881	DJ1D; D-lactate dehydratase [EC:4.2.1.130]	osa00620 Pyruvate metabolism - Oryza sativa japonica (Japanese rice) (RefSeq);	IPR002818; IPR029062;	DJ-1/PfpI; Class I glutamine amidotransferase-like;
W5D0E3	1.858	48396	cytosol	single-organism carbohydrate catabolic process; glycolytic process; single-organism catabolic process; small molecule metabolic process; single-organism cellular process; single-organism process; carbohydrate metabolic process; primary metabolic process; cellular metabolic process; organic substance metabolic process; carbohydrate catabolic process; single-organism carbohydrate metabolic process;…		lyase activity; fructose-bisphosphate aldolase activity; aldehyde-lyase activity; catalytic activity; carbon-carbon lyase activity;	K01623	ALDO; fructose-bisphosphate aldolase, class I [EC:4.1.2.13]	osa01130 Biosynthesis of antibiotics - Oryza sativa japonica (Japanese rice) (RefSeq); osa01230 Biosynthesis of amino acids - Oryza sativa japonica (Japanese rice) (RefSeq); osa01100 Metabolic pathways - Oryza sativa japonica (Japanese rice) (RefSeq); osa01200 Carbon metabolism - Oryza sativa japonica (Japanese rice) (RefSeq); osa00010 Glycolysis / Gluconeogenesis - Oryza sativa japonica (Japanes…	IPR013785;	Aldolase-type TIM barrel;
W5D8S6	1.48	29457	cytosol	single-organism carbohydrate catabolic process; glycolytic process; single-organism catabolic process; small molecule metabolic process; single-organism cellular process; single-organism process; carbohydrate metabolic process; primary metabolic process; cellular metabolic process; organic substance metabolic process; carbohydrate catabolic process; single-organism carbohydrate metabolic process;…		lyase activity; fructose-bisphosphate aldolase activity; aldehyde-lyase activity; catalytic activity; carbon-carbon lyase activity;		Fructose-bisphosphate aldolase cytoplasmic isozyme [Triticum urartu],94%		IPR013785;	Aldolase-type TIM barrel;
W5CEG1	1.476	18558	chloroplast	single-organism carbohydrate catabolic process; glycolytic process; single-organism catabolic process; small molecule metabolic process; single-organism cellular process; single-organism process; carbohydrate metabolic process; primary metabolic process; cellular metabolic process; organic substance metabolic process; carbohydrate catabolic process; single-organism carbohydrate metabolic process;…		lyase activity; fructose-bisphosphate aldolase activity; aldehyde-lyase activity; catalytic activity; carbon-carbon lyase activity;		Fructose-bisphosphate aldolase cytoplasmic isozyme [Triticum urartu],94%		IPR013785;	Aldolase-type TIM barrel;
W5CHQ6	1.321	47721	cytosol	single-organism carbohydrate catabolic process; glycolytic process; single-organism catabolic process; small molecule metabolic process; single-organism cellular process; single-organism process; carbohydrate metabolic process; primary metabolic process; cellular metabolic process; organic substance metabolic process; carbohydrate catabolic process; single-organism carbohydrate metabolic process;…		lyase activity; fructose-bisphosphate aldolase activity; aldehyde-lyase activity; catalytic activity; carbon-carbon lyase activity;	K01623	ALDO; fructose-bisphosphate aldolase, class I [EC:4.1.2.13]	osa01130 Biosynthesis of antibiotics - Oryza sativa japonica (Japanese rice) (RefSeq); osa01230 Biosynthesis of amino acids - Oryza sativa japonica (Japanese rice) (RefSeq); osa01100 Metabolic pathways - Oryza sativa japonica (Japanese rice) (RefSeq); osa01200 Carbon metabolism - Oryza sativa japonica (Japanese rice) (RefSeq); osa00010 Glycolysis / Gluconeogenesis - Oryza sativa japonica (Japanes…	IPR013785;	Aldolase-type TIM barrel;
W5H807	0.697	17138	cytosol	single-organism carbohydrate catabolic process; glycolytic process; single-organism catabolic process; small molecule metabolic process; single-organism cellular process; single-organism process; carbohydrate metabolic process; primary metabolic process; cellular metabolic process; organic substance metabolic process; carbohydrate catabolic process; single-organism carbohydrate metabolic process;…		lyase activity; fructose-bisphosphate aldolase activity; aldehyde-lyase activity; catalytic activity; carbon-carbon lyase activity;		Fructose-bisphosphate aldolase, cytoplasmic isozyme 1 [Triticum urartu],c0v 93%		IPR013785;IPR029769. IPR000741.	Aldolase-type TIM barrel; FBA_euk-type. FBA_I.
W5HA05	0.759	6253	cytosol	single-organism carbohydrate catabolic process; glycolytic process; single-organism catabolic process; small molecule metabolic process; single-organism cellular process; single-organism process; carbohydrate metabolic process; primary metabolic process; cellular metabolic process; organic substance metabolic process; carbohydrate catabolic process; single-organism carbohydrate metabolic process;…		lyase activity; fructose-bisphosphate aldolase activity; aldehyde-lyase activity; catalytic activity; carbon-carbon lyase activity;		Fructose-bisphosphate aldolase, cytoplasmic isozyme 1 [Aegilops tauschii],98%		IPR013785;	Aldolase-type TIM barrel;
W5CXH0	0.729	20056	chloroplast	carbon utilization; single-organism process;		transition metal ion binding; catalytic activity; binding; ion binding; metal ion binding; cation binding; lyase activity; hydro-lyase activity; carbonate dehydratase activity; zinc ion binding; carbon-oxygen lyase activity;	K01672	carbonic anhydrase [EC:4.2.1.1]		IPR001765.IPR015892.	Carbonic_anhydrase.Carbonic_anhydrase_CS.
W5DCW8	0.749	10870	extracellular	carbon utilization; single-organism process;		transition metal ion binding; catalytic activity; binding; ion binding; metal ion binding; cation binding; lyase activity; hydro-lyase activity; carbonate dehydratase activity; zinc ion binding; carbon-oxygen lyase activity;	K01672	carbonic anhydrase [EC:4.2.1.2]		IPR001765.IPR015892.	Carbonic_anhydrase. Carbonic_anhydrase_CS.
W5EQC7	1.423	28058	extracellular					alpha-amylase/trypsin inhibitor-like [Brachypodium distachyon],88%		IPR001938. IPR017949.	Thaumatin.; Thaumatin_CS.
1.3 amino acids metabolism
W4ZT78	1.302	62121	chloroplast	glutamine family amino acid metabolic process; cellular amino acid biosynthetic process; arginine biosynthetic process; organic acid biosynthetic process; single-organism biosynthetic process; small molecule metabolic process; single-organism cellular process; arginine metabolic process; single-organism process; nitrogen compound metabolic process; biosynthetic process; alpha-amino acid metabolic…		ATP binding; argininosuccinate synthase activity; nucleoside phosphate binding; ligase activity; nucleoside binding; ion binding; nucleotide binding; ligase activity, forming carbon-nitrogen bonds; organic cyclic compound binding; heterocyclic compound binding; ribonucleoside binding; carbohydrate derivative binding; catalytic activity; ribonucleotide binding; binding; purine ribonucleoside bindi…	K01940	argG; argininosuccinate synthase [EC:6.3.4.5]	osa01130 Biosynthesis of antibiotics - Oryza sativa japonica (Japanese rice) (RefSeq); osa01230 Biosynthesis of amino acids - Oryza sativa japonica (Japanese rice) (RefSeq); osa01100 Metabolic pathways - Oryza sativa japonica (Japanese rice) (RefSeq); osa00250 Alanine, aspartate and glutamate metabolism - Oryza sativa japonica (Japanese rice) (RefSeq); osa01110 Biosynthesis of secondary metabolit…	IPR014729; IPR024074;	Rossmann-like alpha/beta/alpha sandwich fold; Argininosuccinate synthetase, catalytic/multimerisation domain body;
W5FDU3	1.672	76972	cytosol	organic acid biosynthetic process; L-asparagine metabolic process; aspartate family amino acid metabolic process; single-organism process; biosynthetic process; organonitrogen compound biosynthetic process; cellular metabolic process; organic substance metabolic process; L-asparagine biosynthetic process; metabolic process; cellular amino acid metabolic process; alpha-amino acid biosynthetic proc…		ATP binding; nucleoside phosphate binding; ligase activity; nucleoside binding; ion binding; nucleotide binding; carbon-nitrogen ligase activity, with glutamine as amido-N-donor; ligase activity, forming carbon-nitrogen bonds; organic cyclic compound binding; heterocyclic compound binding; ribonucleoside binding; carbohydrate derivative binding; catalytic activity; ribonucleotide binding; binding…	K01953	asnB; asparagine synthase (glutamine-hydrolysing) [EC:6.3.5.4]	osa01100 Metabolic pathways - Oryza sativa japonica (Japanese rice) (RefSeq); osa00250 Alanine, aspartate and glutamate metabolism - Oryza sativa japonica (Japanese rice) (RefSeq); osa01110 Biosynthesis of secondary metabolites - Oryza sativa japonica (Japanese rice) (RefSeq);	IPR000583; IPR014729; IPR029055; IPR001962; IPR017932;	Class II glutamine amidotransferase domain; Rossmann-like alpha/beta/alpha sandwich fold; Nucleophile aminohydrolases, N-terminal; Asparagine synthase; Glutamine amidotransferase type 2 domain;
W5D2W9	0.755	50680	cytosol				K01733	thrC; threonine synthase [EC:4.2.3.1]	osa01230 Biosynthesis of amino acids - Oryza sativa japonica (Japanese rice) (RefSeq); osa01100 Metabolic pathways - Oryza sativa japonica (Japanese rice) (RefSeq); osa00260 Glycine, serine and threonine metabolism - Oryza sativa japonica (Japanese rice) (RefSeq); osa01110 Biosynthesis of secondary metabolites - Oryza sativa japonica (Japanese rice) (RefSeq); osa00750 Vitamin B6 metabolism - Oryz…	IPR001926;	Tryptophan synthase beta subunit-like PLP-dependent enzyme;
W5ECJ8	0.674	71194	nuclear	cellular aromatic compound metabolic process; single-organism process; glycine metabolic process; tetrahydrofolate interconversion; cellular metabolic process; organic substance metabolic process; metabolic process; cellular amino acid metabolic process; cellular modified amino acid metabolic process; one-carbon metabolic process; heterocycle metabolic process; cellular nitrogen compound metaboli…		organic cyclic compound binding; heterocyclic compound binding; catalytic activity; binding; ion binding; glycine hydroxymethyltransferase activity; transferase activity, transferring one-carbon groups; anion binding; hydroxymethyl-, formyl- and related transferase activity; cofactor binding; transferase activity; pyridoxal phosphate binding;	K00600	glyA; glycine hydroxymethyltransferase [EC:2.1.2.1]	osa01130 Biosynthesis of antibiotics - Oryza sativa japonica (Japanese rice) (RefSeq); osa00670 One carbon pool by folate - Oryza sativa japonica (Japanese rice) (RefSeq); osa01230 Biosynthesis of amino acids - Oryza sativa japonica (Japanese rice) (RefSeq); osa00260 Glycine, serine and threonine metabolism - Oryza sativa japonica (Japanese rice) (RefSeq); osa00630 Glyoxylate and dicarboxylate me…	IPR015424; IPR015421; IPR015422;	Pyridoxal phosphate-dependent transferase; Pyridoxal phosphate-dependent transferase, major region, subdomain 1; Pyridoxal phosphate-dependent transferase, major region, subdomain 2;
W5BV69	0.694	15426	cytosol	glutamine family amino acid metabolic process; cellular amino acid biosynthetic process; glutamine biosynthetic process; organic acid biosynthetic process; single-organism biosynthetic process; small molecule metabolic process; glutamine metabolic process; single-organism cellular process; single-organism process; nitrogen compound metabolic process; biosynthetic process; alpha-amino acid metabol…		ligase activity, forming carbon-nitrogen bonds; ammonia ligase activity; glutamate-ammonia ligase activity; acid-ammonia (or amide) ligase activity; catalytic activity; ligase activity;		plastid glutamine synthetase isoform GS2c [Triticum aestivum],99%		IPR008147;	Glutamine synthetase, beta-Grasp;
W5HP64	1.835	62914	chloroplast			organic cyclic compound binding; heterocyclic compound binding; transferase activity, transferring nitrogenous groups; catalytic activity; binding; ion binding; anion binding; transaminase activity; transferase activity; cofactor binding; pyridoxal phosphate binding;		aminotransferase-like protein [Oryza sativa],88%		IPR015424; IPR015421; IPR015422;	Pyridoxal phosphate-dependent transferase; Pyridoxal phosphate-dependent transferase, major region, subdomain 1; Pyridoxal phosphate-dependent transferase, major region, subdomain 2;
W4ZMF6	1.786	59916	mitochondria			organic cyclic compound binding; heterocyclic compound binding; transferase activity, transferring nitrogenous groups; catalytic activity; binding; ion binding; anion binding; transaminase activity; transferase activity; cofactor binding; pyridoxal phosphate binding;	K00827	AGXT2; alanine-glyoxylate transaminase / (R)-3-amino-2-methylpropionate-pyruvate transaminase [EC:2.6.1.44 2.6.1.40]	osa01100 Metabolic pathways - Oryza sativa japonica (Japanese rice) (RefSeq); osa00250 Alanine, aspartate and glutamate metabolism - Oryza sativa japonica (Japanese rice) (RefSeq); osa00260 Glycine, serine and threonine metabolism - Oryza sativa japonica (Japanese rice) (RefSeq); osa01110 Biosynthesis of secondary metabolites - Oryza sativa japonica (Japanese rice) (RefSeq);	IPR015424; IPR015421; IPR015422;	Pyridoxal phosphate-dependent transferase; Pyridoxal phosphate-dependent transferase, major region, subdomain 1; Pyridoxal phosphate-dependent transferase, major region, subdomain 2;
W5F7H1	1.325	65711	chloroplast	biosynthetic process; metabolic process;		organic cyclic compound binding; heterocyclic compound binding; catalytic activity; binding; ion binding; anion binding; cofactor binding; pyridoxal phosphate binding;		Aminotransferase ybdL [Aegilops tauschii],cov 74%,ident 99%		IPR015424; IPR004839; IPR015422; IPR015421;	Pyridoxal phosphate-dependent transferase; Aminotransferase, class I/classII; Pyridoxal phosphate-dependent transferase, major region, subdomain 2; Pyridoxal phosphate-dependent transferase, major region, subdomain 1;
W5AGV0	1.552	25641	cytosol	glutamine family amino acid metabolic process; cellular amino acid biosynthetic process; arginine biosynthetic process; organic acid biosynthetic process; single-organism biosynthetic process; small molecule metabolic process; single-organism cellular process; arginine metabolic process; single-organism process; nitrogen compound metabolic process; biosynthetic process; alpha-amino acid metabolic…		ATP binding; argininosuccinate synthase activity; nucleoside phosphate binding; ligase activity; nucleoside binding; ion binding; nucleotide binding; ligase activity, forming carbon-nitrogen bonds; organic cyclic compound binding; heterocyclic compound binding; ribonucleoside binding; carbohydrate derivative binding; catalytic activity; ribonucleotide binding; binding; purine ribonucleoside bindi…		Argininosuccinate synthase, chloroplastic [Triticum urartu],99%		IPR024074;	Argininosuccinate synthetase, catalytic/multimerisation domain body;
W5FC65	1.511	38933	cytosol	single-organism process; metabolic process; oxidation-reduction process; single-organism metabolic process;		catalytic activity; oxidoreductase activity;		probable sarcosine oxidase [Brachypodium distachyon],74%		IPR006076;	FAD dependent oxidoreductase;
W5FZD9	1.431	36133	cytosol	single-organism process; metabolic process; oxidation-reduction process; single-organism metabolic process;		catalytic activity; oxidoreductase activity;		probable sarcosine oxidase isoform X1 [Brachypodium distachyon],72%		IPR006076;	FAD dependent oxidoreductase;
W5ANN6	1.342	51939		single-organism process; metabolic process; oxidation-reduction process; single-organism metabolic process;		nucleoside phosphate binding; flavin adenine dinucleotide binding; ion binding; nucleotide binding; cofactor binding; oxidoreductase activity; oxidoreductase activity, acting on the CH-CH group of donors; heterocyclic compound binding; organic cyclic compound binding; catalytic activity; binding; anion binding; acyl-CoA dehydrogenase activity; coenzyme binding; small molecule binding;	K00253	IVD; isovaleryl-CoA dehydrogenase [EC:1.3.8.4]	osa00280 Valine, leucine and isoleucine degradation - Oryza sativa japonica (Japanese rice) (RefSeq); osa01100 Metabolic pathways - Oryza sativa japonica (Japanese rice) (RefSeq);	IPR013786; IPR009100; IPR006091; IPR009075;	Acyl-CoA dehydrogenase/oxidase, N-terminal; Acyl-CoA dehydrogenase/oxidase, N-terminal and middle domain; Acyl-CoA oxidase/dehydrogenase, central domain; Acyl-CoA dehydrogenase/oxidase C-terminal;
W5GT00	1.396	20375	cytosol	alpha-amino acid catabolic process; cellular aromatic compound metabolic process; single-organism process; cellular metabolic process; organic substance metabolic process; cellular biogenic amine metabolic process; cellular nitrogen compound catabolic process; metabolic process; cellular amino acid metabolic process; cellular modified amino acid metabolic process; heterocycle metabolic process; c…		hydrolase activity; hydrolase activity, acting on carbon-nitrogen (but not peptide) bonds, in linear amides; arylformamidase activity; catalytic activity; hydrolase activity, acting on carbon-nitrogen (but not peptide) bonds;		metal-dependent hydrolase-like protein [Oryza sativa Japonica Group],cov 84%, ident 87%		IPR007325.	KFase
W5FZI5	0.744	28627	cytosol			S-adenosylmethionine-dependent methyltransferase activity; transferase activity, transferring one-carbon groups; methyltransferase activity; catalytic activity; transferase activity;		putative thiol methyltransferase 2 [Triticum urartu], cov 64%, ident 81%		IPR029063; IPR008854.	S-adenosyl-L-methionine-dependent methyltransferase; TPMT.
1.5 lipid metabolism
W5DS68	1.469	118590	cytosol	single-organism biosynthetic process; organic acid biosynthetic process; oxidation-reduction process; small molecule metabolic process; single-organism cellular process; single-organism process; cellular lipid metabolic process; biosynthetic process; fatty acid metabolic process; primary metabolic process; fatty acid biosynthetic process; cellular metabolic process; organic substance biosynthetic…		oxidoreductase activity, acting on single donors with incorporation of molecular oxygen, incorporation of two atoms of oxygen; iron ion binding; oxidoreductase activity, acting on single donors with incorporation of molecular oxygen; transition metal ion binding; catalytic activity; binding; dioxygenase activity; ion binding; metal ion binding; cation binding; protein binding; linoleate 13S-lipox…	K15718	LOX1_5; linoleate 9S-lipoxygenase [EC:1.13.11.58]	osa00591 Linoleic acid metabolism - Oryza sativa japonica (Japanese rice) (RefSeq);	IPR001024; IPR027433; IPR008976; IPR013819;	PLAT/LH2 domain; Lipoxygenase, domain 3; Lipase/lipooxygenase, PLAT/LH2; Lipoxygenase, C-terminal;
W5GXL1	1.332	34185	cytosol	metabolic process;		catalytic activity; oxidoreductase activity;	K10251	HSD17B12; 17beta-estradiol 17-dehydrogenase / very-long-chain 3-oxoacyl-CoA reductase [EC:1.1.1.62 1.1.1.330]	osa01100 Metabolic pathways - Oryza sativa japonica (Japanese rice) (RefSeq); osa01212 Fatty acid metabolism - Oryza sativa japonica (Japanese rice) (RefSeq); osa01110 Biosynthesis of secondary metabolites - Oryza sativa japonica (Japanese rice) (RefSeq); osa00062 Fatty acid elongation - Oryza sativa japonica (Japanese rice) (RefSeq); osa01040 Biosynthesis of unsaturated fatty acids - Oryza sativ…	IPR016040;	NAD(P)-binding domain;
W5A445	1.34	76317	chloroplast	single-organism process; metabolic process; oxidation-reduction process; single-organism metabolic process;		oxidoreductase activity, acting on single donors with incorporation of molecular oxygen, incorporation of two atoms of oxygen; iron ion binding; oxidoreductase activity, acting on single donors with incorporation of molecular oxygen; transition metal ion binding; catalytic activity; binding; dioxygenase activity; ion binding; cation binding; metal ion binding; linoleate 13S-lipoxygenase activity;…		Lipoxygenase 5, chloroplastic [Aegilops tauschii],COV 70%, IDENT 96%		IPR027433; IPR013819;	Lipoxygenase, domain 3; Lipoxygenase, C-terminal;
Q8S9H0	1.372	27285	cytosol				K03098	TaTIL		IPR000566; IPR012674; IPR011038;	Lipocalin/cytosolic fatty-acid binding domain; Calycin; Calycin-like;
W5ANS6	1.327	25409	nuclear				K15730	cytosolic prostaglandin-E synthase [EC:5.3.99.3]		IPR007052; IPR008978;	CS domain; HSP20-like chaperone;
W5BKJ3	1.453	104871	cytosol	single-organism process; metabolic process; oxidation-reduction process; single-organism metabolic process;		nucleoside phosphate binding; flavin adenine dinucleotide binding; ion binding; nucleotide binding; cofactor binding; oxidoreductase activity; oxidoreductase activity, acting on the CH-CH group of donors; heterocyclic compound binding; organic cyclic compound binding; catalytic activity; binding; anion binding; transferase activity; acyl-CoA dehydrogenase activity; transferase activity, transferr…	K00249	ACADM; acyl-CoA dehydrogenase [EC:1.3.8.7]	osa01130 Biosynthesis of antibiotics - Oryza sativa japonica (Japanese rice) (RefSeq); osa00071 Fatty acid degradation - Oryza sativa japonica (Japanese rice) (RefSeq); osa00410 beta-Alanine metabolism - Oryza sativa japonica (Japanese rice) (RefSeq); osa00640 Propanoate metabolism - Oryza sativa japonica (Japanese rice) (RefSeq); osa01100 Metabolic pathways - Oryza sativa japonica (Japanese rice…	IPR013786; IPR009100; IPR006091; IPR002575; IPR009075; IPR011009;	Acyl-CoA dehydrogenase/oxidase, N-terminal; Acyl-CoA dehydrogenase/oxidase, N-terminal and middle domain; Acyl-CoA oxidase/dehydrogenase, central domain; Aminoglycoside phosphotransferase; Acyl-CoA dehydrogenase/oxidase C-terminal; Protein kinase-like domain;
W4ZWS1	1.353	57210	chloroplast	single-organism process; metabolic process; oxidation-reduction process; single-organism metabolic process;		nucleoside phosphate binding; flavin adenine dinucleotide binding; ion binding; nucleotide binding; cofactor binding; oxidoreductase activity; oxidoreductase activity, acting on the CH-CH group of donors; heterocyclic compound binding; organic cyclic compound binding; catalytic activity; binding; anion binding; acyl-CoA dehydrogenase activity; coenzyme binding; small molecule binding;	K00232	acyl-CoA oxidase [EC:1.3.3.6]	osa00592 alpha-Linolenic acid metabolism - Oryza sativa japonica (Japanese rice) (RefSeq); osa01100 Metabolic pathways - Oryza sativa japonica (Japanese rice) (RefSeq); osa00071 Fatty acid degradation - Oryza sativa japonica (Japanese rice) (RefSeq); osa01212 Fatty acid metabolism - Oryza sativa japonica (Japanese rice) (RefSeq); osa04146 Peroxisome - Oryza sativa japonica (Japanese rice) (RefSeq…	IPR013786; IPR009100; IPR006091; IPR009075;	Acyl-CoA dehydrogenase/oxidase, N-terminal; Acyl-CoA dehydrogenase/oxidase, N-terminal and middle domain; Acyl-CoA oxidase/dehydrogenase, central domain; Acyl-CoA dehydrogenase/oxidase C-terminal;
W5D4K2	1.492	97024	chloroplast	oxidation-reduction process; small molecule metabolic process; single-organism cellular process; single-organism process; cellular lipid metabolic process; fatty acid metabolic process; primary metabolic process; cellular metabolic process; organic substance metabolic process; metabolic process; single-organism metabolic process; carboxylic acid metabolic process; monocarboxylic acid metabolic pr…		oxidoreductase activity, acting on CH-OH group of donors; oxidoreductase activity, acting on the CH-OH group of donors, NAD or NADP as acceptor; catalytic activity; binding; 3-hydroxyacyl-CoA dehydrogenase activity; cofactor binding; oxidoreductase activity; coenzyme binding;	K10527	MFP2; enoyl-CoA hydratase/3-hydroxyacyl-CoA dehydrogenase [EC:4.2.1.17 1.1.1.35 1.1.1.211]	osa00592 alpha-Linolenic acid metabolism - Oryza sativa japonica (Japanese rice) (RefSeq); osa01100 Metabolic pathways - Oryza sativa japonica (Japanese rice) (RefSeq); osa00071 Fatty acid degradation - Oryza sativa japonica (Japanese rice) (RefSeq); osa01212 Fatty acid metabolism - Oryza sativa japonica (Japanese rice) (RefSeq); osa01110 Biosynthesis of secondary metabolites - Oryza sativa japon…	IPR008927; IPR029045; IPR013328; IPR016040; IPR006176; IPR006108;	6-phosphogluconate dehydrogenase, C-terminal-like; ClpP/crotonase-like domain; Dehydrogenase, multihelical; NAD(P)-binding domain; 3-hydroxyacyl-CoA dehydrogenase, NAD binding; 3-hydroxyacyl-CoA dehydrogenase, C-terminal;
2. protein synthesis/folding/degradation
protein synthesis
W5H3M0	0.747	54617	nuclear		RNA binding	organic cyclic compound binding; heterocyclic compound binding; RNA binding; binding; nucleic acid binding;	K13210	FUBP; far upstream element-binding protein		IPR004087; IPR004088;	K Homology domain; K Homology domain, type 1;
W5CGJ2	0.65	10005	chloroplast			organic cyclic compound binding; heterocyclic compound binding; nucleoside phosphate binding; binding; nucleic acid binding; nucleotide binding; small molecule binding;		Glycine-rich RNA-binding protein 2, mitochondrial [Triticum urartu],100%		IPR000504; IPR012677;	RNA recognition motif domain; Nucleotide-binding alpha-beta plait domain;
W5CRM8	0.561	18994	chloroplast			organic cyclic compound binding; heterocyclic compound binding; nucleoside phosphate binding; binding; nucleic acid binding; nucleotide binding; small molecule binding;		Glycine-rich RNA-binding protein 2, mitochondrial [Aegilops tauschii],97%		IPR000504; IPR012677;	RNA recognition motif domain; Nucleotide-binding alpha-beta plait domain;
W5GUV6	0.643	36222	chloroplast		chloroplast stroma	organic cyclic compound binding; heterocyclic compound binding; nucleoside phosphate binding; binding; nucleic acid binding; nucleotide binding; small molecule binding;		33 kDa ribonucleoprotein, chloroplastic [Aegilops tauschii],100%		IPR000504; IPR012677;	RNA recognition motif domain; Nucleotide-binding alpha-beta plait domain;
W5BCG1	0.536	32550	chloroplast			organic cyclic compound binding; heterocyclic compound binding; nucleoside phosphate binding; binding; nucleic acid binding; nucleotide binding; small molecule binding;		33 kDa ribonucleoprotein, chloroplastic [Triticum urartu],96%		IPR000504; IPR012677;	RNA recognition motif domain; Nucleotide-binding alpha-beta plait domain;
W5B699	0.477	24509	cytosol			organic cyclic compound binding; heterocyclic compound binding; nucleoside phosphate binding; binding; nucleic acid binding; nucleotide binding; small molecule binding;		33 kDa ribonucleoprotein, chloroplastic [Aegilops tauschii],95%		IPR000504; IPR012677;	RNA recognition motif domain; Nucleotide-binding alpha-beta plait domain;
W5AY25	0.455	24592	cytosol		chloroplast stroma;thylakoid	organic cyclic compound binding; heterocyclic compound binding; nucleoside phosphate binding; binding; nucleic acid binding; nucleotide binding; small molecule binding;		33 kDa ribonucleoprotein, chloroplastic [Aegilops tauschii],95%		IPR000504; IPR012677;	RNA recognition motif domain; Nucleotide-binding alpha-beta plait domain;
W5GBI2	0.747	32374	cytosol	cellular protein metabolic process; biosynthetic process; primary metabolic process; organic substance biosynthetic process; cellular metabolic process; cellular biosynthetic process; organic substance metabolic process; metabolic process; cellular macromolecule biosynthetic process; translational initiation; cellular macromolecule metabolic process; gene expression; macromolecule metabolic proce…		organic cyclic compound binding; heterocyclic compound binding; RNA binding; translation factor activity, nucleic acid binding; binding; nucleic acid binding; translation initiation factor activity;	K02520	infC, MTIF3; translation initiation factor IF-3		IPR019814; IPR019815;	Translation initiation factor 3, N-terminal; Translation initiation factor 3, C-terminal;
W5DSE3	0.724	40961	chloroplast	metabolic process; primary metabolic process;				30S ribosomal protein 1, chloroplastic [Triticum urartu],cov 76%, ident 80%		IPR003489;	Ribosomal protein S30Ae/sigma 54 modulation protein;
W5FU40	0.656	30676	chloroplast			organic cyclic compound binding; heterocyclic compound binding; nucleoside phosphate binding; binding; nucleic acid binding; nucleotide binding; small molecule binding;		30S ribosomal protein 2, chloroplastic [Aegilops tauschii],cov 70%		IPR000504; IPR012677;	RNA recognition motif domain; Nucleotide-binding alpha-beta plait domain;
W5DNH1	0.607	47273	chloroplast		chloroplast stroma;nucleus	organic cyclic compound binding; heterocyclic compound binding; RNA binding; binding; nucleic acid binding;		30S ribosomal protein S1 [Zea mays],74%		IPR012340; IPR003029; IPR022967;	Nucleic acid-binding, OB-fold; Ribosomal protein S1, RNA-binding domain; RNA-binding domain, S1;
W5AIS1	0.76	10379	cytosol	cellular protein metabolic process; biosynthetic process; primary metabolic process; cellular metabolic process; organic substance biosynthetic process; cellular biosynthetic process; organic substance metabolic process; metabolic process; cellular macromolecule biosynthetic process; cellular macromolecule metabolic process; gene expression; macromolecule metabolic process; protein metabolic proc…	ribosome; organelle; intracellular organelle; intracellular non-membrane-bounded organelle; cell part; intracellular; cytoplasm; macromolecular complex; intracellular part; cell; ribonucleoprotein complex; cytoplasmic part; non-membrane-bounded organelle;	structural constituent of ribosome; structural molecule activity;	K02913	RP-L33; large subunit ribosomal protein L33	osa03010 Ribosome - Oryza sativa japonica (Japanese rice) (RefSeq);	IPR011332;	Zinc-binding ribosomal protein;
W5CY36	0.748	19243		cellular protein metabolic process; biosynthetic process; primary metabolic process; cellular metabolic process; organic substance biosynthetic process; cellular biosynthetic process; organic substance metabolic process; metabolic process; cellular macromolecule biosynthetic process; cellular macromolecule metabolic process; gene expression; macromolecule metabolic process; protein metabolic proc…	ribosome; organelle; intracellular organelle; intracellular non-membrane-bounded organelle; cell part; intracellular; cytoplasm; macromolecular complex; intracellular part; cell; ribonucleoprotein complex; cytoplasmic part; non-membrane-bounded organelle;	structural constituent of ribosome; structural molecule activity;	K02920	RP-L36e; large subunit ribosomal protein L36e	osa03010 Ribosome - Oryza sativa japonica (Japanese rice) (RefSeq);	IPR000509.	Ribosomal_L36e.
W5D8P1	0.721	33703					K02896	RP-L24e; large subunit ribosomal protein L24e	osa03010 Ribosome - Oryza sativa japonica (Japanese rice) (RefSeq);	IPR023441; IPR011017;	Ribosomal protein L24e domain; TRASH domain;
W5DMS4	0.68	30074	chloroplast	peptide metabolic process; translational elongation; peptide biosynthetic process; cellular protein metabolic process; nitrogen compound metabolic process; biosynthetic process; cellular amide metabolic process; organonitrogen compound biosynthetic process; primary metabolic process; cellular metabolic process; organic substance biosynthetic process; cellular biosynthetic process; organic substan…	intracellular part; cell; cell part; intracellular; cytoplasm;	organic cyclic compound binding; heterocyclic compound binding; RNA binding; translation factor activity, nucleic acid binding; translation elongation factor activity; binding; nucleic acid binding;	K02356	Elongation factor P [Triticum urartu], 91%		IPR008991; IPR012340; IPR001059; IPR013185; IPR014722; IPR015365;	Translation protein SH3-like domain; Nucleic acid-binding, OB-fold; Translation elongation factor P/YeiP, central; Translation elongation factor, KOW-like; Ribosomal protein L2 domain 2; Elongation factor P, C-terminal;
W5AUA8	0.708	90019	cytosol	translational elongation; cellular protein metabolic process; biosynthetic process; primary metabolic process; cellular metabolic process; organic substance biosynthetic process; cellular biosynthetic process; organic substance metabolic process; metabolic process; cellular macromolecule biosynthetic process; cellular macromolecule metabolic process; gene expression; macromolecule metabolic proce…	chloroplast	RNA binding; nucleoside phosphate binding; translation elongation factor activity; nucleoside binding; ion binding; hydrolase activity, acting on acid anhydrides; hydrolase activity; nucleotide binding; nucleoside-triphosphatase activity; heterocyclic compound binding; organic cyclic compound binding; translation factor activity, nucleic acid binding; ribonucleoside binding; carbohydrate derivati…	K02355	Elongation factor G, chloroplastic [Aegilops tauschii],99%		IPR027417; IPR000795; IPR005517; IPR005225; IPR000640; IPR004161; IPR020568; IPR009022; IPR014721; IPR009000;	P-loop containing nucleoside triphosphate hydrolase; Elongation factor, GTP-binding domain; Translation elongation factor EFG/EF2, domain IV; Small GTP-binding protein domain; Translation elongation factor EFG, V domain; Translation elongation factor EFTu/EF1A, domain 2; Ribosomal protein S5 domain 2-type fold; Elongation factor G, III-V domain; Ribosomal protein S5 domain 2-type fold, subgroup; …
W5E901	0.693	55174	chloroplast	cellular component organization; protein complex subunit organization; cellular protein metabolic process; single-organism cellular process; single-organism process; macromolecular complex disassembly; biosynthetic process; primary metabolic process; cellular metabolic process; organic substance biosynthetic process; cellular biosynthetic process; protein complex disassembly; macromolecular compl…	intracellular part; cell; cell part; intracellular; cytoplasm;	organic cyclic compound binding; translation termination factor activity; heterocyclic compound binding; RNA binding; translation factor activity, nucleic acid binding; binding; nucleic acid binding; translation release factor activity, codon specific; translation release factor activity;	K02835	prfA, MTRF1, MRF1; peptide chain release factor 1		IPR014720; IPR000352; IPR005139;	Double-stranded RNA-binding domain; Peptide chain release factor class I/class II; Peptide chain release factor;
Protein folding and modification
W5C250	3.906	89055	cytosol	protein folding; metabolic process; cellular protein metabolic process; cellular macromolecule metabolic process; macromolecule metabolic process; protein metabolic process; primary metabolic process; cellular process; cellular metabolic process; organic substance metabolic process;		protein binding; binding;	K09571	FKBP4_5; FK506-binding protein 4/5 [EC:5.2.1.8]		IPR011990; IPR013026; IPR001179;	Tetratricopeptide-like helical domain; Tetratricopeptide repeat-containing domain; Peptidyl-prolyl cis-trans isomerase, FKBP-type, domain;
W5BFL7	2.517	89212	nuclear	protein folding; metabolic process; cellular protein metabolic process; cellular macromolecule metabolic process; macromolecule metabolic process; protein metabolic process; primary metabolic process; cellular process; cellular metabolic process; organic substance metabolic process;		protein binding; binding;	K09571	FKBP4_5; FK506-binding protein 4/5 [EC:5.2.1.8]		IPR011990; IPR013026; IPR001179;	Tetratricopeptide-like helical domain; Tetratricopeptide repeat-containing domain; Peptidyl-prolyl cis-trans isomerase, FKBP-type, domain;
W5ARC6	2.414	88504	cytosol	protein folding; metabolic process; cellular protein metabolic process; cellular macromolecule metabolic process; macromolecule metabolic process; protein metabolic process; primary metabolic process; cellular process; cellular metabolic process; organic substance metabolic process;		protein binding; binding;	K09571	FKBP4_5; FK506-binding protein 4/5 [EC:5.2.1.8]		IPR011990; IPR013026; IPR001179;	Tetratricopeptide-like helical domain; Tetratricopeptide repeat-containing domain; Peptidyl-prolyl cis-trans isomerase, FKBP-type, domain;
W5BM05	0.682	23678	chloroplast			protein binding; binding;		tetratricopeptide repeat containing protein [Triticum monococcum],cov 90%,ident 93%		IPR001478;	PDZ domain;
W5C5S8	0.543	45115	chloroplast			protein binding; binding;		tetratricopeptide repeat containing protein [Triticum monococcum],97%		IPR011990; IPR001478; IPR013026;	Tetratricopeptide-like helical domain; PDZ domain; Tetratricopeptide repeat-containing domain;
Q93XQ8	1.34	71901	endoplasmic reticulum	regulation of cellular process; homeostatic process; regulation of biological quality; regulation of biological process; cell redox homeostasis; single-organism cellular process; cellular homeostasis; single-organism process; cellular process; biological regulation;	organelle; intracellular membrane-bounded organelle; intracellular organelle; endoplasmic reticulum; cell part; intracellular; cytoplasm; endomembrane system; intracellular part; membrane-bounded organelle; cell; cytoplasmic part;	intramolecular oxidoreductase activity, transposing S-S bonds; intramolecular oxidoreductase activity; isomerase activity; protein disulfide isomerase activity; catalytic activity;	K09580	PDIA1; protein disulfide-isomerase A1 [EC:5.3.4.1]	osa04141 Protein processing in endoplasmic reticulum - Oryza sativa japonica (Japanese rice) (RefSeq);	IPR005788; IPR012336; IPR013766;	Disulphide isomerase; Thioredoxin-like fold; Thioredoxin domain;
W5AP59	1.565	62854	endoplasmic reticulum	protein folding; metabolic process; cellular protein metabolic process; cellular macromolecule metabolic process; macromolecule metabolic process; protein metabolic process; primary metabolic process; cellular process; cellular metabolic process; organic substance metabolic process;	organelle; intracellular membrane-bounded organelle; intracellular organelle; endoplasmic reticulum; cell part; intracellular; cytoplasm; endomembrane system; intracellular part; membrane-bounded organelle; cell; cytoplasmic part;	cation binding; metal ion binding; protein binding; calcium ion binding; unfolded protein binding; binding; ion binding;	K08057	CALR; calreticulin	osa04141 Protein processing in endoplasmic reticulum - Oryza sativa japonica (Japanese rice) (RefSeq); osa04145 Phagosome - Oryza sativa japonica (Japanese rice) (RefSeq);	IPR009033; IPR013320;	Calreticulin/calnexin, P domain; Concanavalin A-like lectin/glucanase domain;
W5H2P3	1.379	93384	plasma membrane	protein folding; metabolic process; cellular protein metabolic process; cellular macromolecule metabolic process; macromolecule metabolic process; protein metabolic process; primary metabolic process; cellular process; cellular metabolic process; organic substance metabolic process;	organelle; intracellular membrane-bounded organelle; intracellular organelle; endoplasmic reticulum; cell part; intracellular; cytoplasm; endomembrane system; intracellular part; membrane-bounded organelle; cell; cytoplasmic part;	cation binding; metal ion binding; protein binding; calcium ion binding; unfolded protein binding; binding; ion binding;	K08054	CANX; calnexin	osa04141 Protein processing in endoplasmic reticulum - Oryza sativa japonica (Japanese rice) (RefSeq); osa04145 Phagosome - Oryza sativa japonica (Japanese rice) (RefSeq);	IPR009033; IPR013320;	Calreticulin/calnexin, P domain; Concanavalin A-like lectin/glucanase domain;
W5GSY4	1.352	77509	plasma membrane	protein folding; metabolic process; cellular protein metabolic process; cellular macromolecule metabolic process; macromolecule metabolic process; protein metabolic process; primary metabolic process; cellular process; cellular metabolic process; organic substance metabolic process;	organelle; intracellular membrane-bounded organelle; intracellular organelle; endoplasmic reticulum; cell part; intracellular; cytoplasm; endomembrane system; intracellular part; membrane-bounded organelle; cell; cytoplasmic part;	cation binding; metal ion binding; protein binding; calcium ion binding; unfolded protein binding; binding; ion binding;	K08054	CANX; calnexin	osa04141 Protein processing in endoplasmic reticulum - Oryza sativa japonica (Japanese rice) (RefSeq); osa04145 Phagosome - Oryza sativa japonica (Japanese rice) (RefSeq);	IPR009033; IPR013320;	Calreticulin/calnexin, P domain; Concanavalin A-like lectin/glucanase domain;
W5HS97	0.564	28725	cytosol			protein binding; binding;		Serine-threonine kinase receptor-associated protein [Triticum urartu],cov 90%		IPR017986; IPR015943;	WD40-repeat-containing domain; WD40/YVTN repeat-like-containing domain;
W5CUJ0	0.739	40258	chloroplast			catalytic activity;		Putative protein phosphatase 2C 1 [Aegilops tauschii],93%		IPR001932;	Protein phosphatase 2C (PP2C)-like domain;
W5BDL8	0.731	106400	nuclear	regulation of cellular process; single organism signaling; phosphorylation; cellular response to stimulus; intracellular signal transduction; cellular protein metabolic process; single-organism cellular process; single-organism process; phosphorelay signal transduction system; primary metabolic process; signaling; response to stimulus; cellular metabolic process; phosphate-containing compound met…	Golgi apparatus	nucleoside phosphate binding; phosphotransferase activity, alcohol group as acceptor; protein kinase activity; phosphotransferase activity, nitrogenous group as acceptor; signal transducer activity; heterocyclic compound binding; organic cyclic compound binding; kinase activity; ribonucleotide binding; catalytic activity; binding; purine ribonucleoside binding; phosphorelay sensor kinase activity…		phototropin-2 [Brachypodium distachyon],88%		IPR000719; IPR002290; IPR000014; IPR000700; IPR011009;	Protein kinase domain; Serine/threonine/dual specificity protein kinase, catalytic domain; PAS domain; PAS-associated, C-terminal; Protein kinase-like domain;
protein degradation
W5EDI7	1.353	30652	extracellular		chloroplast; integral component of membrane			putative 20S proteasome subunit beta-4 [Triticum aestivum],99%		IPR010903.	DUF1517.
W5GCF7	1.364	113740	plasma membrane	regulation of biological process; regulation of primary metabolic process; regulation of macromolecule metabolic process; regulation of protein metabolic process; regulation of catabolic process; regulation of metabolic process; regulation of protein catabolic process; biological regulation;	proteasome complex; cell part; intracellular; macromolecular complex; intracellular part; protein complex; cell;	enzyme regulator activity; molecular function regulator; binding;	K03028	PSMD2; 26S proteasome regulatory subunit N1	osa03050 Proteasome - Oryza sativa japonica (Japanese rice) (RefSeq);	IPR011989; IPR016024;	Armadillo-like helical; Armadillo-type fold;
W5A1Q5	1.315	35119	cytosol	proteolysis; metabolic process; macromolecule metabolic process; protein metabolic process; primary metabolic process; organic substance metabolic process;		serine-type endopeptidase activity; endopeptidase activity; peptidase activity; catalytic activity; serine hydrolase activity; binding; serine-type peptidase activity; peptidase activity, acting on L-amino acid peptides; protein binding; hydrolase activity;		Protease Do-like 1, chloroplastic [Triticum urartu],100%		IPR009003; IPR001478;	Trypsin-like cysteine/serine peptidase domain; PDZ domain;
W5H4V8	1.303	114226	cytosol	transport; lipid transport; single-organism localization; single-organism process; lipid localization; organic substance transport; macromolecule localization; localization; single-organism transport; establishment of localization;		peptidase activity; transition metal ion binding; catalytic activity; binding; ion binding; lipid transporter activity; cation binding; metal ion binding; substrate-specific transporter activity; peptidase activity, acting on L-amino acid peptides; hydrolase activity; metallopeptidase activity; zinc ion binding; transporter activity;	K08776	NPEPPS; puromycin-sensitive aminopeptidase [EC:3.4.11.-]		IPR014782; IPR011030; IPR024571;	Peptidase M1, membrane alanine aminopeptidase, N-terminal; Vitellinogen, superhelical; ERAP1-like C-terminal domain;
W4ZLW2	1.576	38759	nuclear	proteolysis; metabolic process; macromolecule metabolic process; protein metabolic process; primary metabolic process; organic substance metabolic process;	endoplasmic reticulum; vacuole	peptidase activity, acting on L-amino acid peptides; cysteine-type peptidase activity; hydrolase activity; peptidase activity; catalytic activity;		Cysteine proteinase RD21a [Triticum urartu],99%		IPR000118; IPR000668;	Granulin; Peptidase C1A, papain C-terminal;
W5AJS8	1.529	38457	nuclear	proteolysis; metabolic process; macromolecule metabolic process; protein metabolic process; primary metabolic process; organic substance metabolic process;		peptidase activity, acting on L-amino acid peptides; cysteine-type peptidase activity; hydrolase activity; peptidase activity; catalytic activity;		Cysteine proteinase RD21a [Triticum urartu],99%		IPR000118; IPR000668;	Granulin; Peptidase C1A, papain C-terminal;
W5FJB8	1.923	56242	chloroplast	proteolysis; metabolic process; macromolecule metabolic process; protein metabolic process; primary metabolic process; organic substance metabolic process;		carboxypeptidase activity; peptidase activity; exopeptidase activity; catalytic activity; serine hydrolase activity; serine-type peptidase activity; peptidase activity, acting on L-amino acid peptides; hydrolase activity; serine-type carboxypeptidase activity; serine-type exopeptidase activity;	K16296	SCPL-I; serine carboxypeptidase-like clade I		IPR029058; IPR001563.	Alpha/Beta hydrolase fold; Peptidase_S10
W5FT71	1.47	55243	chloroplast	proteolysis; metabolic process; macromolecule metabolic process; protein metabolic process; primary metabolic process; organic substance metabolic process;		carboxypeptidase activity; peptidase activity; exopeptidase activity; catalytic activity; serine hydrolase activity; serine-type peptidase activity; peptidase activity, acting on L-amino acid peptides; hydrolase activity; serine-type carboxypeptidase activity; serine-type exopeptidase activity;	K16296	SCPL-I; serine carboxypeptidase-like clade I		IPR029058;	Alpha/Beta hydrolase fold;
W5BIW3	0.549	64768	chloroplast	proteolysis; metabolic process; macromolecule metabolic process; protein metabolic process; primary metabolic process; organic substance metabolic process;		carboxypeptidase activity; peptidase activity; exopeptidase activity; catalytic activity; serine hydrolase activity; serine-type peptidase activity; peptidase activity, acting on L-amino acid peptides; hydrolase activity; serine-type carboxypeptidase activity; serine-type exopeptidase activity;	K16297	SCPL-II; serine carboxypeptidase-like clade II		IPR029058; IPR001563.IPR018202.	Alpha/Beta hydrolase fold; Peptidase_S10. Peptidase_S10_AS.
W5I2W1	1.349	50261	cytosol	proteolysis; metabolic process; macromolecule metabolic process; protein metabolic process; primary metabolic process; organic substance metabolic process;		peptidase activity, acting on L-amino acid peptides; hydrolase activity; peptidase activity; catalytic activity; serine hydrolase activity; serine-type peptidase activity;	K01285	PRCP; lysosomal Pro-X carboxypeptidase	osa04614 Renin-angiotensin system- Oryza sativa japonica (Japanese rice) (RefSeq); osa04975 Protein digestion and absorption- Oryza sativa japonica (Japanese rice) (RefSeq);	IPR029058;	Alpha/Beta hydrolase fold;
W5AVM3	0.677	37305	chloroplast		chloroplast	protein binding; binding;	K03354	APC7; anaphase-promoting complex subunit 7	osa04120 Ubiquitin mediated proteolysis - Oryza sativa japonica (Japanese rice) (RefSeq);	IPR012336; IPR004045;	Thioredoxin-like fold; Glutathione S-transferase, N-terminal;
W5I047	0.752	46713	chloroplast	proteolysis; metabolic process; macromolecule metabolic process; protein metabolic process; primary metabolic process; organic substance metabolic process;		peptidase activity, acting on L-amino acid peptides; cysteine-type peptidase activity; hydrolase activity; peptidase activity; catalytic activity;		Ananain [Aegilops tauschii],99%		IPR013201; IPR000668;	Proteinase inhibitor I29, cathepsin propeptide; Peptidase C1A, papain C-terminal;
W4ZZK4	0.744	20845	mitochondria		extracellular region;	serine-type endopeptidase inhibitor activity; enzyme regulator activity; peptidase inhibitor activity; peptidase regulator activity; endopeptidase regulator activity; enzyme inhibitor activity; molecular function regulator; endopeptidase inhibitor activity;		putative proteinase inhibitor-related protein [Triticum aestivum],cov 58%		IPR000877;	Proteinase inhibitor I12, Bowman-Birk;
W5D5P0	0.724	52352	cytosol	proteolysis; metabolic process; macromolecule metabolic process; protein metabolic process; primary metabolic process; organic substance metabolic process;		endopeptidase activity; peptidase activity, acting on L-amino acid peptides; cysteine-type peptidase activity; hydrolase activity; peptidase activity; cysteine-type endopeptidase activity; catalytic activity;		type II metacaspase [Triticum aestivum],99%		IPR029030; IPR011600;	Caspase-like domain; Peptidase C14, caspase domain;
W5GVB1	1.516	42658	cytosol	proteolysis; metabolic process; macromolecule metabolic process; protein metabolic process; primary metabolic process; organic substance metabolic process;		serine-type endopeptidase activity; endopeptidase activity; peptidase activity; catalytic activity; serine hydrolase activity; serine-type peptidase activity; peptidase activity, acting on L-amino acid peptides; hydrolase activity;		Subtilisin-like protease [Aegilops tauschii],96%		IPR003137; IPR000209;	Protease-associated domain, PA; Peptidase S8/S53 domain;
W5GXW1	1.553	9729	cytosol					Subtilisin-like protease [Aegilops tauschii],99%		IPR015500.	Peptidase_S8_subtilisin-rel.
W5B4A4	0.747	28366	cytosol					Subtilisin-like protease [Triticum urartu],99%
3. cell structure
W5FT73	1.544	23379	chloroplast		organelle; intracellular membrane-bounded organelle; intracellular organelle; cell part; intracellular; cytoplasm; intracellular part; membrane-bounded organelle; cell; plastid; cytoplasmic part; chloroplast;	structural molecule activity;		Putative plastid-lipid-associated protein 2, chloroplastic [Aegilops tauschii],cov 91%,ident100%		IPR006843.	PAP/fibrillin_dom.
A5HE90	1.359	36995	cytosol		membrane;		K11293	hir1		IPR001107.IPR028512. IPR001972.	Band_7. HIR.Stomatin_fam.
P27806	0.677	42460		cellular component biogenesis; cellular component organization; nucleosome organization; cellular macromolecular complex assembly; chromatin assembly or disassembly; protein complex subunit organization; macromolecular complex subunit organization; protein-DNA complex assembly; DNA packaging; nucleosome assembly; chromosome organization; cellular component assembly; macromolecular complex assembl…	intracellular organelle; intracellular non-membrane-bounded organelle; intracellular organelle part; macromolecular complex; intracellular part; cell; organelle part; DNA bending complex; chromosomal part; nucleosome; non-membrane-bounded organelle; intracellular membrane-bounded organelle; organelle; nucleus; chromatin; intracellular; cell part; chromosome; protein complex; membrane-bounded orga…	organic cyclic compound binding; heterocyclic compound binding; DNA binding; binding; nucleic acid binding;	K11275	H1_5; histone H1/5		IPR011991; IPR005818;	Winged helix-turn-helix DNA-binding domain; Linker histone H1/H5, domain H15;
W5FH92	0.655	39951	nuclear	cellular component biogenesis; cellular component organization; nucleosome organization; cellular macromolecular complex assembly; chromatin assembly or disassembly; protein complex subunit organization; macromolecular complex subunit organization; protein-DNA complex assembly; DNA packaging; nucleosome assembly; chromosome organization; cellular component assembly; macromolecular complex assembl…	intracellular organelle; intracellular non-membrane-bounded organelle; intracellular organelle part; macromolecular complex; intracellular part; cell; organelle part; DNA bending complex; chromosomal part; nucleosome; non-membrane-bounded organelle; intracellular membrane-bounded organelle; organelle; nucleus; chromatin; intracellular; cell part; chromosome; protein complex; membrane-bounded orga…	organic cyclic compound binding; heterocyclic compound binding; DNA binding; binding; nucleic acid binding;	K11275	H1_5; histone H1/5		IPR011991; IPR005818;	Winged helix-turn-helix DNA-binding domain; Linker histone H1/H5, domain H15;
W5F969	0.629	52213	nuclear	cellular component biogenesis; cellular component organization; nucleosome organization; cellular macromolecular complex assembly; chromatin assembly or disassembly; protein complex subunit organization; macromolecular complex subunit organization; protein-DNA complex assembly; DNA packaging; nucleosome assembly; chromosome organization; cellular component assembly; macromolecular complex assembl…	intracellular organelle; intracellular non-membrane-bounded organelle; intracellular organelle part; macromolecular complex; intracellular part; cell; organelle part; DNA bending complex; chromosomal part; nucleosome; non-membrane-bounded organelle; intracellular membrane-bounded organelle; organelle; nucleus; chromatin; intracellular; cell part; chromosome; protein complex; membrane-bounded orga…	organic cyclic compound binding; heterocyclic compound binding; DNA binding; binding; nucleic acid binding;	K11275	H1_5; histone H1/5		IPR011991; IPR005818;	Winged helix-turn-helix DNA-binding domain; Linker histone H1/H5, domain H15;
W5C2Q2	0.526	30500	chloroplast			organic cyclic compound binding; heterocyclic compound binding; nucleoside phosphate binding; binding; nucleic acid binding; nucleotide binding; small molecule binding;	K11294	NCL, NSR1; nucleolin		IPR000504; IPR012677;	RNA recognition motif domain; Nucleotide-binding alpha-beta plait domain;
W5EB05	0.722	69269	chloroplast	cell morphogenesis; developmental process; anatomical structure morphogenesis; cellular component organization; organelle organization; single-organism developmental process; cellular developmental process; single-organism cellular process; cellular component morphogenesis; single-organism process; cytoskeleton organization; anatomical structure development; cellular process; cellular component o…		actin binding; protein binding; cytoskeletal protein binding; binding;	K17261	CAP1_2, SRV2; adenylyl cyclase-associated protein		IPR006599; IPR013992; IPR016098; IPR013912; IPR017901;	CARP motif; Adenylate cyclase-associated CAP, N-terminal; Cyclase-associated protein CAP/septum formation inhibitor MinC, C-terminal; Adenylate cyclase-associated CAP, C-terminal; C-CAP/cofactor C-like domain;
W4ZR21	0.741	26888	nuclear					Remorin, C-terminal region, putative [Oryza sativa Japonica Group],cov 89%, ident 77%		IPR005516; IPR005518;	Remorin, C-terminal; Remorin, N-terminal;
W5DU87	1.62	33634	nuclear	peroxisome organization; cellular component organization; organelle organization; organelle fission; cellular process; cellular component organization or biogenesis; peroxisome fission;	peroxisome organization; cellular component organization; organelle organization; organelle fission; cellular process; cellular component organization or biogenesis; peroxisome fission;			Peroxisomal membrane protein 11-5 [Aegilops tauschii],99%		IPR008733.	PEX11
W5FU56	0.714	49624	cytosol		intracellular part; cell; cell part; intracellular; cytoplasm;	nucleoside phosphate binding; hydrolase activity, acting on acid anhydrides; hydrolase activity; ribosomal large subunit binding; ATPase activity; organic cyclic compound binding; heterocyclic compound binding; pyrophosphatase activity; catalytic activity; ribonucleotide binding; binding; purine ribonucleoside binding; anion binding; adenyl ribonucleotide binding; adenyl nucleotide binding; hydro…	K06942	OLA1; obg-like ATPase 1		IPR013029; IPR012676; IPR006073; IPR027417; IPR023192; IPR012675;IPR004396. IPR031167.	Domain of unknown function DUF933; TGS-like; GTP binding domain; P-loop containing nucleoside triphosphate hydrolase; TGS-like domain; Beta-grasp domain; ATPase_YchF/OLA1.G_OBG.
4. stress response
4.1 heat shock proteins
W5EV01	1.873	119412	cytosol	metabolic process; response to stress; response to heat; response to abiotic stimulus; response to temperature stimulus; macromolecule metabolic process; protein metabolic process; protein processing; response to stimulus; primary metabolic process; organic substance metabolic process;	intracellular part; cell; cell part; intracellular; cytoplasm;	ATP binding; nucleoside phosphate binding; nucleoside binding; ion binding; hydrolase activity, acting on acid anhydrides; hydrolase activity; nucleotide binding; nucleoside-triphosphatase activity; organic cyclic compound binding; heterocyclic compound binding; ribonucleoside binding; carbohydrate derivative binding; pyrophosphatase activity; catalytic activity; ribonucleotide binding; binding; …	K03695	clpB; ATP-dependent Clp protease ATP-binding subunit ClpB		IPR019489; IPR023150; IPR003593; IPR003959; IPR027417; IPR004176;	Clp ATPase, C-terminal; Double Clp-N motif; AAA+ ATPase domain; ATPase, AAA-type, core; P-loop containing nucleoside triphosphate hydrolase; Clp, N-terminal;
W5CPB0	2.926	68358	cytosol			ATP binding; nucleoside phosphate binding; nucleoside binding; ion binding; hydrolase activity, acting on acid anhydrides; hydrolase activity; nucleotide binding; nucleoside-triphosphatase activity; organic cyclic compound binding; heterocyclic compound binding; ribonucleoside binding; carbohydrate derivative binding; pyrophosphatase activity; catalytic activity; ribonucleotide binding; binding; …	K03695	clpB; ATP-dependent Clp protease ATP-binding subunit ClpB		IPR019489; IPR003959; IPR003593; IPR027417;	Clp ATPase, C-terminal; ATPase, AAA-type, core; AAA+ ATPase domain; P-loop containing nucleoside triphosphate hydrolase;
W5CH07	1.412	56713	cytosol			ATP binding; nucleoside phosphate binding; nucleoside binding; ion binding; hydrolase activity, acting on acid anhydrides; hydrolase activity; nucleotide binding; nucleoside-triphosphatase activity; organic cyclic compound binding; heterocyclic compound binding; ribonucleoside binding; carbohydrate derivative binding; pyrophosphatase activity; catalytic activity; ribonucleotide binding; binding; …		heat shock protein 101 [Triticum aestivum]		IPR019489; IPR003959; IPR003593; IPR027417;	Clp ATPase, C-terminal; ATPase, AAA-type, core; AAA+ ATPase domain; P-loop containing nucleoside triphosphate hydrolase;
W5AFT3	2.042	22680	cytosol			ATP binding; nucleoside phosphate binding; nucleoside binding; ion binding; nucleotide binding; organic cyclic compound binding; heterocyclic compound binding; ribonucleoside binding; carbohydrate derivative binding; ribonucleotide binding; binding; purine ribonucleoside binding; anion binding; purine ribonucleotide binding; adenyl ribonucleotide binding; adenyl nucleotide binding; purine nucleos…		heat shock protein 101 [Triticum aestivum]		IPR003959; IPR027417;	ATPase, AAA-type, core; P-loop containing nucleoside triphosphate hydrolase;
W5FFC1	2.006	99356	plasma membrane	metabolic process; protein metabolic process; macromolecule metabolic process; primary metabolic process; organic substance metabolic process;		ATP binding; nucleoside phosphate binding; nucleoside binding; ion binding; hydrolase activity, acting on acid anhydrides; hydrolase activity; nucleotide binding; nucleoside-triphosphatase activity; organic cyclic compound binding; heterocyclic compound binding; ribonucleoside binding; carbohydrate derivative binding; pyrophosphatase activity; catalytic activity; ribonucleotide binding; binding; …	K03696	ATP-dependent Clp protease ATP-binding subunit ClpC		IPR019489; IPR003593; IPR023150; IPR003959; IPR027417; IPR004176;	Clp ATPase, C-terminal; AAA+ ATPase domain; Double Clp-N motif; ATPase, AAA-type, core; P-loop containing nucleoside triphosphate hydrolase; Clp, N-terminal;
W5F9S5	1.459	98822		protein folding; metabolic process; response to stress; cellular protein metabolic process; cellular macromolecule metabolic process; macromolecule metabolic process; protein metabolic process; response to stimulus; primary metabolic process; cellular process; cellular metabolic process; organic substance metabolic process;		ATP binding; nucleoside phosphate binding; nucleoside binding; ion binding; protein binding; nucleotide binding; organic cyclic compound binding; heterocyclic compound binding; ribonucleoside binding; carbohydrate derivative binding; ribonucleotide binding; binding; purine ribonucleoside binding; anion binding; purine ribonucleotide binding; unfolded protein binding; adenyl ribonucleotide binding…	K09487	HSP90B; heat shock protein 90kDa beta	osa04626 Plant-pathogen interaction - Oryza sativa japonica (Japanese rice) (RefSeq); osa04141 Protein processing in endoplasmic reticulum - Oryza sativa japonica (Japanese rice) (RefSeq);	IPR020568; IPR020575; IPR003594;	Ribosomal protein S5 domain 2-type fold; Heat shock protein Hsp90, N-terminal; Histidine kinase-like ATPase, C-terminal domain;
W5HYP0	1.383	94428	nuclear	protein folding; metabolic process; response to stress; cellular protein metabolic process; cellular macromolecule metabolic process; macromolecule metabolic process; protein metabolic process; response to stimulus; primary metabolic process; cellular process; cellular metabolic process; organic substance metabolic process;	apoplast;chloroplast; mitochondrion; nucleus;plasma membrane;plasmodesma;vacuolar membrane	ATP binding; nucleoside phosphate binding; nucleoside binding; ion binding; protein binding; nucleotide binding; organic cyclic compound binding; heterocyclic compound binding; ribonucleoside binding; carbohydrate derivative binding; ribonucleotide binding; binding; purine ribonucleoside binding; anion binding; purine ribonucleotide binding; unfolded protein binding; adenyl ribonucleotide binding…		HSP90		IPR020575; IPR020568; IPR003594;	Heat shock protein Hsp90, N-terminal; Ribosomal protein S5 domain 2-type fold; Histidine kinase-like ATPase, C-terminal domain;
F4Y594	2.194	105008	cytosol	protein folding; metabolic process; response to stress; cellular protein metabolic process; cellular macromolecule metabolic process; macromolecule metabolic process; protein metabolic process; response to stimulus; primary metabolic process; cellular process; cellular metabolic process; organic substance metabolic process;		ATP binding; nucleoside phosphate binding; nucleoside binding; ion binding; protein binding; nucleotide binding; organic cyclic compound binding; heterocyclic compound binding; ribonucleoside binding; carbohydrate derivative binding; ribonucleotide binding; binding; purine ribonucleoside binding; anion binding; purine ribonucleotide binding; unfolded protein binding; adenyl ribonucleotide binding…	K04079	htpG, HSP90A; molecular chaperone HtpG	osa04626 Plant-pathogen interaction - Oryza sativa japonica (Japanese rice) (RefSeq); osa04141 Protein processing in endoplasmic reticulum - Oryza sativa japonica (Japanese rice) (RefSeq);	IPR020575; IPR020568; IPR003594;	Heat shock protein Hsp90, N-terminal; Ribosomal protein S5 domain 2-type fold; Histidine kinase-like ATPase, C-terminal domain;
W5I7L1	1.715	18622	cytosol	response to stress; response to stimulus;				Activator of 90 kDa heat shock ATPase-like protein [Aegilops tauschii],97%		IPR023393;	START-like domain;
W5A778	1.539	37662				ATP binding; nucleoside phosphate binding; nucleoside binding; ion binding; nucleotide binding; organic cyclic compound binding; heterocyclic compound binding; ribonucleoside binding; carbohydrate derivative binding; ribonucleotide binding; binding; purine ribonucleoside binding; anion binding; purine ribonucleotide binding; adenyl ribonucleotide binding; adenyl nucleotide binding; purine nucleos…		HSP70		IPR013126.	Hsp_70_fam.
W5D2C4	3.126	33583	cytosol			ATP binding; nucleoside phosphate binding; nucleoside binding; ion binding; nucleotide binding; organic cyclic compound binding; heterocyclic compound binding; ribonucleoside binding; carbohydrate derivative binding; ribonucleotide binding; binding; purine ribonucleoside binding; anion binding; purine ribonucleotide binding; adenyl ribonucleotide binding; adenyl nucleotide binding; purine nucleos…	K03283	heat shock 70kDa protein 1/8	osa03040 Spliceosome;osa04141 Protein processing in endoplasmic reticulum;osa04144 Endocytosis	IPR018181. IPR013126.	Heat_shock_70_CS. Hsp_70_fam.
W4ZP60	4.001	81446	cytosol			ATP binding; nucleoside phosphate binding; nucleoside binding; ion binding; nucleotide binding; organic cyclic compound binding; heterocyclic compound binding; ribonucleoside binding; carbohydrate derivative binding; ribonucleotide binding; binding; purine ribonucleoside binding; anion binding; purine ribonucleotide binding; adenyl ribonucleotide binding; adenyl nucleotide binding; purine nucleos…	K03283	HSPA1_8; heat shock 70kDa protein 1/8	osa04144 Endocytosis - Oryza sativa japonica (Japanese rice) (RefSeq); osa03040 Spliceosome - Oryza sativa japonica (Japanese rice) (RefSeq); osa04141 Protein processing in endoplasmic reticulum - Oryza sativa japonica (Japanese rice) (RefSeq);	IPR029048; IPR029047;	Heat shock protein 70kD, C-terminal domain; Heat shock protein 70kD, peptide-binding domain;
W5DYF8	3.046	87659	cytosol			ATP binding; nucleoside phosphate binding; nucleoside binding; ion binding; nucleotide binding; organic cyclic compound binding; heterocyclic compound binding; ribonucleoside binding; carbohydrate derivative binding; ribonucleotide binding; binding; purine ribonucleoside binding; anion binding; purine ribonucleotide binding; adenyl ribonucleotide binding; adenyl nucleotide binding; purine nucleos…	K03283	HSPA1_8; heat shock 70kDa protein 1/8	osa04144 Endocytosis - Oryza sativa japonica (Japanese rice) (RefSeq); osa03040 Spliceosome - Oryza sativa japonica (Japanese rice) (RefSeq); osa04141 Protein processing in endoplasmic reticulum - Oryza sativa japonica (Japanese rice) (RefSeq);	IPR029048; IPR029047;	Heat shock protein 70kD, C-terminal domain; Heat shock protein 70kD, peptide-binding domain;
W5A726	2.221	37066	mitochondria					HSP70 [Triticum aestivum],67% coverge		IPR029048; IPR029047;	Heat shock protein 70kD, C-terminal domain; Heat shock protein 70kD, peptide-binding domain;
W5GCC9	1.636	92201	cytosol			ATP binding; nucleoside phosphate binding; nucleoside binding; ion binding; nucleotide binding; organic cyclic compound binding; heterocyclic compound binding; ribonucleoside binding; carbohydrate derivative binding; ribonucleotide binding; binding; purine ribonucleoside binding; anion binding; purine ribonucleotide binding; adenyl ribonucleotide binding; adenyl nucleotide binding; purine nucleos…	K09490	HSPA5; heat shock 70kDa protein 5	osa03060 Protein export - Oryza sativa japonica (Japanese rice) (RefSeq); osa04141 Protein processing in endoplasmic reticulum - Oryza sativa japonica (Japanese rice) (RefSeq);	IPR029048; IPR029047;	Heat shock protein 70kD, C-terminal domain; Heat shock protein 70kD, peptide-binding domain;
W5FAL7	1.532	85637				ATP binding; nucleoside phosphate binding; nucleoside binding; ion binding; nucleotide binding; organic cyclic compound binding; heterocyclic compound binding; ribonucleoside binding; carbohydrate derivative binding; ribonucleotide binding; binding; purine ribonucleoside binding; anion binding; purine ribonucleotide binding; adenyl ribonucleotide binding; adenyl nucleotide binding; purine nucleos…		Heat shock cognate 70 kDa protein 1 [Aegilops tauschii],88%		IPR029048; IPR029047;	Heat shock protein 70kD, C-terminal domain; Heat shock protein 70kD, peptide-binding domain;
W4ZY98	1.366	89158	chloroplast	protein folding; metabolic process; cellular protein metabolic process; cellular macromolecule metabolic process; macromolecule metabolic process; protein metabolic process; primary metabolic process; cellular process; cellular metabolic process; organic substance metabolic process;		ATP binding; nucleoside phosphate binding; nucleoside binding; ion binding; protein binding; nucleotide binding; organic cyclic compound binding; heterocyclic compound binding; ribonucleoside binding; carbohydrate derivative binding; ribonucleotide binding; binding; purine ribonucleoside binding; anion binding; purine ribonucleotide binding; unfolded protein binding; adenyl ribonucleotide binding…	K03283	HSPA1_8; heat shock 70kDa protein 1/8	osa04144 Endocytosis - Oryza sativa japonica (Japanese rice) (RefSeq); osa03040 Spliceosome - Oryza sativa japonica (Japanese rice) (RefSeq); osa04141 Protein processing in endoplasmic reticulum - Oryza sativa japonica (Japanese rice) (RefSeq);	IPR029048; IPR029047;	Heat shock protein 70kD, C-terminal domain; Heat shock protein 70kD, peptide-binding domain;
W5FEE5	0.492	87310	cytosol			ATP binding; nucleoside phosphate binding; nucleoside binding; ion binding; nucleotide binding; organic cyclic compound binding; heterocyclic compound binding; ribonucleoside binding; carbohydrate derivative binding; ribonucleotide binding; binding; purine ribonucleoside binding; anion binding; purine ribonucleotide binding; adenyl ribonucleotide binding; adenyl nucleotide binding; purine nucleos…	K03283	HSPA1_8; heat shock 70kDa protein 1/8	osa04144 Endocytosis - Oryza sativa japonica (Japanese rice) (RefSeq); osa03040 Spliceosome - Oryza sativa japonica (Japanese rice) (RefSeq); osa04141 Protein processing in endoplasmic reticulum - Oryza sativa japonica (Japanese rice) (RefSeq);	IPR029048; IPR029047;	Heat shock protein 70kD, C-terminal domain; Heat shock protein 70kD, peptide-binding domain;
W5G7X9	1.342	9554	chloroplast					heat shock 70 kDa protein 17 [Setaria italica] 87%
W5GB16	1.334	44067	extracellular			protein binding; binding;		Heat shock protein STI [Triticum urartu],97%		IPR006636; IPR011990; IPR013026;	Heat shock chaperonin-binding; Tetratricopeptide-like helical domain; Tetratricopeptide repeat-containing domain;
W5DTT3	1.514	73653	chloroplast	protein folding; metabolic process; cellular protein metabolic process; cellular macromolecule metabolic process; macromolecule metabolic process; protein metabolic process; primary metabolic process; cellular process; cellular metabolic process; protein refolding; organic substance metabolic process;	intracellular part; cell; cell part; intracellular; cytoplasm;	ATP binding; nucleoside phosphate binding; nucleoside binding; ion binding; nucleotide binding; organic cyclic compound binding; heterocyclic compound binding; ribonucleoside binding; carbohydrate derivative binding; ribonucleotide binding; binding; purine ribonucleoside binding; anion binding; purine ribonucleotide binding; adenyl ribonucleotide binding; adenyl nucleotide binding; purine nucleos…		RuBisCO large subunit-binding protein subunit alpha, chloroplastic [Triticum urartu]		IPR027409; IPR027413; IPR002423.	GroEL-like apical domain; GroEL-like equatorial domain; Cpn60/TCP-1
W5BM11	0.718	38538						Chaperone protein dnaJ [Aegilops tauschii],94%		IPR001623; IPR018253.	DnaJ domain; DnaJ_domain_CS.
W5G3Q1	0.659	27514	chloroplast		chloroplast thylakoid membrane; integral component of membrane			DnaJ domain containing protein, expressed [Oryza sativa Japonica Group],75%		IPR001623;	DnaJ domain;
W5DY10	3.739	22069	cytosol				K13993	HSP20; HSP20 family protein	osa04141 Protein processing in endoplasmic reticulum - Oryza sativa japonica (Japanese rice) (RefSeq);	IPR002068; IPR008978;	Alpha crystallin/Hsp20 domain; HSP20-like chaperone;
W5E491	3.2	20752	cytosol				K13993	HSP20; HSP20 family protein	osa04141 Protein processing in endoplasmic reticulum - Oryza sativa japonica (Japanese rice) (RefSeq);	IPR002068; IPR008978;	Alpha crystallin/Hsp20 domain; HSP20-like chaperone;
W5EFE4	2.662	20548	cytosol				K13993	HSP20; HSP20 family protein	osa04141 Protein processing in endoplasmic reticulum - Oryza sativa japonica (Japanese rice) (RefSeq);	IPR002068; IPR008978;	Alpha crystallin/Hsp20 domain; HSP20-like chaperone;
W5FSA9	2.618	29997	chloroplast				K13993	HSP20; HSP20 family protein	osa04141 Protein processing in endoplasmic reticulum - Oryza sativa japonica (Japanese rice) (RefSeq);	IPR002068; IPR008978;	Alpha crystallin/Hsp20 domain; HSP20-like chaperone;
W5GVK6	2.545	16483	chloroplast				K13993	HSP20; HSP20 family protein	osa04141 Protein processing in endoplasmic reticulum - Oryza sativa japonica (Japanese rice) (RefSeq);	IPR002068; IPR008978;	Alpha crystallin/Hsp20 domain; HSP20-like chaperone;
W5AT01	2.301	27385	chloroplast				K13993	HSP20; HSP20 family protein	osa04141 Protein processing in endoplasmic reticulum - Oryza sativa japonica (Japanese rice) (RefSeq);	IPR002068; IPR008978;	Alpha crystallin/Hsp20 domain; HSP20-like chaperone;
4.2 redox regulation
W4ZPS8	1.554	28964	cytosol			protein binding; binding;	K00799	GST; glutathione S-transferase [EC:2.5.1.18]	osa00480 Glutathione metabolism - Oryza sativa japonica (Japanese rice) (RefSeq);	IPR010987; IPR012336; IPR004045;	Glutathione S-transferase, C-terminal-like; Thioredoxin-like fold; Glutathione S-transferase, N-terminal;
W5F6Y2	1.519	29718	cytosol			protein binding; binding;		glutathione transferase [Triticum aestivum],cov 77%,ident 99%		IPR010987; IPR012336; IPR004045;	Glutathione S-transferase, C-terminal-like; Thioredoxin-like fold; Glutathione S-transferase, N-terminal;
O82071	1.482	32725	cytosol			protein binding; binding;	K00799	GST; glutathione S-transferase [EC:2.5.1.18]	osa00480 Glutathione metabolism - Oryza sativa japonica (Japanese rice) (RefSeq);	IPR010987; IPR012336; IPR004045;	Glutathione S-transferase, C-terminal-like; Thioredoxin-like fold; Glutathione S-transferase, N-terminal;
W5FZ96	1.464	15170	cytosol			protein binding; binding;		glutathione transferase [Triticum aestivum],100%		IPR010987; IPR012336; IPR004045;	Glutathione S-transferase, C-terminal-like; Thioredoxin-like fold; Glutathione S-transferase, N-terminal;
W5FGU1	2.022	30950	chloroplast			protein binding; binding;	K00799	GST; glutathione S-transferase [EC:2.5.1.18]	osa00480 Glutathione metabolism - Oryza sativa japonica (Japanese rice) (RefSeq);	IPR010987; IPR004045; IPR012336;	Glutathione S-transferase, C-terminal-like; Glutathione S-transferase, N-terminal; Thioredoxin-like fold;
W4ZMC1	1.38	33886	mitochondria			protein binding; binding;		putative glutathione S-transferase GSTU6 [Triticum urartu],cov 88% ,ident 90%		IPR010987; IPR004046; IPR004045; IPR012336;	Glutathione S-transferase, C-terminal-like; Glutathione S-transferase, C-terminal; Glutathione S-transferase, N-terminal; Thioredoxin-like fold;
W5FW57	1.769	13732	chloroplast					glutathione transferase [Triticum aestivum],100%		IPR010987;	Glutathione S-transferase, C-terminal-like;
W5H1C7	3.262	32049	cytosol			protein binding; binding;	K00799	GST; glutathione S-transferase [EC:2.5.1.18]	osa00480 Glutathione metabolism - Oryza sativa japonica (Japanese rice) (RefSeq);	IPR004046; IPR010987; IPR004045; IPR012336;	Glutathione S-transferase, C-terminal; Glutathione S-transferase, C-terminal-like; Glutathione S-transferase, N-terminal; Thioredoxin-like fold;
W4ZSQ0	1.512	30336	cytosol			protein binding; binding;	K00799	GST; glutathione S-transferase [EC:2.5.1.18]	osa00480 Glutathione metabolism - Oryza sativa japonica (Japanese rice) (RefSeq);	IPR004046; IPR010987; IPR004045; IPR012336;	Glutathione S-transferase, C-terminal; Glutathione S-transferase, C-terminal-like; Glutathione S-transferase, N-terminal; Thioredoxin-like fold;
Q9SP56	1.473	28476	cytosol			protein binding; transferase activity; catalytic activity; binding;	K00799	GST; glutathione S-transferase [EC:2.5.1.18]	osa00480 Glutathione metabolism - Oryza sativa japonica (Japanese rice) (RefSeq);	IPR004046; IPR010987; IPR004045; IPR012336;	Glutathione S-transferase, C-terminal; Glutathione S-transferase, C-terminal-like; Glutathione S-transferase, N-terminal; Thioredoxin-like fold;
W5A4S9	1.47	30839	cytosol			protein binding; binding;	K00799	GST; glutathione S-transferase [EC:2.5.1.18]	osa00480 Glutathione metabolism - Oryza sativa japonica (Japanese rice) (RefSeq);	IPR004046; IPR010987; IPR004045; IPR012336;	Glutathione S-transferase, C-terminal; Glutathione S-transferase, C-terminal-like; Glutathione S-transferase, N-terminal; Thioredoxin-like fold;
W5F5Z0	1.443	29015	chloroplast			protein binding; binding;	K00799	GST; glutathione S-transferase [EC:2.5.1.18]	osa00480 Glutathione metabolism - Oryza sativa japonica (Japanese rice) (RefSeq);	IPR004046; IPR010987; IPR004045; IPR012336;	Glutathione S-transferase, C-terminal; Glutathione S-transferase, C-terminal-like; Glutathione S-transferase, N-terminal; Thioredoxin-like fold;
W5B726	1.704	17599	extracellular	regulation of cellular process; regulation of biological quality; cell redox homeostasis; small molecule metabolic process; single-organism cellular process; cellular homeostasis; ether metabolic process; single-organism process; organic substance metabolic process; homeostatic process; metabolic process; regulation of biological process; single-organism metabolic process; glycerol ether metaboli…	cell	protein disulfide oxidoreductase activity; oxidoreductase activity, acting on a sulfur group of donors; disulfide oxidoreductase activity; catalytic activity; oxidoreductase activity;	K03671	trxA; thioredoxin 1		IPR012336; IPR013766;	Thioredoxin-like fold; Thioredoxin domain;
W5A566	1.324	17280	chloroplast	regulation of cellular process; regulation of biological quality; cell redox homeostasis; small molecule metabolic process; single-organism cellular process; cellular homeostasis; ether metabolic process; single-organism process; organic substance metabolic process; homeostatic process; metabolic process; regulation of biological process; single-organism metabolic process; glycerol ether metaboli…	cell	protein disulfide oxidoreductase activity; oxidoreductase activity, acting on a sulfur group of donors; disulfide oxidoreductase activity; catalytic activity; oxidoreductase activity;	K03671	trxA; thioredoxin 1		IPR012336; IPR013766;	Thioredoxin-like fold; Thioredoxin domain;
W5C0J3	1.524	11348	extracellular	regulation of cellular process; regulation of biological quality; cell redox homeostasis; small molecule metabolic process; single-organism cellular process; cellular homeostasis; ether metabolic process; single-organism process; organic substance metabolic process; homeostatic process; metabolic process; regulation of biological process; single-organism metabolic process; glycerol ether metaboli…		protein disulfide oxidoreductase activity; oxidoreductase activity, acting on a sulfur group of donors; disulfide oxidoreductase activity; catalytic activity; oxidoreductase activity;	K03671	trxA; thioredoxin 1		IPR013766; IPR012336;	Thioredoxin domain; Thioredoxin-like fold;
W5HF52	0.723	22328	chloroplast	metabolic process; response to stress; oxidation-reduction process; single-organism metabolic process; response to oxidative stress; single-organism process; response to stimulus;		antioxidant activity; peroxidase activity; glutathione peroxidase activity; catalytic activity; oxidoreductase activity; oxidoreductase activity, acting on peroxide as acceptor;	K00432	glutathione peroxidase [EC:1.11.1.9]	osa00590 Arachidonic acid metabolism - Oryza sativa japonica (Japanese rice) (RefSeq); osa00480 Glutathione metabolism - Oryza sativa japonica (Japanese rice) (RefSeq);	IPR012336; IPR000889. IPR029759.IPR029760.	Thioredoxin-like fold; Glutathione_peroxidase. GPX_AS.GPX_CS.
W5FK59	0.759	35143	chloroplast	regulation of cellular process; homeostatic process; regulation of biological quality; regulation of biological process; cell redox homeostasis; single-organism cellular process; cellular homeostasis; single-organism process; cellular process; biological regulation;	chloroplast stroma	electron carrier activity; protein disulfide oxidoreductase activity; oxidoreductase activity, acting on a sulfur group of donors; disulfide oxidoreductase activity; catalytic activity; oxidoreductase activity;		Monothiol glutaredoxin-S12, chloroplastic [Triticum urartu],98%		IPR002109; IPR012336; IPR004480.	Glutaredoxin; Thioredoxin-like fold; Monothiol_GRX-rel
W5C162	1.366	16865	chloroplast	regulation of cellular process; homeostatic process; regulation of biological quality; regulation of biological process; cell redox homeostasis; single-organism cellular process; cellular homeostasis; single-organism process; cellular process; biological regulation;	cell	electron carrier activity; protein disulfide oxidoreductase activity; oxidoreductase activity, acting on a sulfur group of donors; disulfide oxidoreductase activity; catalytic activity; oxidoreductase activity;	K03676	grxC, GLRX, GLRX2; glutaredoxin 3		IPR002109; IPR014025; IPR011899; IPR012336;	Glutaredoxin; Glutaredoxin subgroup; Glutaredoxin, eukaryotic/virial; Thioredoxin-like fold;
W5GFX3	0.711	27935	chloroplast			catalytic activity; oxidoreductase activity;		peroxiredoxin-2E-2, chloroplastic-like [Brachypodium distachyon],88%		IPR013740; IPR012336;	Redoxin; Thioredoxin-like fold;
W5I0G1	1.499	16994	chloroplast	metabolic process; response to stress; oxidation-reduction process; single-organism metabolic process; response to oxidative stress; single-organism process; response to stimulus;		organic cyclic compound binding; heterocyclic compound binding; heme binding; catalytic activity; binding; ion binding; antioxidant activity; cation binding; metal ion binding; peroxidase activity; tetrapyrrole binding; oxidoreductase activity; oxidoreductase activity, acting on peroxide as acceptor;		Peroxidase 1 [Triticum urartu],96%		IPR002016;	Haem peroxidase, plant/fungal/bacterial;
C6ETA5	1.498	36378	chloroplast	metabolic process; response to stress; oxidation-reduction process; single-organism metabolic process; response to oxidative stress; single-organism process; response to stimulus;	extracellular region;	organic cyclic compound binding; heterocyclic compound binding; heme binding; catalytic activity; binding; ion binding; antioxidant activity; cation binding; metal ion binding; peroxidase activity; tetrapyrrole binding; oxidoreductase activity; oxidoreductase activity, acting on peroxide as acceptor;	K00430	peroxidase [EC:1.11.1.7]	osa01100 Metabolic pathways - Oryza sativa japonica (Japanese rice) (RefSeq); osa00940 Phenylpropanoid biosynthesis - Oryza sativa japonica (Japanese rice) (RefSeq); osa00360 Phenylalanine metabolism - Oryza sativa japonica (Japanese rice) (RefSeq); osa01110 Biosynthesis of secondary metabolites - Oryza sativa japonica (Japanese rice) (RefSeq);	IPR002016;	Haem peroxidase, plant/fungal/bacterial;
W5BAV5	0.539	37258	extracellular	metabolic process; response to stress; oxidation-reduction process; single-organism metabolic process; response to oxidative stress; single-organism process; response to stimulus;	extracellular region	organic cyclic compound binding; heterocyclic compound binding; heme binding; catalytic activity; binding; ion binding; antioxidant activity; cation binding; metal ion binding; peroxidase activity; tetrapyrrole binding; oxidoreductase activity; oxidoreductase activity, acting on peroxide as acceptor;	K00430	peroxidase [EC:1.11.1.7]	osa01100 Metabolic pathways - Oryza sativa japonica (Japanese rice) (RefSeq); osa00940 Phenylpropanoid biosynthesis - Oryza sativa japonica (Japanese rice) (RefSeq); osa00360 Phenylalanine metabolism - Oryza sativa japonica (Japanese rice) (RefSeq); osa01110 Biosynthesis of secondary metabolites - Oryza sativa japonica (Japanese rice) (RefSeq);	IPR002016;	Haem peroxidase, plant/fungal/bacterial;
W5BE61	1.588	29081	cytosol	single-organism process; metabolic process; oxidation-reduction process; single-organism metabolic process;		oxidoreductase activity, acting on diphenols and related substances as donors, oxygen as acceptor; oxidoreductase activity, acting on diphenols and related substances as donors; catalytic activity; binding; catechol oxidase activity; ion binding; cation binding; metal ion binding; oxidoreductase activity;		polyphenol oxidase [Triticum aestivum],100%		IPR022739; IPR008922; IPR002227; IPR022740;	Polyphenol oxidase, central domain; Uncharacterised domain, di-copper centre; Tyrosinase copper-binding domain; Polyphenol oxidase, C-terminal;
W5CS33	0.617	15372						thiol-disulphide oxidoreductase DCC [Zea mays],cov 82%, ident 76%		IPR007263.	DUF393.
W4ZZ65	0.751	31012	chloroplast					NAD(P)H-quinone oxidoreductase subunit S, chloroplastic [Brachypodium distachyon],cov 89%, ident 85%		IPR021659.	DUF3252.
W5APZ5	2.364	43480	cytosol					putative oxidoreductase, aldo/keto reductase family protein [Zea mays],81%		IPR023210;	NADP-dependent oxidoreductase domain;
W5AQD3	1.783	44324	cytosol					putative oxidoreductase, aldo/keto reductase family protein [Zea mays],85%		IPR023210;	NADP-dependent oxidoreductase domain;
W5BR91	0.717	34224	chloroplast	single-organism process; metabolic process; oxidation-reduction process; single-organism metabolic process;		catalytic activity; oxidoreductase activity;		aldo-keto reductase/ oxidoreductase [Zea mays],cov 93%, ident 84%		IPR023210; IPR001395.IPR018170.IPR020471.	NADP-dependent oxidoreductase domain; Aldo/ket_red. Aldo/ket_reductase_CS. Aldo/keto_reductase_subgr.
W5BCL4	0.64	47567	chloroplast	single-organism process; metabolic process; oxidation-reduction process; single-organism metabolic process;		catalytic activity; oxidoreductase activity;		aldo-keto reductase/ oxidoreductase [Zea mays],86%		IPR023210;	NADP-dependent oxidoreductase domain;
4.3 others
W5B2U9	1.474	20106	chloroplast					thaumatin-like protein [Triticum aestivum],98%		IPR001938.	Thaumatin.
W5AYA8	1.371	32412	nuclear	response to stress; response to stimulus;				Universal stress protein A-like protein [Aegilops tauschii], cov 68%,ident 98%		IPR014729; IPR006016;	Rossmann-like alpha/beta/alpha sandwich fold; UspA;
W5BIA8	0.745	31417	cytosol	response to stress; response to stimulus;				Universal stress protein A-like protein [Triticum urartu],cov 88%.ident 75%		IPR006016; IPR014729;	UspA; Rossmann-like alpha/beta/alpha sandwich fold;
W5B5S9	1.505	12866	cytosol	response to wounding; response to stimulus; response to stress;		serine-type endopeptidase inhibitor activity; enzyme regulator activity; peptidase inhibitor activity; peptidase regulator activity; endopeptidase regulator activity; enzyme inhibitor activity; molecular function regulator; endopeptidase inhibitor activity;		Subtilisin-chymotrypsin inhibitor-2B [Triticum urartu],cov78%,ident100%		IPR000864.	Prot_inh_pot1.
W5CRI1	1.56	10193	cytosol	response to wounding; response to stimulus; response to stress;		serine-type endopeptidase inhibitor activity; enzyme regulator activity; peptidase inhibitor activity; peptidase regulator activity; endopeptidase regulator activity; enzyme inhibitor activity; molecular function regulator; endopeptidase inhibitor activity;		Subtilisin-chymotrypsin inhibitor-2A [Triticum urartu],97%		IPR000864.	Prot_inh_pot1.
W5G4Z9	1.603	40670	nuclear	response to acid chemical; response to chemical; response to stress; response to water; response to abiotic stimulus; response to oxygen-containing compound; response to inorganic substance; response to stimulus;				cold acclimation protein WCOR410b [Triticum aestivum],99%		IPR000167.IPR030513.	Dehydrin. Dehydrin_CS.
P46524	1.304	39726	nuclear	response to acid chemical; response to chemical; response to stress; response to water; response to abiotic stimulus; response to oxygen-containing compound; response to inorganic substance; response to stimulus;				Dehydrin COR410		IPR000167; IPR030513.	Dehydrin. ; Dehydrin_CS.
W5DEI7	1.311	28693	chloroplast		chloroplast thylakoid membrane			rhodanese-like domain-containing protein 4, chloroplastic [Brachypodium distachyon],cov 84%,ident 89%		IPR001763;	Rhodanese-like domain;
W5C432	0.754	39939	chloroplast				K03969	pspA; phage shock protein A		IPR007157.	PspA_IM30
W5HI75	1.384	48889	chloroplast		vacuole			stress up-regulated Nod 19 protein [Medicago truncatula]，56%		IPR011692.	Stress_up-reg_Nod19.
W5FN05	0.706	10765	mitochondria			organic cyclic compound binding; heterocyclic compound binding; nucleoside phosphate binding; binding; nucleic acid binding; nucleotide binding; small molecule binding;	K13195	CIRBP; cold-inducible RNA-binding protein		IPR000504; IPR012677; IPR031051.	RNA recognition motif domain; Nucleotide-binding alpha-beta plait domain; GRP_plant.
W5D5R6	0.679	23490	nuclear					wheat cold induced 16 [Triticum aestivum],97%
W5CNT0	0.731	23081	nuclear					wheat cold induced 16 [Triticum aestivum],96%
W5FPR0	1.568	25787	cytosol		plasma membrane			UPF0664 stress-induced protein C29B12.11c [Brachypodium distachyon],92%		IPR018826	in arabidopsis CONTAINS InterPro DOMAIN/s: WW-domain-binding protein
W5F794	1.468	19760	extracellular					disease resistance response protein/dirigent protein, putative [Oryza sativa Japonica Group],cov85%,ident 68%		IPR004265.	Disease-R_pln
W5HVJ9	0.575	9387	extracellular				K13449	PR1; pathogenesis-related protein 1	osa04626 Plant-pathogen interaction - Oryza sativa japonica (Japanese rice) (RefSeq); osa04075 Plant hormone signal transduction - Oryza sativa japonica (Japanese rice) (RefSeq);	IPR014044; IPR001283.	CAP domain; Allrgn_V5/Tpx1.
W5HJX0	0.504	8500	extracellular					pathogenisis-related protein 1.2 [Triticum aestivum],100%		IPR014044; IPR001283.	CAP domain; Allrgn_V5/Tpx1.
5. photosynthesis
W5E9G2	0.634	18874	chloroplast	metabolic process; cellular metabolic process; cellular process; photosynthesis;	photosystem; membrane; membrane part; cell part; intracellular; thylakoid; thylakoid membrane; macromolecular complex; intracellular part; protein complex; cell; thylakoid part; photosystem I; photosynthetic membrane;	protein binding; calmodulin binding; binding;		photosystem I reaction center subunit N, chloroplastic-like [Oryza brachyantha],74%		IPR008796.	PSI_PsaN.
W5BFJ1	2.025	12378	chloroplast	metabolic process; cellular metabolic process; cellular process; photosynthesis;	photosystem II oxygen evolving complex			Photosystem II 10 kDa polypeptide, chloroplastic [Aegilops tauschii],99%		IPR006814.	PSII_PsbR.
W5GQY9	0.725	36714	chloroplast					low PSII accumulation 3, chloroplastic [Brachypodium distachyon] 88%		IPR018962;	Domain of unknown function DUF1995;
W5CBM6	0.741	12604	cytosol					one helix protein 2[Zea mays]，81%		IPR023329;	Chlorophyll a/b binding protein domain;
W5H7D9	1.358	46134	chloroplast	cofactor biosynthetic process; heterocycle biosynthetic process; cellular aromatic compound metabolic process; porphyrin-containing compound biosynthetic process; nitrogen compound metabolic process; organic cyclic compound metabolic process; biosynthetic process; organonitrogen compound biosynthetic process; organic substance biosynthetic process; cellular metabolic process; cellular biosyntheti…		catalytic activity; binding; ion binding; cation binding; metal ion binding; lyase activity; hydro-lyase activity; porphobilinogen synthase activity; carbon-oxygen lyase activity;	K01698	hemB; porphobilinogen synthase [EC:4.2.1.24]	osa01100 Metabolic pathways - Oryza sativa japonica (Japanese rice) (RefSeq); osa01110 Biosynthesis of secondary metabolites - Oryza sativa japonica (Japanese rice) (RefSeq); osa00860 Porphyrin and chlorophyll metabolism - Oryza sativa japonica (Japanese rice) (RefSeq);	IPR013785;	Aldolase-type TIM barrel;
W5DYL0	0.701	50757	chloroplast	cofactor biosynthetic process; pigment biosynthetic process; cellular aromatic compound metabolic process; heme biosynthetic process; single-organism process; protoporphyrinogen IX metabolic process; biosynthetic process; organonitrogen compound biosynthetic process; heme metabolic process; cellular metabolic process; organic substance metabolic process; metabolic process; porphyrin-containing co…		carboxy-lyase activity; lyase activity; uroporphyrinogen decarboxylase activity; catalytic activity; carbon-carbon lyase activity;	K01599	hemE; uroporphyrinogen decarboxylase [EC:4.1.1.37]	osa01100 Metabolic pathways - Oryza sativa japonica (Japanese rice) (RefSeq); osa01110 Biosynthesis of secondary metabolites - Oryza sativa japonica (Japanese rice) (RefSeq); osa00860 Porphyrin and chlorophyll metabolism - Oryza sativa japonica (Japanese rice) (RefSeq);	IPR006361.IPR000257.	Uroporphyrinogen_deCO2ase_HemE.Uroporphyrinogen_deCOase.
W5GG81	0.612	43694	chloroplast	peptidyl-pyrromethane cofactor linkage; cellular aromatic compound metabolic process; cellular protein metabolic process; biosynthetic process; organonitrogen compound biosynthetic process; cellular metabolic process; protein-cofactor linkage; organic substance metabolic process; metabolic process; heterocycle metabolic process; aromatic compound biosynthetic process; cellular nitrogen compound m…		transferase activity, transferring alkyl or aryl (other than methyl) groups; hydroxymethylbilane synthase activity; catalytic activity; transferase activity;	K01749	hemC; hydroxymethylbilane synthase [EC:2.5.1.61]	osa01100 Metabolic pathways - Oryza sativa japonica (Japanese rice) (RefSeq); osa01110 Biosynthesis of secondary metabolites - Oryza sativa japonica (Japanese rice) (RefSeq); osa00860 Porphyrin and chlorophyll metabolism - Oryza sativa japonica (Japanese rice) (RefSeq);	IPR022417; IPR022418; IPR000860.IPR022419.	Porphobilinogen deaminase, N-terminal; Porphobilinogen deaminase, C-terminal; HemC. Porphobilin_deaminase_cofac_BS.
W5CSF5	0.722	57647	chloroplast	cofactor biosynthetic process; pigment biosynthetic process; cellular aromatic compound metabolic process; chlorophyll metabolic process; single-organism process; biosynthetic process; organonitrogen compound biosynthetic process; cellular metabolic process; organic substance metabolic process; metabolic process; porphyrin-containing compound metabolic process; heterocycle metabolic process; arom…	chloroplast envelope; chloroplast thylakoid	oxidoreductase activity, acting on paired donors, with incorporation or reduction of molecular oxygen, NAD(P)H as one donor, and incorporation of one atom of oxygen; catalytic activity; binding; ion binding; cation binding; metal ion binding; oxidoreductase activity, acting on paired donors, with incorporation or reduction of molecular oxygen; monooxygenase activity; magnesium-protoporphyrin IX m…	K04035	chlE; magnesium-protoporphyrin IX monomethyl ester (oxidative) cyclase [EC:1.14.13.81]	osa01100 Metabolic pathways - Oryza sativa japonica (Japanese rice) (RefSeq); osa01110 Biosynthesis of secondary metabolites - Oryza sativa japonica (Japanese rice) (RefSeq); osa00860 Porphyrin and chlorophyll metabolism - Oryza sativa japonica (Japanese rice) (RefSeq);	IPR009078; IPR003251; IPR008434.	Ferritin-like superfamily; Rubrerythrin; AcsF.
W5BPL2	0.725	155116	mitochondria	cofactor biosynthetic process; pigment biosynthetic process; cellular aromatic compound metabolic process; chlorophyll metabolic process; single-organism process; biosynthetic process; organonitrogen compound biosynthetic process; cellular metabolic process; organic substance metabolic process; metabolic process; porphyrin-containing compound metabolic process; heterocycle metabolic process; arom…	chloroplast inner membrane; magnesium chelatase complex; mitochondrion	magnesium chelatase activity; ligase activity, forming nitrogen-metal bonds; ligase activity, forming nitrogen-metal bonds, forming coordination complexes; catalytic activity; ligase activity;	K03403	chlH; magnesium chelatase subunit H [EC:6.6.1.1]	osa01100 Metabolic pathways - Oryza sativa japonica (Japanese rice) (RefSeq); osa01110 Biosynthesis of secondary metabolites - Oryza sativa japonica (Japanese rice) (RefSeq); osa00860 Porphyrin and chlorophyll metabolism - Oryza sativa japonica (Japanese rice) (RefSeq);	IPR011771.IPR003672.	BchH. CobN/Mg_chltase.
W5HXU9	0.734	51713	chloroplast	cofactor biosynthetic process; pigment biosynthetic process; chlorophyll metabolic process; cellular aromatic compound metabolic process; single-organism process; biosynthetic process; organonitrogen compound biosynthetic process; cellular metabolic process; organic substance metabolic process; metabolic process; porphyrin-containing compound metabolic process; heterocycle metabolic process; arom…	chloroplast	ATP binding; nucleoside phosphate binding; nucleoside binding; ion binding; ligase activity; hydrolase activity, acting on acid anhydrides; hydrolase activity; ligase activity, forming nitrogen-metal bonds, forming coordination complexes; ligase activity, forming nitrogen-metal bonds; magnesium chelatase activity; nucleotide binding; nucleoside-triphosphatase activity; organic cyclic compound bin…	K03405	chlI; magnesium chelatase subunit I [EC:6.6.1.1]	osa01100 Metabolic pathways - Oryza sativa japonica (Japanese rice) (RefSeq); osa01110 Biosynthesis of secondary metabolites - Oryza sativa japonica (Japanese rice) (RefSeq); osa00860 Porphyrin and chlorophyll metabolism - Oryza sativa japonica (Japanese rice) (RefSeq);	IPR003593; IPR000523; IPR027417;	AAA+ ATPase domain; Magnesium chelatase, ChlI subunit; P-loop containing nucleoside triphosphate hydrolase;
W5ELY6	1.522	26446	plasma membrane		integral component of membrane			chaperone-like protein of FOR1, chloroplastic [Setaria italica] 87%		IPR021788.	CPP1-like.Protein CHAPERONE-LIKE PROTEIN OF POR1-like
W5BZI3	1.756	59763	nuclear	single-organism process; metabolic process; oxidation-reduction process; single-organism metabolic process;		ferredoxin-NADP+ reductase activity; oxidoreductase activity, acting on iron-sulfur proteins as donors; catalytic activity; oxidoreductase activity, acting on iron-sulfur proteins as donors, NAD or NADP as acceptor; oxidoreductase activity;	K02641	petH; ferredoxin--NADP+ reductase [EC:1.18.1.2]	osa01100 Metabolic pathways - Oryza sativa japonica (Japanese rice) (RefSeq); osa00195 Photosynthesis - Oryza sativa japonica (Japanese rice) (RefSeq);	IPR001433; IPR017927; IPR017938; IPR001709;	Oxidoreductase FAD/NAD(P)-binding; Ferredoxin reductase-type FAD-binding domain; Riboflavin synthase-like beta-barrel; Flavoprotein pyridine nucleotide cytochrome reductase;
W5GDS3	0.715	48300	chloroplast					chloroplast stem-loop binding protein of 41 kDa a, chloroplastic [Brachypodium distachyon],89%		IPR016040;	NAD(P)-binding domain;
W5FM33	0.677	50889	chloroplast		apoplast; chloroplast envelope; chloroplast stroma; membrane; peroxisome; plasmodesma; ribosome; stromule; vacuole			chloroplast stem-loop binding protein of 41 kDa b, chloroplastic [Brachypodium distachyon],93%		IPR016040;	NAD(P)-binding domain;
W5ASP7	0.707	56697	chloroplast			ATP binding; nucleoside phosphate binding; nucleoside binding; ion binding; nucleotide binding; organic cyclic compound binding; heterocyclic compound binding; ribonucleoside binding; carbohydrate derivative binding; ribonucleotide binding; binding; purine ribonucleoside binding; anion binding; purine ribonucleotide binding; adenyl ribonucleotide binding; adenyl nucleotide binding; purine nucleos…		Ribulose bisphosphate carboxylase/oxygenase activase, chloroplastic [Triticum urartu],COV 87%		IPR003959; IPR027417;	ATPase, AAA-type, core; P-loop containing nucleoside triphosphate hydrolase;
W5FPI2	3.447	44292	cytosol		apoplast;cell wall; chloroplast envelope; chloroplast thylakoid membrane; nucleus; stromule	ATP binding; nucleoside phosphate binding; nucleoside binding; ion binding; nucleotide binding; organic cyclic compound binding; heterocyclic compound binding; ribonucleoside binding; carbohydrate derivative binding; ribonucleotide binding; binding; purine ribonucleoside binding; anion binding; purine ribonucleotide binding; adenyl ribonucleotide binding; adenyl nucleotide binding; purine nucleos…		ribulose bisphosphate carboxylase/oxygenase activase, chloroplastic isoform X1 [Beta vulgaris subsp. vulgaris],97%		IPR003959; IPR027417;	ATPase, AAA-type, core; P-loop containing nucleoside triphosphate hydrolase;
W5B0P8	0.694	24640	chloroplast	metabolic process; cellular metabolic compound salvage; single-organism metabolic process; single-organism process; carbon fixation; biosynthetic process; cellular process; cellular metabolic process; photorespiration; cellular biosynthetic process; photosynthesis; organic substance metabolic process;	organelle; intracellular membrane-bounded organelle; intracellular organelle; cell part; intracellular; cytoplasm; intracellular part; membrane-bounded organelle; cell; plastid; cytoplasmic part; chloroplast;	catalytic activity; carbon-carbon lyase activity; ribulose-bisphosphate carboxylase activity; carboxy-lyase activity; lyase activity; monooxygenase activity; oxidoreductase activity;	K01602	rbcS; ribulose-bisphosphate carboxylase small chain [EC:4.1.1.39]	osa01200 Carbon metabolism - Oryza sativa japonica (Japanese rice) (RefSeq); osa01100 Metabolic pathways - Oryza sativa japonica (Japanese rice) (RefSeq); osa00630 Glyoxylate and dicarboxylate metabolism - Oryza sativa japonica (Japanese rice) (RefSeq); osa00710 Carbon fixation in photosynthetic organisms - Oryza sativa japonica (Japanese rice) (RefSeq);	IPR024680; IPR000894;	Ribulose-1,5-bisphosphate carboxylase small subunit, N-terminal; Ribulose bisphosphate carboxylase small chain, domain;
W5EZU1	0.761	19434	chloroplast	metabolic process; cellular metabolic compound salvage; single-organism metabolic process; single-organism process; carbon fixation; biosynthetic process; cellular process; cellular metabolic process; photorespiration; cellular biosynthetic process; photosynthesis; organic substance metabolic process;	organelle; intracellular membrane-bounded organelle; intracellular organelle; cell part; intracellular; cytoplasm; intracellular part; membrane-bounded organelle; cell; plastid; cytoplasmic part;	catalytic activity; carbon-carbon lyase activity; ribulose-bisphosphate carboxylase activity; carboxy-lyase activity; lyase activity; monooxygenase activity; oxidoreductase activity;		rbcS; Ribulose bisphosphate carboxylase small chain [Triticum aestivum],99%		IPR000894;	Ribulose bisphosphate carboxylase small chain, domain;
W5CNM7	0.629	58106	cytosol	single-organism process; carbon fixation; metabolic process; single-organism metabolic process; organic substance metabolic process;		magnesium ion binding; catalytic activity; carbon-carbon lyase activity; binding; ribulose-bisphosphate carboxylase activity; ion binding; carboxy-lyase activity; metal ion binding; cation binding; lyase activity;	K01601	rbcL; ribulose-bisphosphate carboxylase large chain [EC:4.1.1.39]	osa01200 Carbon metabolism - Oryza sativa japonica (Japanese rice) (RefSeq); osa01100 Metabolic pathways - Oryza sativa japonica (Japanese rice) (RefSeq); osa00630 Glyoxylate and dicarboxylate metabolism - Oryza sativa japonica (Japanese rice) (RefSeq); osa00710 Carbon fixation in photosynthetic organisms - Oryza sativa japonica (Japanese rice) (RefSeq);	IPR000685; IPR017443; IPR017444;	Ribulose bisphosphate carboxylase, large subunit, C-terminal; Ribulose bisphosphate carboxylase, large subunit, ferrodoxin-like N-terminal; Ribulose bisphosphate carboxylase, large subunit, N-terminal;
W5HK76	0.704	14219	mitochondria	single-organism process; carbon fixation; metabolic process; single-organism metabolic process; organic substance metabolic process;		magnesium ion binding; catalytic activity; carbon-carbon lyase activity; binding; ribulose-bisphosphate carboxylase activity; ion binding; carboxy-lyase activity; metal ion binding; cation binding; lyase activity;		rbcL; Ribulose bisphosphate carboxylase large chain [Triticum urartu],100%		IPR000685;	Ribulose bisphosphate carboxylase, large subunit, C-terminal;
P12782	0.636	60931	chloroplast	carbohydrate biosynthetic process; glycolytic process; single-organism process; biosynthetic process; cellular metabolic process; organic substance metabolic process; pyruvate metabolic process; metabolic process; generation of precursor metabolites and energy; monocarboxylic acid metabolic process; carbon fixation; reductive pentose-phosphate cycle; cellular process; photosynthesis; single-organ…	chloroplast;	ATP binding; nucleoside phosphate binding; nucleoside binding; ion binding; nucleotide binding; phosphotransferase activity, carboxyl group as acceptor; organic cyclic compound binding; heterocyclic compound binding; ribonucleoside binding; carbohydrate derivative binding; kinase activity; catalytic activity; ribonucleotide binding; binding; phosphoglycerate kinase activity; purine ribonucleoside…	K00927	PGK; phosphoglycerate kinase [EC:2.7.2.3]	osa01130 Biosynthesis of antibiotics - Oryza sativa japonica (Japanese rice) (RefSeq); osa01230 Biosynthesis of amino acids - Oryza sativa japonica (Japanese rice) (RefSeq); osa01200 Carbon metabolism - Oryza sativa japonica (Japanese rice) (RefSeq); osa01100 Metabolic pathways - Oryza sativa japonica (Japanese rice) (RefSeq); osa00010 Glycolysis / Gluconeogenesis - Oryza sativa japonica (Japanes…	IPR015824; IPR015901;	Phosphoglycerate kinase, N-terminal; Phosphoglycerate kinase, C-terminal;
W5A7G2	0.66	5515	chloroplast	single-organism carbohydrate catabolic process; glycolytic process; single-organism catabolic process; small molecule metabolic process; single-organism cellular process; single-organism process; carbohydrate metabolic process; primary metabolic process; cellular metabolic process; organic substance metabolic process; carbohydrate catabolic process; single-organism carbohydrate metabolic process;…		phosphotransferase activity, carboxyl group as acceptor; kinase activity; catalytic activity; transferase activity; phosphoglycerate kinase activity; transferase activity, transferring phosphorus-containing groups;		plastid 3-phosphoglycerate kinase [Aegilops speltoides],100%		IPR015824;	Phosphoglycerate kinase, N-terminal;
W5B0D9	0.744	11389	chloroplast					calvin cycle protein CP12-2, chloroplastic [Brachypodium distachyon],90%		IPR003823;	Domain of unknown function CP12;
W5CXD3	0.71	37040	cytosol	metabolic process; carbohydrate metabolic process; primary metabolic process; organic substance metabolic process;		carbohydrate phosphatase activity; phosphoric ester hydrolase activity; catalytic activity; phosphatase activity; hydrolase activity, acting on ester bonds; hydrolase activity; sugar-phosphatase activity; fructose 1,6-bisphosphate 1-phosphatase activity;	K01100	sedoheptulose-bisphosphatase [EC:3.1.3.37]	osa01200 Carbon metabolism - Oryza sativa japonica (Japanese rice) (RefSeq); osa01100 Metabolic pathways - Oryza sativa japonica (Japanese rice) (RefSeq); osa00710 Carbon fixation in photosynthetic organisms - Oryza sativa japonica (Japanese rice) (RefSeq);	IPR000146.IPR020548.IPR023079.	FBPase_class-1/SBPase. Fructose_bisphosphatase_AS. SBPase.
6. transportation
G3E8E1	1.61	34214		transport; localization; establishment of localization;	intrinsic component of membrane; membrane; integral component of membrane; membrane part;	transporter activity;	K09872	PIP; aquaporin PIP		IPR023271;	Aquaporin-like;
W5AXQ7	1.484	34004	plasma membrane	transport; localization; establishment of localization;	intrinsic component of membrane; membrane; integral component of membrane; membrane part;	transporter activity;	K09872	PIP; aquaporin PIP		IPR023271;	Aquaporin-like;
W5BFN6	1.384	33937		transport; localization; establishment of localization;	intrinsic component of membrane; membrane; integral component of membrane; membrane part;	transporter activity;	K09872	PIP; aquaporin PIP		IPR023271;	Aquaporin-like;
W5FVE5	0.741	33360	plasma membrane	transport; localization; establishment of localization;	intrinsic component of membrane; membrane; integral component of membrane; membrane part;	transporter activity;	K09872	PIP; aquaporin PIP		IPR023271; IPR000425.IPR022357.	Aquaporin-like; MIP.MIP_CS.
W5BG59	1.356	7489	chloroplast	transport; localization; establishment of localization;	membrane;	transporter activity;		PIP; aquaporin PIP		IPR023271;	Aquaporin-like;
W5D2I6	0.767	14415	extracellular	transport; lipid transport; single-organism localization; single-organism process; lipid localization; organic substance transport; macromolecule localization; localization; single-organism transport; establishment of localization;		lipid binding; binding;		lipid transfer protein precursor [Triticum aestivum],99%		IPR016140;	Bifunctional inhibitor/plant lipid transfer protein/seed storage helical domain;
W5DG81	0.567	9705	extracellular	transport; lipid transport; single-organism localization; single-organism process; lipid localization; organic substance transport; macromolecule localization; localization; single-organism transport; establishment of localization;		lipid binding; binding;		non-specific lipid transfer protein		IPR016140;	Bifunctional inhibitor/plant lipid transfer protein/seed storage helical domain;
W5CQ72	1.313	6389	chloroplast	organic substance catabolic process; metabolic process; protein catabolic process; macromolecule catabolic process; macromolecule metabolic process; protein metabolic process; primary metabolic process; catabolic process; organic substance metabolic process;				Coatomer subunit delta-3 [Triticum urartu],cov 66%, ident 88%		IPR003769; IPR014719;	Adaptor protein ClpS, core; Ribosomal protein L7/L12, C-terminal/adaptor protein ClpS-like;
W5BNV2	1.464	75389	cytosol			protein binding; binding;		tolB-related protein [Arabidopsis thaliana],56%		IPR015943;	WD40/YVTN repeat-like-containing domain;
W5FBV9	1.314	59506	plasma membrane	transport; response to drug; transmembrane transport; response to chemical; single-organism localization; single-organism cellular process; drug transport; single-organism process; response to stimulus; localization; cellular process; drug transmembrane transport; single-organism transport; establishment of localization;	integral component of membrane	active transmembrane transporter activity; secondary active transmembrane transporter activity; drug transmembrane transporter activity; drug transporter activity; antiporter activity; transmembrane transporter activity; transporter activity;	K03327	TC.MATE, SLC47A, norM, mdtK, dinF; multidrug resistance protein, MATE family		IPR002528.	MATE.
W5CYS2	1.467	12545	cytosol	metabolic process;		catalytic activity;	K12663	ECH1; delta(3,5)-Delta(2,4)-dienoyl-CoA isomerase [EC:5.3.3.-]	osa04146 Peroxisome - Oryza sativa japonica (Japanese rice) (RefSeq);	IPR029045; IPR014748;	ClpP/crotonase-like domain; Crontonase, C-terminal;
7. others
W4ZU06	1.448	15838	cytosol					probable strigolactone esterase D14 homolog [Brachypodium distachyon]cov 72%,ident 70%		IPR029058;	Alpha/Beta hydrolase fold;
W5IC01	0.717	31149	mitochondria			cation binding; metal ion binding; calcium ion binding; binding; ion binding;		calcium binding EF-hand protein [Zea mays],cov 89% ,ident 72%		IPR002048; IPR007736.	EF-hand domain; Caleosin.
W5E0M2	0.747	10884	cytosol			protein binding; binding;	K09838	zeaxanthin epoxidase, chloroplastic-like [Oryza brachyantha],76%	ko00906 Carotenoid biosynthesis	IPR008984; IPR000253;	SMAD/FHA domain; Forkhead-associated (FHA) domain;
W5FJB1	1.869	43031	chloroplast			nutrient reservoir activity;		11S globulin seed storage protein 2-like [Elaeis guineensis]cov 80% ident 44%		IPR011051; IPR006045; IPR014710;	RmlC-like cupin domain; Cupin 1; RmlC-like jelly roll fold;
W5GH59	1.604	25731	extracellular		extracellular region;	transition metal ion binding; binding; ion binding; metal ion binding; cation binding; nutrient reservoir activity; manganese ion binding;		germin-like protein subfamily 3 member 2 [Zea mays],82%		IPR011051; IPR006045; IPR014710;	RmlC-like cupin domain; Cupin 1; RmlC-like jelly roll fold;
W5FH33	1.351	26424	chloroplast		extracellular region;	transition metal ion binding; binding; ion binding; metal ion binding; cation binding; nutrient reservoir activity; manganese ion binding;		germin-like protein 3-7 [Brachypodium distachyon],76%		IPR011051; IPR006045; IPR014710;	RmlC-like cupin domain; Cupin 1; RmlC-like jelly roll fold;
A7VL25	0.714	25006	nuclear					group3 late embryogenesis abundant protein [Triticum aestivum]
W5FCR1	1.634	38047	chloroplast					NAD-dependent epimerase/dehydratase [Zea mays],78%		IPR016040;	NAD(P)-binding domain;
W4ZPA5	1.381	45370	chloroplast					Scaffold attachment factor B2 [Gossypium arboreum],cov 90%,ident 65%		IPR009770;	Domain of unknown function DUF1338;
W5DX55	1.466	17783	vacuolar membrane	establishment of protein localization; transport; intracellular transport; cellular macromolecule localization; establishment of localization in cell; intracellular protein transport; organic substance transport; protein localization; macromolecule localization; cellular protein localization; localization; protein transport; establishment of localization; cellular localization;	membrane; intracellular organelle; endoplasmic reticulum; cytoplasm; intrinsic component of membrane; endomembrane system; intracellular part; cell; integral component of membrane; intracellular membrane-bounded organelle; organelle; intracellular; cell part; membrane part; membrane-bounded organelle; cytoplasmic part;			B-cell receptor-associated-like protein [Medicago truncatula],64%		IPR008417.	BAP29/BAP31.
W5G6X5	0.764	31376	chloroplast					thylakoid lumenal protein TL20.3, chloroplastic [Brachypodium distachyon],87%		IPR001646.	Pentapeptide repeat
W4ZP11	0.747	31082	chloroplast			catalytic activity; phosphoric ester hydrolase activity; binding; hydrolase activity, acting on ester bonds; ion binding; cation binding; metal ion binding; hydrolase activity; phosphoric diester hydrolase activity;	K06950	Metal-dependent phosphohydrolase		IPR006674; IPR003607;	HD domain; HD/PDEase domain;
W5BRB8	0.763	10583	chloroplast					hypothetical protein TRIUR3_11305 [Triticum urartu],96%
W5CDM5	0.744	24738	chloroplast					protein plastid transcriptionally active 16, chloroplastic [Brachypodium distachyon],cov 85%, ident 72%
W5DWD6	0.743	17918	mitochondria
W5EIJ2	0.742	41282	chloroplast					Cyclin delta-3 isoform 1 [Theobroma cacao],66%
W5CTD4	2.068	49449	chloroplast	metabolic process; cellular metabolic process; cellular process;		cofactor binding; catalytic activity; binding; coenzyme binding;		3-oxo-Delta(4,5)-steroid 5-beta-reductase [Brachypodium distachyon],85%		IPR001509; IPR016040;	NAD-dependent epimerase/dehydratase, N-terminal domain; NAD(P)-binding domain;
W5DR08	0.715	41707	chloroplast					DUF 1995		IPR018962;	Domain of unknown function DUF1995;
W5B8P4	1.341	37671	extracellular	cellular macromolecule catabolic process; DNA catabolic process; cellular aromatic compound metabolic process; DNA metabolic process; organic cyclic compound metabolic process; nitrogen compound metabolic process; primary metabolic process; cellular metabolic process; organic substance metabolic process; organic substance catabolic process; cellular nitrogen compound catabolic process; aromatic c…		organic cyclic compound binding; heterocyclic compound binding; catalytic activity; binding; nucleic acid binding; hydrolase activity, acting on ester bonds; nuclease activity; hydrolase activity; endonuclease activity;	K05986	Nuclease S1 [Triticum urartu],94%		IPR008947;	Phospholipase C/P1 nuclease domain;
W5B2J4	1.445	26707	chloroplast			organic cyclic compound binding; heterocyclic compound binding; nucleoside phosphate binding; binding; adenyl nucleotide binding; nucleotide binding; small molecule binding; purine nucleotide binding;		inosine-5'-monophosphate dehydrogenase 2-like [Brachypodium distachyon],76%		IPR000644;	CBS domain;
W5H391	0.729	25108	chloroplast					nucleoid-associated protein At2g24020, chloroplastic-like [Setaria italica] 86%		IPR004401.	YbaB/EbfC
W5G351	0.574	22551			chloroplast thylakoid membrane					IPR009500.	DUF1118
W5G7Q8	0.719	21716	chloroplast
