# Supplementary material for: Comparative Proteomic Analysis of Flag Leaves Reveals New Insight into Wheat Heat Adaptation
Source: Front Plant Sci. 2017 Jun 20;8:1086. doi: 10.3389/fpls.2017.01086 (PMC5476934; doi:10.3389/fpls.2017.01086)
Supplement: Supplementary file 4 [file Table4.XLSX]

## Sheet: biological process analysis
	Supplementary table 4. Enrichment analysis of HRPs. We calculated the number (a) of HRPs and the number (b) of all quantitative protein in GO biological process term. And then calculate the total number (c) of HRPs , the total number (d) of all quantitative protein annotated by the same term. Finally, we use the four numbers (a, b, c, d) to calculate Fisher’ exact test P values. Fold change was c…
Biological process	all HRP NO.	corresponding proteins	quantitative	HRP background	background	Fisher Test	fold		increased proteins	increased NO.	increased background	Fisher Tset		Deceased proteins	Decreased NO.	Decreased background	Fisher Test
tetrapyrrole biosynthetic process	6	W5H7D9;W5BPL2;W5CSF5;W5DYL0;W5HXU9;W5GG81	13	132	1247	0.00762045	4.36014		W5H7D9	1	85	0.605053		W5BPL2;W5CSF5;W5DYL0;W5HXU9;W5GG81	5	47	0.000466661
nucleobase-containing compound metabolic process	2	W5B8P4;W5D911	92	132	1247	0.0091385	0.205369		W5D911;W5B8P4	2	85	0.116929
tetrapyrrole metabolic process	6	W5H7D9;W5BPL2;W5CSF5;W5DYL0;W5HXU9;W5GG81	15	132	1247	0.0128223	3.77879		W5H7D9	1	85	1		W5BPL2;W5CSF5;W5DYL0;W5HXU9;W5GG81	5	47	0.000789285
response to stress	16	W5BAV5;W5HF52;C6ETA5;W5I0G1;W5EV01;W5HYP0;W5F9S5;F4Y594;P46524;W5G4Z9;W5BIA8;W5AYA8;W5I7L1;W5B5S9;W5CRI1;W5HZJ1	70	132	1247	0.0145631	2.15931		W5B5S9;W5CRI1;W5AYA8;W5I7L1;P46524;W5G4Z9;W5HYP0;W5F9S5;F4Y594;W5EV01;C6ETA5;W5I0G1	12	85	0.0104439		W5BAV5;W5HF52;W5BIA8;W5HZJ1	4	47	0.351548
carbon fixation	5	P12782;W5B0P8;W5EZU1;W5CNM7;W5HK76	11	132	1247	0.0152169	4.29408							P12782;W5B0P8;W5EZU1;W5CNM7;W5HK76	5	47	0.000254589
porphyrin-containing compound biosynthetic process	5	W5H7D9;W5BPL2;W5CSF5;W5DYL0;W5HXU9	11	132	1247	0.0152169	4.29408		W5H7D9	1	85	0.549277		W5BPL2;W5CSF5;W5DYL0;W5HXU9	4	47	0.00203296
gene expression	6	W5E901;W5CY36;W5AIS1;W5GBI2;W5DMS4;W5AUA8	148	132	1247	0.016936	0.382985							W5E901;W5CY36;W5AIS1;W5GBI2;W5DMS4;W5AUA8	6	47	0.820462
phosphate-containing compound metabolic process	2	W5D911;W5BDL8	85	132	1247	0.0195356	0.222282		W5D911	1	85	0.0575989		W5BDL8	1	47	0.360228
phosphorus metabolic process	2	W5D911;W5BDL8	86	132	1247	0.0198602	0.219697		W5D911	1	85	0.0583715		W5BDL8	1	47	0.360977
translation	6	W5E901;W5CY36;W5AIS1;W5GBI2;W5DMS4;W5AUA8	143	132	1247	0.023217	0.396376							W5E901;W5CY36;W5AIS1;W5GBI2;W5DMS4;W5AUA8	6	47	0.816935
lipid localization	3	W5DG81;W5D2I6;W5H4V8	4	132	1247	0.0236	7.08523		W5H4V8	1	85	0.283187		W5DG81;W5D2I6	2	47	0.0189535
lipid transport	3	W5DG81;W5D2I6;W5H4V8	4	132	1247	0.0236	7.08523		W5H4V8	1	85	0.283187		W5DG81;W5D2I6	2	47	0.0189535
porphyrin-containing compound metabolic process	5	W5H7D9;W5BPL2;W5CSF5;W5DYL0;W5HXU9	13	132	1247	0.0252751	3.63345		W5H7D9	1	85	0.605053		W5BPL2;W5CSF5;W5DYL0;W5HXU9	4	47	0.0033264
response to stimulus	18	W5BAV5;W5HF52;C6ETA5;W5I0G1;W5EV01;W5HYP0;W5F9S5;F4Y594;W5BDL8;P46524;W5G4Z9;W5BIA8;W5AYA8;W5I7L1;W5B5S9;W5CRI1;W5FBV9;W5HZJ1	94	132	1247	0.0336608	1.80899		W5FBV9;W5B5S9;W5CRI1;W5AYA8;W5I7L1;P46524;W5G4Z9;W5HYP0;W5F9S5;F4Y594;W5EV01;C6ETA5;W5I0G1	13	85	0.042519		W5BAV5;W5HF52;W5BDL8;W5BIA8;W5HZJ1	5	47	0.411394
chlorophyll biosynthetic process	3	W5BPL2;W5CSF5;W5HXU9	5	132	1247	0.0350418	5.66818							W5BPL2;W5CSF5;W5HXU9	3	47	0.00260722
chlorophyll metabolic process	3	W5BPL2;W5CSF5;W5HXU9	5	132	1247	0.0350418	5.66818							W5BPL2;W5CSF5;W5HXU9	3	47	0.00260722
organophosphate metabolic process	1	W5D911	60	132	1247	0.038169	0.157449		W5D911	1	85	0.174264
cellular macromolecule biosynthetic process	7	W5E901;W5CY36;W5AIS1;W5GBI2;W5DMS4;W5FYS6;W5AUA8	151	132	1247	0.0387811	0.437939							W5E901;W5CY36;W5AIS1;W5GBI2;W5DMS4;W5FYS6;W5AUA8	7	47	0.65371
macromolecule biosynthetic process	7	W5E901;W5CY36;W5AIS1;W5GBI2;W5DMS4;W5FYS6;W5AUA8	151	132	1247	0.0387811	0.437939							W5E901;W5CY36;W5AIS1;W5GBI2;W5DMS4;W5FYS6;W5AUA8	7	47	0.65371
carbohydrate derivative metabolic process	1	W5D911	61	132	1247	0.0391267	0.154868		W5D911	1	85	0.174769
pigment biosynthetic process	4	W5BPL2;W5CSF5;W5DYL0;W5HXU9	10	132	1247	0.0400676	3.77879							W5BPL2;W5CSF5;W5DYL0;W5HXU9	4	47	0.00153913
thiamine biosynthetic process	2	W5DML6;W5HZJ1	2	132	1247	0.0490708	9.44697							W5DML6;W5HZJ1	2	47	0.00798258
thiamine metabolic process	2	W5DML6;W5HZJ1	2	132	1247	0.0490708	9.44697							W5DML6;W5HZJ1	2	47	0.00798258
thiamine-containing compound biosynthetic process	2	W5DML6;W5HZJ1	2	132	1247	0.0490708	9.44697							W5DML6;W5HZJ1	2	47	0.00798258
thiamine-containing compound metabolic process	2	W5DML6;W5HZJ1	2	132	1247	0.0490708	9.44697							W5DML6;W5HZJ1	2	47	0.00798258
protein folding	11	W5GSY4;W4ZY98;W5H2P3;W5AP59;W5ARC6;W5BFL7;W5C250;W5DTT3;W5HYP0;W5F9S5;F4Y594	66	132	1247	0.170194	1.57449		W5HYP0;W5F9S5;F4Y594;W5DTT3;W5GSY4;W4ZY98;W5H2P3;W5AP59;W5ARC6;W5BFL7;W5C250	11	85	0.0162886
organic substance biosynthetic process	23	P12782;W5GVC8;W5E901;W5CY36;W5AIS1;W5GBI2;W5H7D9;W5BPL2;W5CSF5;W5DYL0;W5HXU9;W4ZT78;W5AGV0;W5BV69;W5BM01;W5FDU3;W5DMS4;W5GG81;W5DS68;W5FYS6;W5AUA8;W5DML6;W5HZJ1	294	132	1247	0.234103	0.739049		W5DS68;W5FDU3;W5BM01;W4ZT78;W5AGV0;W5H7D9;W5GVC8	7	85	0.00512037		P12782;W5E901;W5CY36;W5AIS1;W5GBI2;W5BPL2;W5CSF5;W5DYL0;W5HXU9;W5BV69;W5DMS4;W5GG81;W5FYS6;W5AUA8;W5DML6;W5HZJ1	16	47	0.25273
cellular biosynthetic process	24	W5GVC8;W5E901;W5CY36;W5AIS1;W5GBI2;W5H7D9;W5BPL2;W5CSF5;W5DYL0;W5HXU9;W4ZT78;W5AGV0;W5BV69;W5BM01;W5B0P8;W5EZU1;W5FDU3;W5DMS4;W5GG81;W5DS68;W5FYS6;W5AUA8;W5DML6;W5HZJ1	294	132	1247	0.283081	0.771181		W5DS68;W5FDU3;W5BM01;W4ZT78;W5AGV0;W5H7D9;W5GVC8	7	85	0.00512037		W5E901;W5CY36;W5AIS1;W5GBI2;W5BPL2;W5CSF5;W5DYL0;W5HXU9;W5BV69;W5B0P8;W5EZU1;W5DMS4;W5GG81;W5FYS6;W5AUA8;W5DML6;W5HZJ1	17	47	0.146368
biosynthetic process	26	W5F7H1;P12782;W5GVC8;W5E901;W5CY36;W5AIS1;W5GBI2;W5H7D9;W5BPL2;W5CSF5;W5DYL0;W5HXU9;W4ZT78;W5AGV0;W5BV69;W5BM01;W5B0P8;W5EZU1;W5FDU3;W5DMS4;W5GG81;W5DS68;W5FYS6;W5AUA8;W5DML6;W5HZJ1	316	132	1247	0.29574	0.777282		W5DS68;W5FDU3;W5BM01;W4ZT78;W5AGV0;W5H7D9;W5GVC8;W5F7H1	8	85	0.00444913		P12782;W5E901;W5CY36;W5AIS1;W5GBI2;W5BPL2;W5CSF5;W5DYL0;W5HXU9;W5BV69;W5B0P8;W5EZU1;W5DMS4;W5GG81;W5FYS6;W5AUA8;W5DML6;W5HZJ1	18	47	0.157659
response to abiotic stimulus	3	W5EV01;P46524;W5G4Z9	7	132	1247	0.0647628	4.0487		P46524;W5G4Z9;W5EV01	3	85	0.0233552
response to wounding	2	W5B5S9;W5CRI1	3	132	1247	0.0765574	6.29798		W5B5S9;W5CRI1	2	85	0.0368008
response to chemical	3	P46524;W5G4Z9;W5FBV9	8	132	1247	0.0827611	3.54261		W5FBV9;P46524;W5G4Z9	3	85	0.0305559
aromatic compound biosynthetic process	8	W5H7D9;W5BPL2;W5CSF5;W5DYL0;W5HXU9;W5GG81;W5DML6;W5HZJ1	64	132	1247	0.680562	1.18087		W5H7D9	1	85	0.17881		W5BPL2;W5CSF5;W5DYL0;W5HXU9;W5GG81;W5DML6;W5HZJ1	7	47	0.0189924
organonitrogen compound biosynthetic process	13	W5H7D9;W5BPL2;W5CSF5;W5DYL0;W5HXU9;W4ZT78;W5AGV0;W5BV69;W5FDU3;W5DMS4;W5GG81;W5DML6;W5HZJ1	112	132	1247	0.751529	1.09652		W5FDU3;W4ZT78;W5AGV0;W5H7D9	4	85	0.309985		W5BPL2;W5CSF5;W5DYL0;W5HXU9;W5BV69;W5DMS4;W5GG81;W5DML6;W5HZJ1	9	47	0.0496979
heterocycle biosynthetic process	8	W5H7D9;W5BPL2;W5CSF5;W5DYL0;W5HXU9;W5GG81;W5DML6;W5HZJ1	71	132	1247	0.844125	1.06445		W5H7D9	1	85	0.123406		W5BPL2;W5CSF5;W5DYL0;W5HXU9;W5GG81;W5DML6;W5HZJ1	7	47	0.0296816
organic cyclic compound biosynthetic process	8	W5H7D9;W5BPL2;W5CSF5;W5DYL0;W5HXU9;W5GG81;W5DML6;W5HZJ1	73	132	1247	0.84717	1.03528		W5H7D9	1	85	0.0825261		W5BPL2;W5CSF5;W5DYL0;W5HXU9;W5GG81;W5DML6;W5HZJ1	7	47	0.0333414
protein complex assembly	3	W5F969;W5FH92;P27806	13	132	1247	0.19627	2.18007							W5F969;W5FH92;P27806	3	47	0.0206366
protein complex biogenesis	3	W5F969;W5FH92;P27806	13	132	1247	0.19627	2.18007							W5F969;W5FH92;P27806	3	47	0.0206366
cofactor biosynthetic process	5	W5H7D9;W5BPL2;W5CSF5;W5DYL0;W5HXU9	24	132	1247	0.204417	1.96812		W5H7D9	1	85	1		W5BPL2;W5CSF5;W5DYL0;W5HXU9	4	47	0.020275
cofactor metabolic process	7	W5ECJ8;W5H7D9;W5BPL2;W5CSF5;W5DYL0;W5HXU9;W5D911	40	132	1247	0.212686	1.65322		W5D911;W5H7D9	2	85	1		W5ECJ8;W5BPL2;W5CSF5;W5DYL0;W5HXU9	5	47	0.0272878
pyrimidine-containing compound biosynthetic process	2	W5DML6;W5HZJ1	7	132	1247	0.213015	2.69913							W5DML6;W5HZJ1	2	47	0.0421353
pyrimidine-containing compound metabolic process	2	W5DML6;W5HZJ1	7	132	1247	0.213015	2.69913							W5DML6;W5HZJ1	2	47	0.0421353
pigment metabolic process	4	W5BPL2;W5CSF5;W5DYL0;W5HXU9	12	132	1247	0.0622631	3.14899							W5BPL2;W5CSF5;W5DYL0;W5HXU9	4	47	0.00262575
chromatin assembly	3	W5F969;W5FH92;P27806	8	132	1247	0.0827611	3.54261							W5F969;W5FH92;P27806	3	47	0.00703284
chromatin assembly or disassembly	3	W5F969;W5FH92;P27806	8	132	1247	0.0827611	3.54261							W5F969;W5FH92;P27806	3	47	0.00703284
chromatin organization	3	W5F969;W5FH92;P27806	8	132	1247	0.0827611	3.54261							W5F969;W5FH92;P27806	3	47	0.00703284
chromosome organization	3	W5F969;W5FH92;P27806	8	132	1247	0.0827611	3.54261							W5F969;W5FH92;P27806	3	47	0.00703284
DNA conformation change	3	W5F969;W5FH92;P27806	8	132	1247	0.0827611	3.54261							W5F969;W5FH92;P27806	3	47	0.00703284
DNA packaging	3	W5F969;W5FH92;P27806	8	132	1247	0.0827611	3.54261							W5F969;W5FH92;P27806	3	47	0.00703284
nucleosome assembly	3	W5F969;W5FH92;P27806	8	132	1247	0.0827611	3.54261							W5F969;W5FH92;P27806	3	47	0.00703284
nucleosome organization	3	W5F969;W5FH92;P27806	8	132	1247	0.0827611	3.54261							W5F969;W5FH92;P27806	3	47	0.00703284
protein-DNA complex assembly	3	W5F969;W5FH92;P27806	8	132	1247	0.0827611	3.54261							W5F969;W5FH92;P27806	3	47	0.00703284
protein-DNA complex subunit organization	3	W5F969;W5FH92;P27806	8	132	1247	0.0827611	3.54261							W5F969;W5FH92;P27806	3	47	0.00703284
protein complex subunit organization	4	W5F969;W5FH92;P27806;W5E901	15	132	1247	0.105092	2.51919							W5F969;W5FH92;P27806;W5E901	4	47	0.00508513
photorespiration	2	W5B0P8;W5EZU1	4	132	1247	0.107567	4.72348							W5B0P8;W5EZU1	2	47	0.0189535
carbon utilization	2	W5CXH0;W5DCW8	3	132	1247	0.0765574	6.29798							W5CXH0;W5DCW8	2	47	0.012965
organelle organization	5	W5EB05;W5F969;W5FH92;P27806;W5DU87	29	132	1247	0.369861	1.62879		W5DU87	1	85	1		W5EB05;W5F969;W5FH92;P27806	4	47	0.0347418
cellular nitrogen compound biosynthetic process	10	W5H7D9;W5BPL2;W5CSF5;W5DYL0;W5HXU9;W5FDU3;W5DMS4;W5GG81;W5DML6;W5HZJ1	71	132	1247	0.437595	1.33056		W5FDU3;W5H7D9	2	85	0.315137		W5BPL2;W5CSF5;W5DYL0;W5HXU9;W5DMS4;W5GG81;W5DML6;W5HZJ1	8	47	0.0112189
macromolecular complex subunit organization	4	W5F969;W5FH92;P27806;W5E901	28	132	1247	0.541444	1.34957							W5F969;W5FH92;P27806;W5E901	4	47	0.0314803
establishment of protein localization	1	W5DX55	52	132	1247	0.0547611	0.181672		W5DX55	1	85	0.250842
protein localization	1	W5DX55	52	132	1247	0.0547611	0.181672		W5DX55	1	85	0.250842
nucleobase-containing small molecule metabolic process	1	W5D911	56	132	1247	0.0570079	0.168696		W5D911	1	85	0.254889
glycolytic process	8	P12782;W5A7G2;W5H807;W5HA05;W5CHQ6;W5CEG1;W5D8S6;W5D0E3	34	132	1247	0.0594873	2.22282		W5CHQ6;W5CEG1;W5D8S6;W5D0E3	4	85	0.305051		P12782;W5A7G2;W5H807;W5HA05	4	47	0.0538274
carbohydrate catabolic process	8	P12782;W5A7G2;W5H807;W5HA05;W5CHQ6;W5CEG1;W5D8S6;W5D0E3	35	132	1247	0.0642793	2.15931		W5CHQ6;W5CEG1;W5D8S6;W5D0E3	4	85	0.314209		P12782;W5A7G2;W5H807;W5HA05	4	47	0.0581944
single-organism carbohydrate catabolic process	8	P12782;W5A7G2;W5H807;W5HA05;W5CHQ6;W5CEG1;W5D8S6;W5D0E3	35	132	1247	0.0642793	2.15931		W5CHQ6;W5CEG1;W5D8S6;W5D0E3	4	85	0.314209		P12782;W5A7G2;W5H807;W5HA05	4	47	0.0581944
single-organism carbohydrate metabolic process	12	P12782;W5GVC8;W5HB91;W5A7G2;W5H807;W5HA05;W5CHQ6;W5CEG1;W5D8S6;W5D0E3;W5F9P7;W5FYS6	62	132	1247	0.0712938	1.82845		W5F9P7;W5CHQ6;W5CEG1;W5D8S6;W5D0E3;W5HB91;W5GVC8	7	85	0.211149		P12782;W5A7G2;W5H807;W5HA05;W5FYS6	5	47	0.176645
transmembrane transport	1	W5FBV9	50	132	1247	0.0813448	0.188939		W5FBV9	1	85	0.366972
protein transport	1	W5DX55	51	132	1247	0.0828057	0.185235		W5DX55	1	85	0.370333
cellular protein modification process	2	W5GG81;W5BDL8	59	132	1247	0.114817	0.320236							W5GG81;W5BDL8	2	47	1
macromolecule modification	2	W5GG81;W5BDL8	59	132	1247	0.114817	0.320236							W5GG81;W5BDL8	2	47	1
protein modification process	2	W5GG81;W5BDL8	59	132	1247	0.114817	0.320236							W5GG81;W5BDL8	2	47	1
cellular protein metabolic process	19	W5E901;W5CY36;W5AIS1;W5GBI2;W5DMS4;W5GG81;W5GSY4;W4ZY98;W5H2P3;W5AP59;W5ARC6;W5BFL7;W5C250;W5DTT3;W5HYP0;W5F9S5;F4Y594;W5BDL8;W5AUA8	271	132	1247	0.114858	0.662334		W5HYP0;W5F9S5;F4Y594;W5DTT3;W5GSY4;W4ZY98;W5H2P3;W5AP59;W5ARC6;W5BFL7;W5C250	11	85	0.127107		W5E901;W5CY36;W5AIS1;W5GBI2;W5DMS4;W5GG81;W5BDL8;W5AUA8	8	47	0.718692
intracellular transport	1	W5DX55	45	132	1247	0.118181	0.209933		W5DX55	1	85	0.358794
nucleoside phosphate metabolic process	1	W5D911	45	132	1247	0.118181	0.209933		W5D911	1	85	0.358794
nucleotide metabolic process	1	W5D911	45	132	1247	0.118181	0.209933		W5D911	1	85	0.358794
establishment of localization in cell	1	W5DX55	46	132	1247	0.119895	0.205369		W5DX55	1	85	0.359186
cellular localization	1	W5DX55	47	132	1247	0.122364	0.200999		W5DX55	1	85	0.360228
cellular metabolic process	53	W5GT00;P12782;W5GVC8;W5ECJ8;W5E901;W5B8P4;W5CY36;W5AIS1;W5GBI2;W5H7D9;W5BPL2;W5CSF5;W5DYL0;W5HXU9;W4ZT78;W5AGV0;W5BV69;W5BM01;W5B0P8;W5EZU1;W5CTD4;W5E9G2;W5BFJ1;W5D911;W5FDU3;W5D4K2;W5DMS4;W5GG81;W5GSY4;W4ZY98;W5H2P3;W5AP59;W5ARC6;W5BFL7;W5C250;W5DTT3;W5HYP0;W5F9S5;F4Y594;W5BDL8;W5DS68;W5A7G2;W5H807;W5HA05;W5CHQ6;W5CEG1;W5D8S6;W5D0E3;W5F9P7;W5FYS6;W5AUA8;W5DML6;W5HZJ1	652	132	1247	0.122677	0.767929		W5F9P7;W5CHQ6;W5CEG1;W5D8S6;W5D0E3;W5DS68;W5HYP0;W5F9S5;F4Y594;W5DTT3;W5GSY4;W4ZY98;W5H2P3;W5AP59;W5ARC6;W5BFL7;W5C250;W5D4K2;W5FDU3;W5D911;W5BFJ1;W5CTD4;W5BM01;W4ZT78;W5AGV0;W5H7D9;W5B8P4;W5GVC8;W5GT00	29	85	0.053079		P12782;W5ECJ8;W5E901;W5CY36;W5AIS1;W5GBI2;W5BPL2;W5CSF5;W5DYL0;W5HXU9;W5BV69;W5B0P8;W5EZU1;W5E9G2;W5DMS4;W5GG81;W5BDL8;W5A7G2;W5H807;W5HA05;W5FYS6;W5AUA8;W5DML6;W5HZJ1	24	47	1
arginine biosynthetic process	2	W4ZT78;W5AGV0	5	132	1247	0.141153	3.77879		W4ZT78;W5AGV0	2	85	0.0707828
negative regulation of biosynthetic process	2	W5DDQ9;W5D0L0	5	132	1247	0.141153	3.77879		W5DDQ9;W5D0L0	2	85	0.0707828
negative regulation of cellular biosynthetic process	2	W5DDQ9;W5D0L0	5	132	1247	0.141153	3.77879		W5DDQ9;W5D0L0	2	85	0.0707828
negative regulation of cellular macromolecule biosynthetic process	2	W5DDQ9;W5D0L0	5	132	1247	0.141153	3.77879		W5DDQ9;W5D0L0	2	85	0.0707828
negative regulation of cellular metabolic process	2	W5DDQ9;W5D0L0	5	132	1247	0.141153	3.77879		W5DDQ9;W5D0L0	2	85	0.0707828
negative regulation of cellular process	2	W5DDQ9;W5D0L0	5	132	1247	0.141153	3.77879		W5DDQ9;W5D0L0	2	85	0.0707828
negative regulation of macromolecule biosynthetic process	2	W5DDQ9;W5D0L0	5	132	1247	0.141153	3.77879		W5DDQ9;W5D0L0	2	85	0.0707828
negative regulation of nitrogen compound metabolic process	2	W5DDQ9;W5D0L0	5	132	1247	0.141153	3.77879		W5DDQ9;W5D0L0	2	85	0.0707828
negative regulation of nucleic acid-templated transcription	2	W5DDQ9;W5D0L0	5	132	1247	0.141153	3.77879		W5DDQ9;W5D0L0	2	85	0.0707828
negative regulation of nucleobase-containing compound metabolic process	2	W5DDQ9;W5D0L0	5	132	1247	0.141153	3.77879		W5DDQ9;W5D0L0	2	85	0.0707828
negative regulation of RNA biosynthetic process	2	W5DDQ9;W5D0L0	5	132	1247	0.141153	3.77879		W5DDQ9;W5D0L0	2	85	0.0707828
negative regulation of RNA metabolic process	2	W5DDQ9;W5D0L0	5	132	1247	0.141153	3.77879		W5DDQ9;W5D0L0	2	85	0.0707828
negative regulation of transcription, DNA-templated	2	W5DDQ9;W5D0L0	5	132	1247	0.141153	3.77879		W5DDQ9;W5D0L0	2	85	0.0707828
response to acid chemical	2	P46524;W5G4Z9	5	132	1247	0.141153	3.77879		P46524;W5G4Z9	2	85	0.0707828
response to oxygen-containing compound	2	P46524;W5G4Z9	5	132	1247	0.141153	3.77879		P46524;W5G4Z9	2	85	0.0707828
response to water	2	P46524;W5G4Z9	5	132	1247	0.141153	3.77879		P46524;W5G4Z9	2	85	0.0707828
cellular process	65	W5GT00;P12782;W5GVC8;W5EB05;W5ECJ8;W5F969;W5FH92;P27806;W5E901;W5B8P4;W5CY36;W5AIS1;W5GBI2;W5H7D9;W5BPL2;W5CSF5;W5DYL0;W5HXU9;W4ZT78;W5AGV0;W5BV69;W5BM01;W5B0P8;W5EZU1;W5CTD4;W5E9G2;W5BFJ1;W5D911;W5FDU3;W5D4K2;W5DMS4;W5GG81;W5DU87;W5GSY4;W4ZY98;W5H2P3;W5AP59;W5ARC6;W5BFL7;W5C250;W5DTT3;W5HYP0;W5F9S5;F4Y594;W5FK59;Q93XQ8;W5C162;W5A566;W5C0J3;W5B726;W5BDL8;W5DS68;W5A7G2;W5H807;W5HA05;W5CHQ6;W5CEG1;…	777	132	1247	0.144262	0.790287		W5FBV9;W5F9P7;W5CHQ6;W5CEG1;W5D8S6;W5D0E3;W5DS68;W5A566;W5C0J3;W5B726;Q93XQ8;W5C162;W5HYP0;W5F9S5;F4Y594;W5DTT3;W5GSY4;W4ZY98;W5H2P3;W5AP59;W5ARC6;W5BFL7;W5C250;W5DU87;W5D4K2;W5FDU3;W5D911;W5BFJ1;W5CTD4;W5BM01;W4ZT78;W5AGV0;W5H7D9;W5B8P4;W5GVC8;W5GT00	36	85	0.0664779		P12782;W5EB05;W5ECJ8;W5F969;W5FH92;P27806;W5E901;W5CY36;W5AIS1;W5GBI2;W5BPL2;W5CSF5;W5DYL0;W5HXU9;W5BV69;W5B0P8;W5EZU1;W5E9G2;W5DMS4;W5GG81;W5FK59;W5BDL8;W5A7G2;W5H807;W5HA05;W5FYS6;W5AUA8;W5DML6;W5HZJ1	29	47	1
pyruvate metabolic process	8	P12782;W5A7G2;W5H807;W5HA05;W5CHQ6;W5CEG1;W5D8S6;W5D0E3	43	132	1247	0.149691	1.75758		W5CHQ6;W5CEG1;W5D8S6;W5D0E3	4	85	0.539693		P12782;W5A7G2;W5H807;W5HA05	4	47	0.0993603
cellular macromolecule metabolic process	21	W5E901;W5B8P4;W5CY36;W5AIS1;W5GBI2;W5DMS4;W5GG81;W5GSY4;W4ZY98;W5H2P3;W5AP59;W5ARC6;W5BFL7;W5C250;W5DTT3;W5HYP0;W5F9S5;F4Y594;W5BDL8;W5FYS6;W5AUA8	287	132	1247	0.153101	0.691242		W5HYP0;W5F9S5;F4Y594;W5DTT3;W5GSY4;W4ZY98;W5H2P3;W5AP59;W5ARC6;W5BFL7;W5C250;W5B8P4	12	85	0.136476		W5E901;W5CY36;W5AIS1;W5GBI2;W5DMS4;W5GG81;W5BDL8;W5FYS6;W5AUA8	9	47	0.728187
intracellular protein transport	1	W5DX55	41	132	1247	0.172998	0.230414		W5DX55	1	85	0.513249
cellular macromolecule localization	1	W5DX55	42	132	1247	0.175902	0.224928		W5DX55	1	85	0.515777
cellular protein localization	1	W5DX55	42	132	1247	0.175902	0.224928		W5DX55	1	85	0.515777
ribose phosphate metabolic process	1	W5D911	42	132	1247	0.175902	0.224928		W5D911	1	85	0.515777
arginine metabolic process	2	W4ZT78;W5AGV0	6	132	1247	0.176524	3.14899		W4ZT78;W5AGV0	2	85	0.0903615
aromatic compound catabolic process	2	W5GT00;W5B8P4	6	132	1247	0.176524	3.14899		W5B8P4;W5GT00	2	85	0.0903615
cellular nitrogen compound catabolic process	2	W5GT00;W5B8P4	6	132	1247	0.176524	3.14899		W5B8P4;W5GT00	2	85	0.0903615
heterocycle catabolic process	2	W5GT00;W5B8P4	6	132	1247	0.176524	3.14899		W5B8P4;W5GT00	2	85	0.0903615
negative regulation of biological process	2	W5DDQ9;W5D0L0	6	132	1247	0.176524	3.14899		W5DDQ9;W5D0L0	2	85	0.0903615
negative regulation of gene expression	2	W5DDQ9;W5D0L0	6	132	1247	0.176524	3.14899		W5DDQ9;W5D0L0	2	85	0.0903615
negative regulation of macromolecule metabolic process	2	W5DDQ9;W5D0L0	6	132	1247	0.176524	3.14899		W5DDQ9;W5D0L0	2	85	0.0903615
negative regulation of metabolic process	2	W5DDQ9;W5D0L0	6	132	1247	0.176524	3.14899		W5DDQ9;W5D0L0	2	85	0.0903615
organic cyclic compound catabolic process	2	W5GT00;W5B8P4	6	132	1247	0.176524	3.14899		W5B8P4;W5GT00	2	85	0.0903615
response to inorganic substance	2	P46524;W5G4Z9	6	132	1247	0.176524	3.14899		P46524;W5G4Z9	2	85	0.0903615
asparagine biosynthetic process	1	W5FDU3	1	132	1247	0.183402	9.44697		W5FDU3	1	85	0.124825
asparagine metabolic process	1	W5FDU3	1	132	1247	0.183402	9.44697		W5FDU3	1	85	0.124825
DNA catabolic process	1	W5B8P4	1	132	1247	0.183402	9.44697		W5B8P4	1	85	0.124825
drug transmembrane transport	1	W5FBV9	1	132	1247	0.183402	9.44697		W5FBV9	1	85	0.124825
drug transport	1	W5FBV9	1	132	1247	0.183402	9.44697		W5FBV9	1	85	0.124825
galactose metabolic process	1	W5F9P7	1	132	1247	0.183402	9.44697		W5F9P7	1	85	0.124825
heme biosynthetic process	1	W5DYL0	1	132	1247	0.183402	9.44697							W5DYL0	1	47	0.0727299
L-asparagine biosynthetic process	1	W5FDU3	1	132	1247	0.183402	9.44697		W5FDU3	1	85	0.124825
L-asparagine metabolic process	1	W5FDU3	1	132	1247	0.183402	9.44697		W5FDU3	1	85	0.124825
oxazole or thiazole biosynthetic process	1	W5HZJ1	1	132	1247	0.183402	9.44697							W5HZJ1	1	47	0.0727299
oxazole or thiazole metabolic process	1	W5HZJ1	1	132	1247	0.183402	9.44697							W5HZJ1	1	47	0.0727299
peptidyl-cysteine modification	1	W5GG81	1	132	1247	0.183402	9.44697							W5GG81	1	47	0.0727299
peptidyl-pyrromethane cofactor linkage	1	W5GG81	1	132	1247	0.183402	9.44697							W5GG81	1	47	0.0727299
protein-cofactor linkage	1	W5GG81	1	132	1247	0.183402	9.44697							W5GG81	1	47	0.0727299
protoporphyrinogen IX biosynthetic process	1	W5DYL0	1	132	1247	0.183402	9.44697							W5DYL0	1	47	0.0727299
protoporphyrinogen IX metabolic process	1	W5DYL0	1	132	1247	0.183402	9.44697							W5DYL0	1	47	0.0727299
response to drug	1	W5FBV9	1	132	1247	0.183402	9.44697		W5FBV9	1	85	0.124825
thiazole biosynthetic process	1	W5HZJ1	1	132	1247	0.183402	9.44697							W5HZJ1	1	47	0.0727299
thiazole metabolic process	1	W5HZJ1	1	132	1247	0.183402	9.44697							W5HZJ1	1	47	0.0727299
translational termination	1	W5E901	1	132	1247	0.183402	9.44697							W5E901	1	47	0.0727299
trehalose biosynthetic process	1	W5GVC8	1	132	1247	0.183402	9.44697		W5GVC8	1	85	0.124825
trehalose metabolic process	1	W5GVC8	1	132	1247	0.183402	9.44697		W5GVC8	1	85	0.124825
monocarboxylic acid metabolic process	10	P12782;W5D4K2;W5DS68;W5A7G2;W5H807;W5HA05;W5CHQ6;W5CEG1;W5D8S6;W5D0E3	61	132	1247	0.217421	1.54868		W5CHQ6;W5CEG1;W5D8S6;W5D0E3;W5DS68;W5D4K2	6	85	0.440025		P12782;W5A7G2;W5H807;W5HA05	4	47	0.302245
glutamine family amino acid biosynthetic process	3	W4ZT78;W5AGV0;W5BV69	14	132	1247	0.222188	2.02435		W4ZT78;W5AGV0	2	85	0.276446		W5BV69	1	47	0.43076
cellular amino acid metabolic process	6	W5GT00;W5ECJ8;W4ZT78;W5AGV0;W5BV69;W5FDU3	103	132	1247	0.227081	0.550309		W5FDU3;W4ZT78;W5AGV0;W5GT00	4	85	0.401371		W5ECJ8;W5BV69	2	47	0.577514
small molecule metabolic process	22	W5GT00;P12782;W5ECJ8;W4ZT78;W5AGV0;W5BV69;W5D911;W5FDU3;W5D4K2;W5A566;W5C0J3;W5B726;W5DS68;W5A7G2;W5H807;W5HA05;W5CHQ6;W5CEG1;W5D8S6;W5D0E3;W5DML6;W5HZJ1	282	132	1247	0.227173	0.736998		W5CHQ6;W5CEG1;W5D8S6;W5D0E3;W5DS68;W5A566;W5C0J3;W5B726;W5D4K2;W5FDU3;W5D911;W4ZT78;W5AGV0;W5GT00	14	85	0.346367		P12782;W5ECJ8;W5BV69;W5A7G2;W5H807;W5HA05;W5DML6;W5HZJ1	8	47	0.594486
single-organism cellular process	36	W5GT00;P12782;W5GVC8;W5EB05;W5ECJ8;W5E901;W5BPL2;W5CSF5;W5DYL0;W5HXU9;W4ZT78;W5AGV0;W5BV69;W5BM01;W5D911;W5FDU3;W5D4K2;W5FK59;Q93XQ8;W5C162;W5A566;W5C0J3;W5B726;W5BDL8;W5DS68;W5A7G2;W5H807;W5HA05;W5CHQ6;W5CEG1;W5D8S6;W5D0E3;W5FYS6;W5FBV9;W5DML6;W5HZJ1	436	132	1247	0.227772	0.780025		W5FBV9;W5CHQ6;W5CEG1;W5D8S6;W5D0E3;W5DS68;W5A566;W5C0J3;W5B726;Q93XQ8;W5C162;W5D4K2;W5FDU3;W5D911;W5BM01;W4ZT78;W5AGV0;W5GVC8;W5GT00	19	85	0.103624		P12782;W5EB05;W5ECJ8;W5E901;W5BPL2;W5CSF5;W5DYL0;W5HXU9;W5BV69;W5FK59;W5BDL8;W5A7G2;W5H807;W5HA05;W5FYS6;W5DML6;W5HZJ1	17	47	0.885124
nucleic acid metabolic process	1	W5B8P4	34	132	1247	0.245877	0.277852		W5B8P4	1	85	0.7209
vitamin biosynthetic process	2	W5DML6;W5HZJ1	8	132	1247	0.250079	2.36174							W5DML6;W5HZJ1	2	47	0.0513523
vitamin metabolic process	2	W5DML6;W5HZJ1	8	132	1247	0.250079	2.36174							W5DML6;W5HZJ1	2	47	0.0513523
water-soluble vitamin biosynthetic process	2	W5DML6;W5HZJ1	8	132	1247	0.250079	2.36174							W5DML6;W5HZJ1	2	47	0.0513523
water-soluble vitamin metabolic process	2	W5DML6;W5HZJ1	8	132	1247	0.250079	2.36174							W5DML6;W5HZJ1	2	47	0.0513523
amine catabolic process	1	W5GT00	2	132	1247	0.261989	4.72348		W5GT00	1	85	0.181203
anatomical structure development	1	W5EB05	2	132	1247	0.261989	4.72348							W5EB05	1	47	0.107047
anatomical structure morphogenesis	1	W5EB05	2	132	1247	0.261989	4.72348							W5EB05	1	47	0.107047
aromatic amino acid family catabolic process	1	W5GT00	2	132	1247	0.261989	4.72348		W5GT00	1	85	0.181203
benzene-containing compound metabolic process	1	W5GT00	2	132	1247	0.261989	4.72348		W5GT00	1	85	0.181203
cell morphogenesis	1	W5EB05	2	132	1247	0.261989	4.72348							W5EB05	1	47	0.107047
cellular biogenic amine catabolic process	1	W5GT00	2	132	1247	0.261989	4.72348		W5GT00	1	85	0.181203
cellular component disassembly	1	W5E901	2	132	1247	0.261989	4.72348							W5E901	1	47	0.107047
cellular component morphogenesis	1	W5EB05	2	132	1247	0.261989	4.72348							W5EB05	1	47	0.107047
cellular developmental process	1	W5EB05	2	132	1247	0.261989	4.72348							W5EB05	1	47	0.107047
cellular protein complex disassembly	1	W5E901	2	132	1247	0.261989	4.72348							W5E901	1	47	0.107047
developmental process	1	W5EB05	2	132	1247	0.261989	4.72348							W5EB05	1	47	0.107047
disaccharide biosynthetic process	1	W5GVC8	2	132	1247	0.261989	4.72348		W5GVC8	1	85	0.181203
indolalkylamine catabolic process	1	W5GT00	2	132	1247	0.261989	4.72348		W5GT00	1	85	0.181203
indole-containing compound catabolic process	1	W5GT00	2	132	1247	0.261989	4.72348		W5GT00	1	85	0.181203
kynurenine metabolic process	1	W5GT00	2	132	1247	0.261989	4.72348		W5GT00	1	85	0.181203
macromolecular complex disassembly	1	W5E901	2	132	1247	0.261989	4.72348							W5E901	1	47	0.107047
nucleobase-containing compound catabolic process	1	W5B8P4	2	132	1247	0.261989	4.72348		W5B8P4	1	85	0.181203
oligosaccharide biosynthetic process	1	W5GVC8	2	132	1247	0.261989	4.72348		W5GVC8	1	85	0.181203
phosphorelay signal transduction system	1	W5BDL8	2	132	1247	0.261989	4.72348							W5BDL8	1	47	0.107047
photosynthesis, dark reaction	1	P12782	2	132	1247	0.261989	4.72348							P12782	1	47	0.107047
protein complex disassembly	1	W5E901	2	132	1247	0.261989	4.72348							W5E901	1	47	0.107047
reductive pentose-phosphate cycle	1	P12782	2	132	1247	0.261989	4.72348							P12782	1	47	0.107047
response to heat	1	W5EV01	2	132	1247	0.261989	4.72348		W5EV01	1	85	0.181203
response to temperature stimulus	1	W5EV01	2	132	1247	0.261989	4.72348		W5EV01	1	85	0.181203
single-organism developmental process	1	W5EB05	2	132	1247	0.261989	4.72348							W5EB05	1	47	0.107047
tetrahydrofolate interconversion	1	W5ECJ8	2	132	1247	0.261989	4.72348							W5ECJ8	1	47	0.107047
tetrahydrofolate metabolic process	1	W5ECJ8	2	132	1247	0.261989	4.72348							W5ECJ8	1	47	0.107047
tryptophan catabolic process	1	W5GT00	2	132	1247	0.261989	4.72348		W5GT00	1	85	0.181203
tryptophan catabolic process to kynurenine	1	W5GT00	2	132	1247	0.261989	4.72348		W5GT00	1	85	0.181203
nitrogen compound metabolic process	17	W5GT00;W5ECJ8;W5B8P4;W5H7D9;W5BPL2;W5CSF5;W5DYL0;W5HXU9;W4ZT78;W5AGV0;W5BV69;W5D911;W5FDU3;W5DMS4;W5GG81;W5DML6;W5HZJ1	218	132	1247	0.274884	0.73669		W5FDU3;W5D911;W4ZT78;W5AGV0;W5H7D9;W5B8P4;W5GT00	7	85	0.0649732		W5ECJ8;W5BPL2;W5CSF5;W5DYL0;W5HXU9;W5BV69;W5DMS4;W5GG81;W5DML6;W5HZJ1	10	47	0.570447
cellular carbohydrate biosynthetic process	2	W5GVC8;W5FYS6	9	132	1247	0.28726	2.09933		W5GVC8	1	85	0.485519		W5FYS6	1	47	0.313651
hexose metabolic process	2	W5HB91;W5F9P7	9	132	1247	0.28726	2.09933		W5F9P7;W5HB91	2	85	0.156068
single-organism transport	4	W5DG81;W5D2I6;W5H4V8;W5FBV9	70	132	1247	0.305599	0.539827		W5FBV9;W5H4V8	2	85	0.314077		W5DG81;W5D2I6	2	47	1
single-organism localization	4	W5DG81;W5D2I6;W5H4V8;W5FBV9	71	132	1247	0.306602	0.532224		W5FBV9;W5H4V8	2	85	0.315137		W5DG81;W5D2I6	2	47	1
single-organism catabolic process	10	W5GT00;P12782;W5D911;W5A7G2;W5H807;W5HA05;W5CHQ6;W5CEG1;W5D8S6;W5D0E3	67	132	1247	0.322524	1.41		W5CHQ6;W5CEG1;W5D8S6;W5D0E3;W5D911;W5GT00	6	85	0.466769		P12782;W5A7G2;W5H807;W5HA05	4	47	0.33389
amide biosynthetic process	2	W5FDU3;W5DMS4	10	132	1247	0.324191	1.88939		W5FDU3	1	85	0.518464		W5DMS4	1	47	0.338896
regulation of nitrogen compound metabolic process	2	W5DDQ9;W5D0L0	10	132	1247	0.324191	1.88939		W5DDQ9;W5D0L0	2	85	0.179526
regulation of nucleic acid-templated transcription	2	W5DDQ9;W5D0L0	10	132	1247	0.324191	1.88939		W5DDQ9;W5D0L0	2	85	0.179526
regulation of nucleobase-containing compound metabolic process	2	W5DDQ9;W5D0L0	10	132	1247	0.324191	1.88939		W5DDQ9;W5D0L0	2	85	0.179526
regulation of RNA biosynthetic process	2	W5DDQ9;W5D0L0	10	132	1247	0.324191	1.88939		W5DDQ9;W5D0L0	2	85	0.179526
regulation of RNA metabolic process	2	W5DDQ9;W5D0L0	10	132	1247	0.324191	1.88939		W5DDQ9;W5D0L0	2	85	0.179526
regulation of transcription, DNA-templated	2	W5DDQ9;W5D0L0	10	132	1247	0.324191	1.88939		W5DDQ9;W5D0L0	2	85	0.179526
disaccharide metabolic process	1	W5GVC8	3	132	1247	0.332962	3.14899		W5GVC8	1	85	0.23391
DNA metabolic process	1	W5B8P4	3	132	1247	0.332962	3.14899		W5B8P4	1	85	0.23391
heme metabolic process	1	W5DYL0	3	132	1247	0.332962	3.14899							W5DYL0	1	47	0.140068
oligosaccharide metabolic process	1	W5GVC8	3	132	1247	0.332962	3.14899		W5GVC8	1	85	0.23391
oxylipin biosynthetic process	1	W5DS68	3	132	1247	0.332962	3.14899		W5DS68	1	85	0.23391
oxylipin metabolic process	1	W5DS68	3	132	1247	0.332962	3.14899		W5DS68	1	85	0.23391
peroxisome fission	1	W5DU87	3	132	1247	0.332962	3.14899		W5DU87	1	85	0.23391
protein processing	1	W5EV01	3	132	1247	0.332962	3.14899		W5EV01	1	85	0.23391
regulation of catabolic process	1	W5GCF7	3	132	1247	0.332962	3.14899		W5GCF7	1	85	0.23391
regulation of protein catabolic process	1	W5GCF7	3	132	1247	0.332962	3.14899		W5GCF7	1	85	0.23391
oxidation-reduction process	25	W5CSF5;W5HB91;W5BAV5;W5HF52;C6ETA5;W5I0G1;W5D4K2;W5DS68;W5BCL4;W5BR91;W5HZS9;W5A445;W5ANN6;W4ZWS1;W5FZD9;W5BKJ3;W5FC65;W5GGL2;W5BE61;W5CLV9;W5BZI3;W5CLS5;W5BTW2;W5AQY3;W5FYS6	298	132	1247	0.337492	0.792531		W5HZS9;W5A445;W5ANN6;W4ZWS1;W5FZD9;W5BKJ3;W5FC65;W5GGL2;W5BE61;W5CLV9;W5BZI3;W5CLS5;W5BTW2;W5AQY3;W5DS68;W5D4K2;C6ETA5;W5I0G1;W5HB91	19	85	0.897901		W5CSF5;W5BAV5;W5HF52;W5BCL4;W5BR91;W5FYS6	6	47	0.210498
organic substance catabolic process	12	W5GT00;P12782;W5B8P4;W5D911;W5CQ72;W5A7G2;W5H807;W5HA05;W5CHQ6;W5CEG1;W5D8S6;W5D0E3	85	132	1247	0.374683	1.33369		W5CHQ6;W5CEG1;W5D8S6;W5D0E3;W5CQ72;W5D911;W5B8P4;W5GT00	8	85	0.383954		P12782;W5A7G2;W5H807;W5HA05	4	47	0.565126
primary metabolic process	58	W5GT00;P12782;W5GVC8;W5ECJ8;W5E901;W5B8P4;W5CY36;W5AIS1;W5GBI2;W5HB91;W4ZT78;W5AGV0;W5BV69;W5BM01;W5DE19;W5CXD3;W5DSE3;W5FFC1;W5EV01;W5D911;W5FDU3;W5CQ72;W5D4K2;W5DMS4;W5GG81;W5GSY4;W4ZY98;W5H2P3;W5AP59;W5ARC6;W5BFL7;W5C250;W5DTT3;W5HYP0;W5F9S5;F4Y594;W5BIW3;W5D5P0;W5I047;W5A1Q5;W5I2W1;W5FT71;W5GVB1;W5AJS8;W4ZLW2;W5FJB8;W5BDL8;W5DS68;W5A7G2;W5H807;W5HA05;W5CHQ6;W5CEG1;W5D8S6;W5D0E3;W5F9P7;W5FYS6;…	641	132	1247	0.375792	0.854796		W5F9P7;W5CHQ6;W5CEG1;W5D8S6;W5D0E3;W5DS68;W5A1Q5;W5I2W1;W5FT71;W5GVB1;W5AJS8;W4ZLW2;W5FJB8;W5HYP0;W5F9S5;F4Y594;W5DTT3;W5GSY4;W4ZY98;W5H2P3;W5AP59;W5ARC6;W5BFL7;W5C250;W5D4K2;W5CQ72;W5FDU3;W5D911;W5EV01;W5FFC1;W5BM01;W4ZT78;W5AGV0;W5HB91;W5B8P4;W5GVC8;W5GT00	37	85	0.431226		P12782;W5ECJ8;W5E901;W5CY36;W5AIS1;W5GBI2;W5BV69;W5DE19;W5CXD3;W5DSE3;W5DMS4;W5GG81;W5BIW3;W5D5P0;W5I047;W5BDL8;W5A7G2;W5H807;W5HA05;W5FYS6;W5AUA8	21	47	0.695893
organonitrogen compound metabolic process	16	W5GT00;W5ECJ8;W5H7D9;W5BPL2;W5CSF5;W5DYL0;W5HXU9;W4ZT78;W5AGV0;W5BV69;W5D911;W5FDU3;W5DMS4;W5GG81;W5DML6;W5HZJ1	200	132	1247	0.376934	0.755758		W5FDU3;W5D911;W4ZT78;W5AGV0;W5H7D9;W5GT00	6	85	0.055513		W5ECJ8;W5BPL2;W5CSF5;W5DYL0;W5HXU9;W5BV69;W5DMS4;W5GG81;W5DML6;W5HZJ1	10	47	0.43453
cellular ketone metabolic process	1	W5GT00	4	132	1247	0.397063	2.36174		W5GT00	1	85	0.283187
glutamine biosynthetic process	1	W5BV69	4	132	1247	0.397063	2.36174							W5BV69	1	47	0.171844
glutamine metabolic process	1	W5BV69	4	132	1247	0.397063	2.36174							W5BV69	1	47	0.171844
cellular catabolic process	2	W5GT00;W5B8P4	39	132	1247	0.422575	0.48446		W5B8P4;W5GT00	2	85	1
cellular amide metabolic process	3	W5ECJ8;W5FDU3;W5DMS4	17	132	1247	0.432286	1.66711		W5FDU3	1	85	1		W5ECJ8;W5DMS4	2	47	0.1561
glutamine family amino acid metabolic process	3	W4ZT78;W5AGV0;W5BV69	17	132	1247	0.432286	1.66711		W4ZT78;W5AGV0	2	85	0.348892		W5BV69	1	47	0.491024
transport	10	W5DX55;W5DG81;W5D2I6;W5H4V8;W5FVE5;W5BG59;W5BFN6;W5AXQ7;G3E8E1;W5FBV9	127	132	1247	0.444698	0.743856		W5FBV9;W5BG59;W5BFN6;W5AXQ7;G3E8E1;W5H4V8;W5DX55	7	85	0.710945		W5DG81;W5D2I6;W5FVE5	3	47	0.617225
proteolysis	10	W5BIW3;W5D5P0;W5I047;W5A1Q5;W5I2W1;W5FT71;W5GVB1;W5AJS8;W4ZLW2;W5FJB8	73	132	1247	0.444819	1.29411		W5A1Q5;W5I2W1;W5FT71;W5GVB1;W5AJS8;W4ZLW2;W5FJB8	7	85	0.354828		W5BIW3;W5D5P0;W5I047	3	47	0.754179
establishment of localization	10	W5DX55;W5DG81;W5D2I6;W5H4V8;W5FVE5;W5BG59;W5BFN6;W5AXQ7;G3E8E1;W5FBV9	129	132	1247	0.444862	0.732323		W5FBV9;W5BG59;W5BFN6;W5AXQ7;G3E8E1;W5H4V8;W5DX55	7	85	0.710976		W5DG81;W5D2I6;W5FVE5	3	47	0.617996
localization	10	W5DX55;W5DG81;W5D2I6;W5H4V8;W5FVE5;W5BG59;W5BFN6;W5AXQ7;G3E8E1;W5FBV9	129	132	1247	0.444862	0.732323		W5FBV9;W5BG59;W5BFN6;W5AXQ7;G3E8E1;W5H4V8;W5DX55	7	85	0.710976		W5DG81;W5D2I6;W5FVE5	3	47	0.617996
tryptophan metabolic process	1	W5GT00	5	132	1247	0.454963	1.88939		W5GT00	1	85	0.32926
cell redox homeostasis	6	W5FK59;Q93XQ8;W5C162;W5A566;W5C0J3;W5B726	43	132	1247	0.464894	1.31818		W5A566;W5C0J3;W5B726;Q93XQ8;W5C162	5	85	0.235891		W5FK59	1	47	1
carbohydrate biosynthetic process	3	W5GVC8;W5FYS6;P12782	20	132	1247	0.479818	1.41705		W5GVC8	1	85	0.549277		W5FYS6;P12782	2	47	0.196117
ether metabolic process	3	W5A566;W5C0J3;W5B726	20	132	1247	0.479818	1.41705		W5A566;W5C0J3;W5B726	3	85	0.183872
glycerol ether metabolic process	3	W5A566;W5C0J3;W5B726	20	132	1247	0.479818	1.41705		W5A566;W5C0J3;W5B726	3	85	0.183872
catabolic process	12	W5GT00;P12782;W5B8P4;W5D911;W5CQ72;W5A7G2;W5H807;W5HA05;W5CHQ6;W5CEG1;W5D8S6;W5D0E3	90	132	1247	0.486884	1.2596		W5CHQ6;W5CEG1;W5D8S6;W5D0E3;W5CQ72;W5D911;W5B8P4;W5GT00	8	85	0.52101		P12782;W5A7G2;W5H807;W5HA05	4	47	0.773258
cellular response to stimulus	1	W5BDL8	26	132	1247	0.506016	0.363345							W5BDL8	1	47	1
phosphorylation	1	W5BDL8	26	132	1247	0.506016	0.363345							W5BDL8	1	47	1
folic acid-containing compound metabolic process	1	W5ECJ8	6	132	1247	0.507264	1.57449							W5ECJ8	1	47	0.231848
energy derivation by oxidation of organic compounds	1	W5FYS6	27	132	1247	0.509318	0.349888							W5FYS6	1	47	1
cytoskeleton organization	1	W5EB05	5	132	1247	0.510936	1.88939							W5EB05	1	47	0.202422
energy reserve metabolic process	1	W5FYS6	5	132	1247	0.510936	1.88939							W5FYS6	1	47	0.202422
glucose metabolic process	1	W5HB91	5	132	1247	0.510936	1.88939		W5HB91	1	85	0.32926
glycogen biosynthetic process	1	W5FYS6	5	132	1247	0.510936	1.88939							W5FYS6	1	47	0.202422
glycogen metabolic process	1	W5FYS6	5	132	1247	0.510936	1.88939							W5FYS6	1	47	0.202422
indolalkylamine metabolic process	1	W5GT00	5	132	1247	0.510936	1.88939		W5GT00	1	85	0.32926
indole-containing compound metabolic process	1	W5GT00	5	132	1247	0.510936	1.88939		W5GT00	1	85	0.32926
organelle fission	1	W5DU87	5	132	1247	0.510936	1.88939		W5DU87	1	85	0.32926
peptide biosynthetic process	1	W5DMS4	5	132	1247	0.510936	1.88939							W5DMS4	1	47	0.202422
peroxisome organization	1	W5DU87	5	132	1247	0.510936	1.88939		W5DU87	1	85	0.32926
protein refolding	1	W5DTT3	5	132	1247	0.510936	1.88939		W5DTT3	1	85	0.32926
starch biosynthetic process	1	W5FYS6	5	132	1247	0.510936	1.88939							W5FYS6	1	47	0.202422
starch metabolic process	1	W5FYS6	5	132	1247	0.510936	1.88939							W5FYS6	1	47	0.202422
carboxylic acid metabolic process	16	W5GT00;P12782;W5ECJ8;W4ZT78;W5AGV0;W5BV69;W5FDU3;W5D4K2;W5DS68;W5A7G2;W5H807;W5HA05;W5CHQ6;W5CEG1;W5D8S6;W5D0E3	187	132	1247	0.518986	0.808297		W5CHQ6;W5CEG1;W5D8S6;W5D0E3;W5DS68;W5D4K2;W5FDU3;W4ZT78;W5AGV0;W5GT00	10	85	0.634388		P12782;W5ECJ8;W5BV69;W5A7G2;W5H807;W5HA05	6	47	0.837335
oxoacid metabolic process	16	W5GT00;P12782;W5ECJ8;W4ZT78;W5AGV0;W5BV69;W5FDU3;W5D4K2;W5DS68;W5A7G2;W5H807;W5HA05;W5CHQ6;W5CEG1;W5D8S6;W5D0E3	187	132	1247	0.518986	0.808297		W5CHQ6;W5CEG1;W5D8S6;W5D0E3;W5DS68;W5D4K2;W5FDU3;W4ZT78;W5AGV0;W5GT00	10	85	0.634388		P12782;W5ECJ8;W5BV69;W5A7G2;W5H807;W5HA05	6	47	0.837335
organic acid metabolic process	16	W5GT00;P12782;W5ECJ8;W4ZT78;W5AGV0;W5BV69;W5FDU3;W5D4K2;W5DS68;W5A7G2;W5H807;W5HA05;W5CHQ6;W5CEG1;W5D8S6;W5D0E3	188	132	1247	0.519243	0.803997		W5CHQ6;W5CEG1;W5D8S6;W5D0E3;W5DS68;W5D4K2;W5FDU3;W4ZT78;W5AGV0;W5GT00	10	85	0.53154		P12782;W5ECJ8;W5BV69;W5A7G2;W5H807;W5HA05	6	47	0.837256
metabolic process	102	W5GT00;W5F7H1;P12782;W5GVC8;W5ECJ8;W5E901;W5B8P4;W5CY36;W5AIS1;W5GBI2;W5H7D9;W5BPL2;W5CSF5;W5DYL0;W5HXU9;W5HB91;W4ZT78;W5AGV0;W5BV69;W5BM01;W5GXL1;W5GDU1;W5CYS2;W5CJ35;W5D2Q7;W5CFY9;W5DE19;W5CXD3;W5B0P8;W5EZU1;W5CTD4;W5E9G2;W5BFJ1;W5DSE3;W5FFC1;W5BAV5;W5HF52;C6ETA5;W5I0G1;W5EV01;W5D911;W5FDU3;W5CQ72;W5D4K2;W5DMS4;W5GG81;W5GSY4;W4ZY98;W5H2P3;W5AP59;W5ARC6;W5BFL7;W5C250;W5DTT3;W5HYP0;W5F9S5;F4Y594;…	1058	132	1247	0.535519	0.910766		W5HZS9;W5A445;W5ANN6;W4ZWS1;W5FZD9;W5BKJ3;W5FC65;W5GGL2;W5BE61;W5CLV9;W5BZI3;W5CLS5;W5BTW2;W5AQY3;W5F9P7;W5CHQ6;W5CEG1;W5D8S6;W5D0E3;W5DS68;W5A566;W5C0J3;W5B726;W5A1Q5;W5I2W1;W5FT71;W5GVB1;W5AJS8;W4ZLW2;W5FJB8;W5HYP0;W5F9S5;F4Y594;W5DTT3;W5GSY4;W4ZY98;W5H2P3;W5AP59;W5ARC6;W5BFL7;W5C250;W5D4K2;W5CQ72;W5FDU3;W5D911;W5EV01;C6ETA5;W5I0G1;W5FFC1;W5BFJ1;W5CTD4;W5GXL1;W5GDU1;W5CYS2;W5CJ35;W5D2Q7;W5CFY9;…	66	85	0.55496		P12782;W5ECJ8;W5E901;W5CY36;W5AIS1;W5GBI2;W5BPL2;W5CSF5;W5DYL0;W5HXU9;W5BV69;W5DE19;W5CXD3;W5B0P8;W5EZU1;W5E9G2;W5DSE3;W5BAV5;W5HF52;W5DMS4;W5GG81;W5BIW3;W5D5P0;W5I047;W5BDL8;W5A7G2;W5H807;W5HA05;W5CNM7;W5HK76;W5BCL4;W5BR91;W5FYS6;W5AUA8;W5DML6;W5HZJ1	36	47	0.736816
carbohydrate metabolic process	15	P12782;W5GVC8;W5HB91;W5DE19;W5CXD3;W5D911;W5A7G2;W5H807;W5HA05;W5CHQ6;W5CEG1;W5D8S6;W5D0E3;W5F9P7;W5FYS6	120	132	1247	0.543058	1.18087		W5F9P7;W5CHQ6;W5CEG1;W5D8S6;W5D0E3;W5D911;W5HB91;W5GVC8	8	85	1		P12782;W5DE19;W5CXD3;W5A7G2;W5H807;W5HA05;W5FYS6	7	47	0.324433
cellular glucan metabolic process	1	W5FYS6	7	132	1247	0.554513	1.34957							W5FYS6	1	47	0.260167
cellular polysaccharide biosynthetic process	1	W5FYS6	7	132	1247	0.554513	1.34957							W5FYS6	1	47	0.260167
cellular polysaccharide metabolic process	1	W5FYS6	7	132	1247	0.554513	1.34957							W5FYS6	1	47	0.260167
fatty acid biosynthetic process	1	W5DS68	7	132	1247	0.554513	1.34957		W5DS68	1	85	0.412623
glucan biosynthetic process	1	W5FYS6	7	132	1247	0.554513	1.34957							W5FYS6	1	47	0.260167
glucan metabolic process	1	W5FYS6	7	132	1247	0.554513	1.34957							W5FYS6	1	47	0.260167
monocarboxylic acid biosynthetic process	1	W5DS68	7	132	1247	0.554513	1.34957		W5DS68	1	85	0.412623
one-carbon metabolic process	1	W5ECJ8	7	132	1247	0.554513	1.34957							W5ECJ8	1	47	0.260167
polysaccharide biosynthetic process	1	W5FYS6	7	132	1247	0.554513	1.34957							W5FYS6	1	47	0.260167
polysaccharide metabolic process	1	W5FYS6	7	132	1247	0.554513	1.34957							W5FYS6	1	47	0.260167
pteridine-containing compound metabolic process	1	W5ECJ8	7	132	1247	0.554513	1.34957							W5ECJ8	1	47	0.260167
organic cyclic compound metabolic process	12	W5GT00;W5ECJ8;W5B8P4;W5H7D9;W5BPL2;W5CSF5;W5DYL0;W5HXU9;W5D911;W5GG81;W5DML6;W5HZJ1	140	132	1247	0.561253	0.80974		W5D911;W5H7D9;W5B8P4;W5GT00	4	85	0.09645		W5ECJ8;W5BPL2;W5CSF5;W5DYL0;W5HXU9;W5GG81;W5DML6;W5HZJ1	8	47	0.260792
alpha-amino acid catabolic process	1	W5GT00	8	132	1247	0.5972	1.18087		W5GT00	1	85	0.450292
cellular amine metabolic process	1	W5GT00	8	132	1247	0.5972	1.18087		W5GT00	1	85	0.450292
cellular biogenic amine metabolic process	1	W5GT00	8	132	1247	0.5972	1.18087		W5GT00	1	85	0.450292
glycine metabolic process	1	W5ECJ8	8	132	1247	0.5972	1.18087							W5ECJ8	1	47	0.287421
lipid metabolic process	3	W5BM01;W5D4K2;W5DS68	44	132	1247	0.616031	0.644112		W5DS68;W5D4K2;W5BM01	3	85	1
cellular homeostasis	6	W5FK59;Q93XQ8;W5C162;W5A566;W5C0J3;W5B726	46	132	1247	0.629979	1.23221		W5A566;W5C0J3;W5B726;Q93XQ8;W5C162	5	85	0.375892		W5FK59	1	47	1
homeostatic process	6	W5FK59;Q93XQ8;W5C162;W5A566;W5C0J3;W5B726	46	132	1247	0.629979	1.23221		W5A566;W5C0J3;W5B726;Q93XQ8;W5C162	5	85	0.375892		W5FK59	1	47	1
cellular metabolic compound salvage	2	W5B0P8;W5EZU1	12	132	1247	0.637157	1.57449							W5B0P8;W5EZU1	2	47	0.0939407
regulation of biological quality	6	W5FK59;Q93XQ8;W5C162;W5A566;W5C0J3;W5B726	49	132	1247	0.64505	1.15677		W5A566;W5C0J3;W5B726;Q93XQ8;W5C162	5	85	0.391808		W5FK59	1	47	1
organic substance metabolic process	71	W5GT00;P12782;W5GVC8;W5ECJ8;W5E901;W5B8P4;W5CY36;W5AIS1;W5GBI2;W5H7D9;W5BPL2;W5CSF5;W5DYL0;W5HXU9;W5HB91;W4ZT78;W5AGV0;W5BV69;W5BM01;W5DE19;W5CXD3;W5B0P8;W5EZU1;W5FFC1;W5EV01;W5D911;W5FDU3;W5CQ72;W5D4K2;W5DMS4;W5GG81;W5GSY4;W4ZY98;W5H2P3;W5AP59;W5ARC6;W5BFL7;W5C250;W5DTT3;W5HYP0;W5F9S5;F4Y594;W5BIW3;W5D5P0;W5I047;W5A1Q5;W5I2W1;W5FT71;W5GVB1;W5AJS8;W4ZLW2;W5FJB8;W5A566;W5C0J3;W5B726;W5BDL8;W5DS68;…	726	132	1247	0.646553	0.923877		W5F9P7;W5CHQ6;W5CEG1;W5D8S6;W5D0E3;W5DS68;W5A566;W5C0J3;W5B726;W5A1Q5;W5I2W1;W5FT71;W5GVB1;W5AJS8;W4ZLW2;W5FJB8;W5HYP0;W5F9S5;F4Y594;W5DTT3;W5GSY4;W4ZY98;W5H2P3;W5AP59;W5ARC6;W5BFL7;W5C250;W5D4K2;W5CQ72;W5FDU3;W5D911;W5EV01;W5FFC1;W5BM01;W4ZT78;W5AGV0;W5HB91;W5H7D9;W5B8P4;W5GVC8;W5GT00	41	85	0.390523		P12782;W5ECJ8;W5E901;W5CY36;W5AIS1;W5GBI2;W5BPL2;W5CSF5;W5DYL0;W5HXU9;W5BV69;W5DE19;W5CXD3;W5B0P8;W5EZU1;W5DMS4;W5GG81;W5BIW3;W5D5P0;W5I047;W5BDL8;W5A7G2;W5H807;W5HA05;W5CNM7;W5HK76;W5FYS6;W5AUA8;W5DML6;W5HZJ1	30	47	0.718759
monosaccharide metabolic process	2	W5HB91;W5F9P7	13	132	1247	0.648609	1.45338		W5F9P7;W5HB91	2	85	0.252034
macromolecule localization	4	W5DX55;W5DG81;W5D2I6;W5H4V8	56	132	1247	0.650626	0.674784		W5H4V8;W5DX55	2	85	0.577363		W5DG81;W5D2I6	2	47	1
organic substance transport	4	W5DX55;W5DG81;W5D2I6;W5H4V8	56	132	1247	0.650626	0.674784		W5H4V8;W5DX55	2	85	0.577363		W5DG81;W5D2I6	2	47	1
heterocycle metabolic process	12	W5GT00;W5ECJ8;W5B8P4;W5H7D9;W5BPL2;W5CSF5;W5DYL0;W5HXU9;W5D911;W5GG81;W5DML6;W5HZJ1	136	132	1247	0.658012	0.833556		W5D911;W5H7D9;W5B8P4;W5GT00	4	85	0.132526		W5ECJ8;W5BPL2;W5CSF5;W5DYL0;W5HXU9;W5GG81;W5DML6;W5HZJ1	8	47	0.250557
protein metabolic process	32	W5E901;W5CY36;W5AIS1;W5GBI2;W5FFC1;W5EV01;W5CQ72;W5DMS4;W5GG81;W5GSY4;W4ZY98;W5H2P3;W5AP59;W5ARC6;W5BFL7;W5C250;W5DTT3;W5HYP0;W5F9S5;F4Y594;W5BIW3;W5D5P0;W5I047;W5A1Q5;W5I2W1;W5FT71;W5GVB1;W5AJS8;W4ZLW2;W5FJB8;W5BDL8;W5AUA8	337	132	1247	0.687638	0.897042		W5A1Q5;W5I2W1;W5FT71;W5GVB1;W5AJS8;W4ZLW2;W5FJB8;W5HYP0;W5F9S5;F4Y594;W5DTT3;W5GSY4;W4ZY98;W5H2P3;W5AP59;W5ARC6;W5BFL7;W5C250;W5CQ72;W5EV01;W5FFC1	21	85	0.80644		W5E901;W5CY36;W5AIS1;W5GBI2;W5DMS4;W5GG81;W5BIW3;W5D5P0;W5I047;W5BDL8;W5AUA8	11	47	0.746134
fatty acid metabolic process	2	W5D4K2;W5DS68	16	132	1247	0.688475	1.18087		W5DS68;W5D4K2	2	85	0.324961
macromolecule metabolic process	34	W5E901;W5B8P4;W5CY36;W5AIS1;W5GBI2;W5FFC1;W5EV01;W5CQ72;W5DMS4;W5GG81;W5GSY4;W4ZY98;W5H2P3;W5AP59;W5ARC6;W5BFL7;W5C250;W5DTT3;W5HYP0;W5F9S5;F4Y594;W5BIW3;W5D5P0;W5I047;W5A1Q5;W5I2W1;W5FT71;W5GVB1;W5AJS8;W4ZLW2;W5FJB8;W5BDL8;W5FYS6;W5AUA8	355	132	1247	0.693974	0.90478		W5A1Q5;W5I2W1;W5FT71;W5GVB1;W5AJS8;W4ZLW2;W5FJB8;W5HYP0;W5F9S5;F4Y594;W5DTT3;W5GSY4;W4ZY98;W5H2P3;W5AP59;W5ARC6;W5BFL7;W5C250;W5CQ72;W5EV01;W5FFC1;W5B8P4	22	85	0.80973		W5E901;W5CY36;W5AIS1;W5GBI2;W5DMS4;W5GG81;W5BIW3;W5D5P0;W5I047;W5BDL8;W5FYS6;W5AUA8	12	47	0.873283
cell communication	1	W5BDL8	19	132	1247	0.713476	0.497209							W5BDL8	1	47	0.527544
intracellular signal transduction	1	W5BDL8	19	132	1247	0.713476	0.497209							W5BDL8	1	47	0.527544
peptidyl-amino acid modification	1	W5GG81	19	132	1247	0.713476	0.497209							W5GG81	1	47	0.527544
signal transduction	1	W5BDL8	19	132	1247	0.713476	0.497209							W5BDL8	1	47	0.527544
signaling	1	W5BDL8	19	132	1247	0.713476	0.497209							W5BDL8	1	47	0.527544
single organism signaling	1	W5BDL8	19	132	1247	0.713476	0.497209							W5BDL8	1	47	0.527544
single-organism metabolic process	55	W5GT00;P12782;W5GVC8;W5ECJ8;W5BPL2;W5CSF5;W5DYL0;W5HXU9;W5HB91;W4ZT78;W5AGV0;W5BV69;W5BM01;W5B0P8;W5EZU1;W5BAV5;W5HF52;C6ETA5;W5I0G1;W5D911;W5FDU3;W5D4K2;W5A566;W5C0J3;W5B726;W5DS68;W5A7G2;W5H807;W5HA05;W5CHQ6;W5CEG1;W5D8S6;W5D0E3;W5F9P7;W5CNM7;W5HK76;W5BCL4;W5BR91;W5HZS9;W5A445;W5ANN6;W4ZWS1;W5FZD9;W5BKJ3;W5FC65;W5GGL2;W5BE61;W5CLV9;W5BZI3;W5CLS5;W5BTW2;W5AQY3;W5FYS6;W5DML6;W5HZJ1	554	132	1247	0.739377	0.937876		W5HZS9;W5A445;W5ANN6;W4ZWS1;W5FZD9;W5BKJ3;W5FC65;W5GGL2;W5BE61;W5CLV9;W5BZI3;W5CLS5;W5BTW2;W5AQY3;W5F9P7;W5CHQ6;W5CEG1;W5D8S6;W5D0E3;W5DS68;W5A566;W5C0J3;W5B726;W5D4K2;W5FDU3;W5D911;C6ETA5;W5I0G1;W5BM01;W4ZT78;W5AGV0;W5HB91;W5GVC8;W5GT00	34	85	0.681641		P12782;W5ECJ8;W5BPL2;W5CSF5;W5DYL0;W5HXU9;W5BV69;W5B0P8;W5EZU1;W5BAV5;W5HF52;W5A7G2;W5H807;W5HA05;W5CNM7;W5HK76;W5BCL4;W5BR91;W5FYS6;W5DML6;W5HZJ1	21	47	1
regulation of primary metabolic process	3	W5GCF7;W5DDQ9;W5D0L0	25	132	1247	0.745849	1.13364		W5DDQ9;W5D0L0;W5GCF7	3	85	0.420653
cellular macromolecular complex assembly	3	W5F969;W5FH92;P27806	26	132	1247	0.753196	1.09003							W5F969;W5FH92;P27806	3	47	0.0931323
macromolecular complex assembly	3	W5F969;W5FH92;P27806	26	132	1247	0.753196	1.09003							W5F969;W5FH92;P27806	3	47	0.0931323
regulation of macromolecule metabolic process	3	W5GCF7;W5DDQ9;W5D0L0	26	132	1247	0.753196	1.09003		W5DDQ9;W5D0L0;W5GCF7	3	85	0.428673
sulfur compound metabolic process	2	W5DML6;W5HZJ1	31	132	1247	0.763151	0.609482							W5DML6;W5HZJ1	2	47	0.346353
cellular aromatic compound metabolic process	12	W5GT00;W5ECJ8;W5B8P4;W5H7D9;W5BPL2;W5CSF5;W5DYL0;W5HXU9;W5D911;W5GG81;W5DML6;W5HZJ1	133	132	1247	0.764955	0.852358		W5D911;W5H7D9;W5B8P4;W5GT00	4	85	0.130902		W5ECJ8;W5BPL2;W5CSF5;W5DYL0;W5HXU9;W5GG81;W5DML6;W5HZJ1	8	47	0.243875
cellular nitrogen compound metabolic process	14	W5GT00;W5ECJ8;W5B8P4;W5H7D9;W5BPL2;W5CSF5;W5DYL0;W5HXU9;W5D911;W5FDU3;W5DMS4;W5GG81;W5DML6;W5HZJ1	148	132	1247	0.778168	0.893632		W5FDU3;W5D911;W5H7D9;W5B8P4;W5GT00	5	85	0.152095		W5ECJ8;W5BPL2;W5CSF5;W5DYL0;W5HXU9;W5DMS4;W5GG81;W5DML6;W5HZJ1	9	47	0.189584
cellular lipid metabolic process	3	W5BM01;W5D4K2;W5DS68	38	132	1247	0.791601	0.745813		W5DS68;W5D4K2;W5BM01	3	85	0.743237
cellular amino acid biosynthetic process	4	W4ZT78;W5AGV0;W5BV69;W5FDU3	48	132	1247	0.81206	0.787247		W5FDU3;W4ZT78;W5AGV0	3	85	1		W5BV69	1	47	1
cellular component organization	6	W5EB05;W5F969;W5FH92;P27806;W5E901;W5DU87	51	132	1247	0.817415	1.11141		W5DU87	1	85	0.370333		W5EB05;W5F969;W5FH92;P27806;W5E901	5	47	0.060101
single-organism process	67	W5GT00;P12782;W5GVC8;W5CXH0;W5DCW8;W5EB05;W5ECJ8;W5E901;W5BPL2;W5CSF5;W5DYL0;W5HXU9;W5HB91;W4ZT78;W5AGV0;W5BV69;W5BM01;W5B0P8;W5EZU1;W5BAV5;W5HF52;C6ETA5;W5I0G1;W5D911;W5FDU3;W5D4K2;W5FK59;Q93XQ8;W5C162;W5A566;W5C0J3;W5B726;W5BDL8;W5DS68;W5A7G2;W5H807;W5HA05;W5CHQ6;W5CEG1;W5D8S6;W5D0E3;W5F9P7;W5CNM7;W5HK76;W5BCL4;W5BR91;W5HZS9;W5A445;W5ANN6;W4ZWS1;W5FZD9;W5BKJ3;W5FC65;W5GGL2;W5BE61;W5CLV9;W5BZI3;…	652	132	1247	0.875558	0.970778		W5FBV9;W5H4V8;W5HZS9;W5A445;W5ANN6;W4ZWS1;W5FZD9;W5BKJ3;W5FC65;W5GGL2;W5BE61;W5CLV9;W5BZI3;W5CLS5;W5BTW2;W5AQY3;W5F9P7;W5CHQ6;W5CEG1;W5D8S6;W5D0E3;W5DS68;W5A566;W5C0J3;W5B726;Q93XQ8;W5C162;W5D4K2;W5FDU3;W5D911;C6ETA5;W5I0G1;W5BM01;W4ZT78;W5AGV0;W5HB91;W5GVC8;W5GT00	38	85	0.492394		P12782;W5CXH0;W5DCW8;W5EB05;W5ECJ8;W5E901;W5BPL2;W5CSF5;W5DYL0;W5HXU9;W5BV69;W5B0P8;W5EZU1;W5BAV5;W5HF52;W5FK59;W5BDL8;W5A7G2;W5H807;W5HA05;W5CNM7;W5HK76;W5BCL4;W5BR91;W5FYS6;W5DG81;W5D2I6;W5DML6;W5HZJ1	29	47	0.53853
amine metabolic process	1	W5GT00	9	132	1247	1	1.04966		W5GT00	1	85	0.485519
aromatic amino acid family metabolic process	1	W5GT00	9	132	1247	1	1.04966		W5GT00	1	85	0.485519
aspartate family amino acid biosynthetic process	1	W5FDU3	13	132	1247	1	0.72669		W5FDU3	1	85	0.605053
aspartate family amino acid metabolic process	1	W5FDU3	14	132	1247	1	0.674784		W5FDU3	1	85	1
carbohydrate derivative catabolic process	1	W5D911	14	132	1247	1	0.674784		W5D911	1	85	1
carboxylic acid catabolic process	1	W5GT00	13	132	1247	1	0.72669		W5GT00	1	85	0.605053
cellular aldehyde metabolic process	1	W5D911	17	132	1247	1	0.555704		W5D911	1	85	1
cellular amino acid catabolic process	1	W5GT00	10	132	1247	1	0.944697		W5GT00	1	85	0.518464
cellular macromolecule catabolic process	1	W5B8P4	15	132	1247	1	0.629798		W5B8P4	1	85	1
glucose 6-phosphate metabolic process	1	W5D911	11	132	1247	1	0.858815		W5D911	1	85	0.549277
glyceraldehyde-3-phosphate metabolic process	1	W5D911	12	132	1247	1	0.787247		W5D911	1	85	0.578096
isoprenoid biosynthetic process	1	W5BM01	14	132	1247	1	0.674784		W5BM01	1	85	1
isoprenoid metabolic process	1	W5BM01	14	132	1247	1	0.674784		W5BM01	1	85	1
L-serine metabolic process	1	W5ECJ8	10	132	1247	1	0.944697							W5ECJ8	1	47	0.338896
NADP metabolic process	1	W5D911	11	132	1247	1	0.858815		W5D911	1	85	0.549277
nicotinamide nucleotide metabolic process	1	W5D911	11	132	1247	1	0.858815		W5D911	1	85	0.549277
organic acid catabolic process	1	W5GT00	13	132	1247	1	0.72669		W5GT00	1	85	0.605053
organonitrogen compound catabolic process	1	W5GT00	15	132	1247	1	0.629798		W5GT00	1	85	1
organophosphate catabolic process	1	W5D911	11	132	1247	1	0.858815		W5D911	1	85	0.549277
oxidoreduction coenzyme metabolic process	1	W5D911	13	132	1247	1	0.72669		W5D911	1	85	0.605053
pentose-phosphate shunt	1	W5D911	11	132	1247	1	0.858815		W5D911	1	85	0.549277
peptide metabolic process	1	W5DMS4	10	132	1247	1	0.944697							W5DMS4	1	47	0.338896
protein catabolic process	1	W5CQ72	15	132	1247	1	0.629798		W5CQ72	1	85	1
protein phosphorylation	1	W5BDL8	14	132	1247	1	0.674784							W5BDL8	1	47	0.43076
pyridine nucleotide metabolic process	1	W5D911	11	132	1247	1	0.858815		W5D911	1	85	0.549277
pyridine-containing compound metabolic process	1	W5D911	15	132	1247	1	0.629798		W5D911	1	85	1
regulation of protein metabolic process	1	W5GCF7	14	132	1247	1	0.674784		W5GCF7	1	85	1
serine family amino acid metabolic process	1	W5ECJ8	17	132	1247	1	0.555704							W5ECJ8	1	47	0.491024
small molecule catabolic process	1	W5GT00	14	132	1247	1	0.674784		W5GT00	1	85	1
translational initiation	1	W5GBI2	11	132	1247	1	0.858815							W5GBI2	1	47	0.363194
cellular carbohydrate metabolic process	2	W5GVC8;W5FYS6	24	132	1247	1	0.787247		W5GVC8	1	85	1		W5FYS6	1	47	0.607589
cellular modified amino acid metabolic process	2	W5GT00;W5ECJ8	19	132	1247	1	0.994418		W5GT00	1	85	1		W5ECJ8	1	47	0.527544
coenzyme metabolic process	2	W5ECJ8;W5D911	27	132	1247	1	0.699776		W5D911	1	85	1		W5ECJ8	1	47	1
lipid biosynthetic process	2	W5BM01;W5DS68	22	132	1247	1	0.858815		W5DS68;W5BM01	2	85	0.663546
macromolecule catabolic process	2	W5B8P4;W5CQ72	20	132	1247	1	0.944697		W5CQ72;W5B8P4	2	85	0.647828
regulation of biosynthetic process	2	W5DDQ9;W5D0L0	21	132	1247	1	0.899711		W5DDQ9;W5D0L0	2	85	0.65546
regulation of cellular biosynthetic process	2	W5DDQ9;W5D0L0	21	132	1247	1	0.899711		W5DDQ9;W5D0L0	2	85	0.65546
regulation of cellular macromolecule biosynthetic process	2	W5DDQ9;W5D0L0	21	132	1247	1	0.899711		W5DDQ9;W5D0L0	2	85	0.65546
regulation of cellular metabolic process	2	W5DDQ9;W5D0L0	24	132	1247	1	0.787247		W5DDQ9;W5D0L0	2	85	0.680731
regulation of gene expression	2	W5DDQ9;W5D0L0	23	132	1247	1	0.821476		W5DDQ9;W5D0L0	2	85	0.671997
regulation of macromolecule biosynthetic process	2	W5DDQ9;W5D0L0	21	132	1247	1	0.899711		W5DDQ9;W5D0L0	2	85	0.65546
sulfur compound biosynthetic process	2	W5DML6;W5HZJ1	24	132	1247	1	0.787247							W5DML6;W5HZJ1	2	47	0.250853
translational elongation	2	W5DMS4;W5AUA8	19	132	1247	1	0.994418							W5DMS4;W5AUA8	2	47	0.182633
cellular component assembly	3	W5F969;W5FH92;P27806	29	132	1247	1	0.977273							W5F969;W5FH92;P27806	3	47	0.116342
cellular component biogenesis	3	W5F969;W5FH92;P27806	34	132	1247	1	0.833556							W5F969;W5FH92;P27806	3	47	0.158957
regulation of metabolic process	3	W5GCF7;W5DDQ9;W5D0L0	29	132	1247	1	0.977273		W5DDQ9;W5D0L0;W5GCF7	3	85	0.456634
alpha-amino acid biosynthetic process	4	W4ZT78;W5AGV0;W5BV69;W5FDU3	44	132	1247	1	0.858815		W5FDU3;W4ZT78;W5AGV0	3	85	1		W5BV69	1	47	1
response to oxidative stress	4	W5BAV5;W5HF52;C6ETA5;W5I0G1	40	132	1247	1	0.944697		C6ETA5;W5I0G1	2	85	1		W5BAV5;W5HF52	2	47	0.664673
carboxylic acid biosynthetic process	5	W4ZT78;W5AGV0;W5BV69;W5FDU3;W5DS68	55	132	1247	1	0.858815		W5DS68;W5FDU3;W4ZT78;W5AGV0	4	85	0.787174		W5BV69	1	47	0.718478
organic acid biosynthetic process	5	W4ZT78;W5AGV0;W5BV69;W5FDU3;W5DS68	55	132	1247	1	0.858815		W5DS68;W5FDU3;W4ZT78;W5AGV0	4	85	0.787174		W5BV69	1	47	0.718478
alpha-amino acid metabolic process	6	W5GT00;W5ECJ8;W4ZT78;W5AGV0;W5BV69;W5FDU3	63	132	1247	1	0.899711		W5FDU3;W4ZT78;W5AGV0;W5GT00	4	85	1		W5ECJ8;W5BV69	2	47	1
cellular component organization or biogenesis	6	W5EB05;W5F969;W5FH92;P27806;W5E901;W5DU87	56	132	1247	1	1.01218		W5DU87	1	85	0.254889		W5EB05;W5F969;W5FH92;P27806;W5E901	5	47	0.0800257
photosynthesis	7	P12782;W5CSF5;W5HXU9;W5B0P8;W5EZU1;W5E9G2;W5BFJ1	67	132	1247	1	0.986997		W5BFJ1	1	85	0.120213		P12782;W5CSF5;W5HXU9;W5B0P8;W5EZU1;W5E9G2	6	47	0.058706
small molecule biosynthetic process	7	W4ZT78;W5AGV0;W5BV69;W5FDU3;W5DS68;W5DML6;W5HZJ1	65	132	1247	1	1.01737		W5DS68;W5FDU3;W4ZT78;W5AGV0	4	85	1		W5BV69;W5DML6;W5HZJ1	3	47	0.735248
generation of precursor metabolites and energy	9	P12782;W5A7G2;W5H807;W5HA05;W5CHQ6;W5CEG1;W5D8S6;W5D0E3;W5FYS6	89	132	1247	1	0.955312		W5CHQ6;W5CEG1;W5D8S6;W5D0E3	4	85	0.654998		P12782;W5A7G2;W5H807;W5HA05;W5FYS6	5	47	0.39305
regulation of cellular process	9	W5DDQ9; W5D0L0;W5FK59;Q93XQ8;W5C162;W5A566;W5C0J3;W5B726;W5BDL8	87	132	1247	1	0.977273		W5DDQ9;W5D0L0	2	85	0.165888		W5FK59;W5BDL8	2	47	0.765772
biological regulation	10	W5GCF7;W5FK59;Q93XQ8;W5C162;W5A566;W5C0J3;W5B726;W5DDQ9;W5D0L0;W5BDL8	97	132	1247	1	0.973914		W5DDQ9;W5D0L0;W5A566;W5C0J3;W5B726;Q93XQ8;W5C162;W5GCF7	8	85	0.541045		W5FK59;W5BDL8	2	47	0.574493
regulation of biological process	10	W5GCF7;W5FK59;Q93XQ8;W5C162;W5A566;W5C0J3;W5B726;W5DDQ9;W5D0L0;W5BDL8	93	132	1247	1	1.0158		W5DDQ9;W5D0L0;W5A566;W5C0J3;W5B726;Q93XQ8;W5C162;W5GCF7	8	85	0.528289		W5FK59;W5BDL8	2	47	0.769949
single-organism biosynthetic process	15	P12782;W5GVC8;W5BPL2;W5CSF5;W5DYL0;W5HXU9;W4ZT78;W5AGV0;W5BV69;W5BM01;W5FDU3;W5DS68;W5FYS6;W5DML6;W5HZJ1	140	132	1247	1	1.01218		W5DS68;W5FDU3;W5BM01;W4ZT78;W5AGV0;W5GVC8	6	85	0.364053		P12782;W5BPL2;W5CSF5;W5DYL0;W5HXU9;W5BV69;W5FYS6;W5DML6;W5HZJ1	9	47	0.173847

## Sheet: KEGG pathway analysis
	Supplementary table 4. Enrichment analysis of HRPs. We calculated the number (a) of HRPs and the number (b) of all quantitative protein in KEGG pathway term. And then calculate the total number (c) of HRPs , the total number (d) of all quantitative protein annotated by the same term. Finally, we use the four numbers (a, b, c, d) to calculate Fisher’ exact test P values. Fold change was caculated …
pathway	all HRP NO	quantiative	HRP background	quantitative backgroud	Fisher test	corresponding proteins		increased NO.	increased background	Fisher test	corresponding proteins		decreased NO.	decreased background	Fisher Test	corresponding proteins
osa04141 Protein processing in endoplasmic reticulum	17	36	73	788	3.10354e-06	W5F9S5;F4Y594;W5FEE5;W4ZY98;W5DYF8;W4ZP60;W5GSY4;W5H2P3;W5AP59;Q93XQ8;W5AT01;W5GVK6;W5FSA9;W5EFE4;W5E491;W5DY10;W5GCC9		16	51	2.24724e-07	W5F9S5;F4Y594;W4ZY98;W5DYF8;W4ZP60;W5GSY4;W5H2P3;W5AP59;Q93XQ8;W5AT01;W5GVK6;W5FSA9;W5EFE4;W5E491;W5DY10;W5GCC9		1	22	1	W5FEE5
osa00480 Glutathione metabolism	9	35	73	788	0.0133714	W5HF52;W5F5Z0;W5A4S9;Q9SP56;O82071;W4ZSQ0;W4ZPS8;W5FGU1;W5H1C7		8	51	0.0056212	W5F5Z0;W5A4S9;Q9SP56;O82071;W4ZSQ0;W4ZPS8;W5FGU1;W5H1C7		1	22	1	W5HF52
osa00860 Porphyrin and chlorophyll metabolism	6	20	73	788	0.0223069	W5GG81;W5DYL0;W5CSF5;W5BPL2;W5HXU9;W5H7D9		1	51	1	W5H7D9		5	22	0.000819712	W5GG81;W5DYL0;W5CSF5;W5BPL2;W5HXU9
osa00730 Thiamine metabolism	2	2	73	788	0.0396889	W5HZJ1;W5DML6							2	22	0.00482563	W5HZJ1;W5DML6
osa03010 Ribosome	3	93	73	788	0.072469	W5D8P1;W5CY36;W5AIS1							3	22	0.741618	W5D8P1;W5CY36;W5AIS1
osa01130 Biosynthesis of antibiotics	9	170	73	788	0.129314	W5ECJ8; W5BKJ3; W4ZT78;W5D911;P12782;W5HB91;W5CHQ6;W5D0E3;W5BM01		7	51	0.371419	W5BKJ3; W4ZT78;W5D911;W5HB91;W5CHQ6;W5D0E3;W5BM01		2	22	0.288678	P12782;W5ECJ8
osa01212 Fatty acid metabolism	4	19	73	788	0.132375	W5BKJ3;W5GXL1;W4ZWS1;W5D4K2		4	51	0.0529696	W5BKJ3;W5GXL1;W4ZWS1;W5D4K2
osa04144 Endocytosis	4	19	73	788	0.132375	W5FEE5;W4ZY98;W5DYF8;W4ZP60		3	51	0.154478	W4ZY98;W5DYF8;W4ZP60		1	22	0.433722	W5FEE5
osa00062 Fatty acid elongation	1	1	73	788	0.164233	W5GXL1		1	51	0.119908	W5GXL1
osa00944 Flavone and flavonol biosynthesis	1	1	73	788	0.164233	W5I1K0		1	51	0.119908	W5I1K0
osa01040 Biosynthesis of unsaturated fatty acids	2	7	73	788	0.177953	W5GXL1;W4ZWS1		2	51	0.104066	W5GXL1;W4ZWS1
osa00710 Carbon fixation in photosynthetic organisms	7	43	73	788	0.193864	W5CXD3;W5CNM7;W5B0P8;P12782;W5HB91;W5CHQ6;W5D0E3		3	51	0.755517	W5HB91;W5CHQ6;W5D0E3		4	22	0.0487474	W5CXD3;W5CNM7;W5B0P8;P12782
osa04145 Phagosome	3	17	73	788	0.244747	W5GSY4;W5H2P3;W5AP59		3	51	0.125403	W5GSY4;W5H2P3;W5AP59
osa04626 Plant-pathogen interaction	3	17	73	788	0.244747	W5F9S5;F4Y594;W5HVJ9		2	51	0.330229	W5F9S5;F4Y594		1	22	0.400963	W5HVJ9
osa00195 Photosynthesis	1	42	73	788	0.248084	W5BZI3		1	51	0.507138	W5BZI3
osa03040 Spliceosome	4	21	73	788	0.264736	W5FEE5;W4ZY98;W5DYF8;W4ZP60		3	51	0.185318	W4ZY98;W5DYF8;W4ZP60		1	22	0.464616	W5FEE5
osa00592 alpha-Linolenic acid metabolism	2	10	73	788	0.275748	W4ZWS1;W5D4K2		2	51	0.168519	W4ZWS1;W5D4K2
osa01100 Metabolic pathways	31	435	73	788	0.284508	W5D2W9;W5CXD3;W5CNM7;W5B0P8;W5D911;P12782;W5HB91;W5CHQ6;W5D0E3;W4ZT78;W5BM01;W5ECJ8;W5BKJ3;W5GXL1;W5GG81;W5DYL0;W5CSF5;W5BPL2;W5HXU9;W5H7D9;W5BAV5;C6ETA5;W5HZJ1;W5DML6;W5FYS6;W5GVC8;W5BZI3;W5F9P7;W4ZWS1;W5D4K2;W5ANN6		18	51	0.120341	W5FDU3; W4ZMF6;W5D911;W5HB91;W5CHQ6;W5D0E3;W4ZT78;W5BM01;W5BKJ3;W5GXL1;W5H7D9;C6ETA5;W5GVC8;W5BZI3;W5F9P7;W4ZWS1;W5D4K2;W5ANN6		15	22	0.601908	W5D2W9;W5CXD3;W5CNM7;W5B0P8;P12782;W5ECJ8;W5GG81;W5DYL0;W5CSF5;W5BPL2;W5HXU9;W5BAV5;W5HZJ1;W5DML6;W5FYS6
osa00590 Arachidonic acid metabolism	1	3	73	788	0.30119	W5HF52							1	22	0.108513	W5HF52
osa00591 Linoleic acid metabolism	1	3	73	788	0.30119	W5DS68		1	51	0.225196	W5DS68
osa04120 Ubiquitin mediated proteolysis	1	3	73	788	0.30119	W5AVM3							1	22	0.108513	W5AVM3
osa00130 Ubiquinone and other terpenoid-quinone biosynthesis	2	12	73	788	0.340825	W5DDQ9;W5D0L0		2	51	0.214217	W5DDQ9;W5D0L0
osa04075 Plant hormone signal transduction	1	4	73	788	0.360904	W5HVJ9							1	22	0.133672	W5HVJ9
osa00750 Vitamin B6 metabolism	1	5	73	788	0.415452	W5D2W9							1	22	0.15809	W5D2W9
osa00071 Fatty acid degradation	3	19	73	788	0.426968	W5BKJ3;W4ZWS1;W5D4K2		3	51	0.154478	W5BKJ3;W4ZWS1;W5D4K2
osa00460 Cyanoamino acid metabolism	1	6	73	788	0.465287	W5ECJ8							1	22	0.181791	W5ECJ8
osa00640 Propanoate metabolism	1	6	73	788	0.465287	W5BKJ3		1	51	0.359615	W5BKJ3
osa03060 Protein export	1	6	73	788	0.465287	W5GCC9		1	51	0.359615	W5GCC9
osa01110 Biosynthesis of secondary metabolites	28	251	73	788	0.466829	W5D2W9;W5D911;P12782;W5HB91;W5CHQ6;W5D0E3;W4ZT78;W5BM01;W5ECJ8;W5BKJ3;W5DDQ9;W5D0L0;W5GXL1;W5GG81;W5DYL0;W5CSF5;W5BPL2;W5HXU9;W5H7D9;W5BAV5;C6ETA5;W5FYS6;W5FDU3;W4ZMF6;W4ZWS1;W5D4K2;W5FDU3;W4ZMF6		16	51	1	W5D911;W5HB91;W5CHQ6;W5D0E3;W4ZT78;W5BM01;W5BKJ3;W5DDQ9;W5D0L0;W5GXL1;W5H7D9;C6ETA5;W5FDU3;W4ZMF6;W4ZWS1;W5D4K2		10	22	0.402201	W5D2W9;P12782;W5ECJ8;W5GG81;W5DYL0;W5CSF5;W5BPL2;W5HXU9;W5BAV5;W5FYS6
osa00030 Pentose phosphate pathway	3	22	73	788	0.467053	W5D911;W5CHQ6;W5D0E3		3	51	0.201267	W5D911;W5CHQ6;W5D0E3
osa00670 One carbon pool by folate	1	7	73	788	0.51082	W5ECJ8							1	22	0.204797	W5ECJ8
osa00940 Phenylpropanoid biosynthesis	2	14	73	788	0.639939	W5BAV5;C6ETA5		1	51	0.613416	C6ETA5		1	22	0.348068	W5BAV5
osa00280 Valine, leucine and isoleucine degradation	2	19	73	788	0.69728	W5ANN6;W5BKJ3		2	51	0.37544	W5ANN6;W5BKJ3
osa00360 Phenylalanine metabolism	2	20	73	788	0.709802	W5BAV5;C6ETA5		1	51	1	C6ETA5		1	22	0.449395	W5BAV5
osa00250 Alanine, aspartate and glutamate metabolism	3	25	73	788	0.726088	W4ZT78;W5FDU3;W4ZMF6		3	51	0.411005	W4ZT78;W5FDU3;W4ZMF6
osa00260 Glycine, serine and threonine metabolism	3	27	73	788	0.736292	W5D2W9;W5ECJ8;W4ZMF6		1	51	1	W4ZMF6		2	22	0.199603	W5D2W9;W5ECJ8
osa01200 Carbon metabolism	10	128	73	788	0.740647	W5CXD3;W5CNM7;W5B0P8;W5D911;P12782;W5HB91;W5CHQ6;W5D0E3;W5ECJ8;W5BKJ3		5	51	0.420901	W5D911;W5HB91;W5CHQ6;W5D0E3;W5BKJ3		5	22	0.570963	W5CXD3;W5CNM7;W5B0P8;P12782;W5ECJ8
osa00620 Pyruvate metabolism	3	44	73	788	0.790341	W5G5P5;W5B873;W5BYM8		3	51	0.760214	W5G5P5;W5B873;W5BYM8
osa00630 Glyoxylate and dicarboxylate metabolism	3	49	73	788	0.79414	W5CNM7;W5B0P8;W5ECJ8							3	22	0.187066	W5CNM7;W5B0P8;W5ECJ8
osa00010 Glycolysis / Gluconeogenesis	4	57	73	788	0.810835	P12782;W5HB91;W5CHQ6;W5D0E3		3	51	1	W5HB91;W5CHQ6;W5D0E3		1	22	1	P12782
osa00051 Fructose and mannose metabolism	2	27	73	788	1	W5CHQ6;W5D0E3		2	51	0.695434	W5CHQ6;W5D0E3
osa00052 Galactose metabolism	1	12	73	788	1	W5F9P7		1	51	0.561626	W5F9P7
osa00220 Arginine biosynthesis	1	16	73	788	1	W4ZT78		1	51	1	W4ZT78
osa00410 beta-Alanine metabolism	1	11	73	788	1	W5BKJ3		1	51	0.533132	W5BKJ3
osa00500 Starch and sucrose metabolism	2	24	73	788	1	W5FYS6;W5GVC8		1	51	1	W5GVC8		1	22	0.5077	W5FYS6
osa00520 Amino sugar and nucleotide sugar metabolism	2	23	73	788	1	W5FYS6;W5F9P7		1	51	1	W5F9P7		1	22	0.493756	W5FYS6
osa00900 Terpenoid backbone biosynthesis	1	15	73	788	1	W5BM01		1	51	1	W5BM01
osa01230 Biosynthesis of amino acids	8	92	73	788	1	W5D911;P12782;W5HB91;W5CHQ6;W5D0E3;W4ZT78;W5ECJ8;W5D2W9		5	51	1	W5D911;W5HB91;W5CHQ6;W5D0E3;W4ZT78		3	22	0.739821	P12782;W5ECJ8;W5D2W9
osa03050 Proteasome	1	20	73	788	1	W5GCF7		1	51	1	W5GCF7
osa04146 Peroxisome	2	26	73	788	1	W5CYS2;W4ZWS1		2	51	0.686813	W5CYS2;W4ZWS1

## Sheet: protein domain analysis
	Supplementary table 4. Enrichment analysis of HRPs. We calculated the number (a) of HRPs and the number (b) of all quantitative protein in domain term. And then calculate the total number (c) of HRPs , the total number (d) of all quantitative protein annotated by the same term. Finally, we use the four numbers (a, b, c, d) to calculate Fisher’ exact test P values. Fold change was caculated by the…
domain	domain description	differential	quantitative	HRP backgourand	quantitative background	corresponding proteins	fisher test		increased	increased background	increased proteins	Fisher test		decreased	decreased background	decreased proteins	fisher test
IPR002213	UDP_glucos_trans	8	8	248	1602	W5GDU1;W5CSR4;W5GFV2;W5HU47;W5CEC6;W5CJ35;W5D2Q7;W5CFY9	0.000537117		8	154	W5GDU1;W5CSR4;W5GFV2;W5HU47;W5CEC6;W5CJ35;W5D2Q7;W5CFY9	2.80902e-05
IPR002068	Alpha crystallin/Hsp20 domain	6	6	248	1602	W5AT01;W5GVK6;W5FSA9;W5EFE4;W5E491;W5DY10	0.00273817		6	154	W5AT01;W5GVK6;W5FSA9;W5EFE4;W5E491;W5DY10	0.00029224
IPR008978	HSP20-like chaperone	7	9	248	1602	W5ANS6;W5AT01;W5GVK6;W5FSA9;W5EFE4;W5E491;W5DY10	0.00312688		7	154	W5ANS6;W5AT01;W5GVK6;W5FSA9;W5EFE4;W5E491;W5DY10	0.000254327
IPR029047	Heat shock protein 70kD, peptide-binding domain	7	13	248	1602	W5FEE5;W4ZY98;W5FAL7;W5GCC9;W5A726;W5DYF8;W4ZP60	0.0128847		6	154	W4ZY98;W5FAL7;W5GCC9;W5A726;W5DYF8;W4ZP60	0.00491157		1	94	W5FEE5	0.552181
IPR029048	HSP70_C	7	13	248	1602	W5FEE5;W4ZY98;W5FAL7;W5GCC9;W5A726;W5DYF8;W4ZP60	0.0128847		6	154	W4ZY98;W5FAL7;W5GCC9;W5A726;W5DYF8;W4ZP60	0.00491157		1	94	W5FEE5	0.552181
IPR001128	Cyt_P450	4	4	248	1602	W5HZS9;W5GGL2;W5CLV9;W5CLS5	0.0148035		4	154	W5HZS9;W5GGL2;W5CLV9;W5CLS5	0.0032588
IPR002401	Cyt_P450_E_grp-I	4	4	248	1602	W5HZS9;W5GGL2;W5CLV9;W5CLS5	0.0148035		4	154	W5HZS9;W5GGL2;W5CLV9;W5CLS5	0.0032588
IPR017972	Cyt_P450_CS	4	4	248	1602	W5HZS9;W5GGL2;W5CLV9;W5CLS5	0.0148035		4	154	W5HZS9;W5GGL2;W5CLV9;W5CLS5	0.0032588
IPR023271	Aquaporin-like	5	7	248	1602	W5FVE5;W5BG59;W5BFN6;W5AXQ7;G3E8E1	0.0156519		4	154	W5BG59;W5BFN6;W5AXQ7;G3E8E1	0.012323		1	94	W5FVE5	0.368652
IPR004045	Glutathione S-transferase, N-terminal	12	34	248	1602	W5AVM3;W4ZMC1;W5F5Z0;W5FZ96;W5A4S9;Q9SP56;O82071;W4ZSQ0;W5F6Y2;W4ZPS8;W5FGU1;W5H1C7	0.0263629		11	154	W4ZMC1;W5F5Z0;W5FZ96;W5A4S9;Q9SP56;O82071;W4ZSQ0;W5F6Y2;W4ZPS8;W5FGU1;W5H1C7	0.00175522		1	94	W5AVM3	1
IPR013026	Tetratricopeptide repeat-containing domain	5	11	248	1602	W5C5S8;W5GB16;W5ARC6;W5BFL7;W5C250	0.054226		4	154	W5GB16;W5ARC6;W5BFL7;W5C250	0.0381545		1	94	W5C5S8	0.497929
IPR005818	Histone_H1/H5_H15	3	4	248	1602	W5F969;W5FH92;P27806	0.0563075							3	94	W5F969;W5FH92;P27806	0.00530461
IPR009033	Calreticulin/calnexin, P domain	3	4	248	1602	W5GSY4;W5H2P3;W5AP59	0.0563075		3	154	W5GSY4;W5H2P3;W5AP59	0.0185471
IPR013786	Acyl-CoA dehydrogenase/oxidase, N-terminal	3	4	248	1602	W5ANN6;W4ZWS1;W5BKJ3	0.0563075		3	154	W5ANN6;W4ZWS1;W5BKJ3	0.0185471
IPR010987	Glutathione S-transferase, C-terminal-like	12	39	248	1602	W4ZMC1;W5F5Z0;W5FZ96;W5A4S9;Q9SP56;O82071;W4ZSQ0;W5F6Y2;W4ZPS8;W5FW57;W5FGU1;W5H1C7	0.0588711		12	154	W4ZMC1;W5F5Z0;W5FZ96;W5A4S9;Q9SP56;O82071;W4ZSQ0;W5F6Y2;W4ZPS8;W5FW57;W5FGU1;W5H1C7	0.00159457
IPR003594	Histidine kinase-like ATPase, C-terminal domain	3	5	248	1602	W5HYP0;W5F9S5;F4Y594	0.0812099		3	154	W5HYP0;W5F9S5;F4Y594	0.0277201
IPR020575	Heat shock protein Hsp90, N-terminal	3	5	248	1602	W5HYP0;W5F9S5;F4Y594	0.0812099		3	154	W5HYP0;W5F9S5;F4Y594	0.0277201
IPR000504	RNA recognition motif domain	9	28	248	1602	W5AY25;W5B699;W5C2Q2;W5BCG1;W5CRM8;W5GUV6;W5CGJ2;W5FU40;W5FN05	0.0837795							10	94	W5AY25;W5B699;W5C2Q2;W5BCG1;W5CRM8;W5GUV6;W5CGJ2;W5FU40;W5FN05	4.49917e-05
IPR019489	Clp ATPase, C-terminal	4	9	248	1602	W5CH07;W5EV01;W5FFC1;W5CPB0	0.0866965		4	154	W5CH07;W5EV01;W5FFC1;W5CPB0	0.0230856
IPR012677	Nucleotide-binding alpha-beta plait domain	9	29	248	1602	W5AY25;W5B699;W5C2Q2;W5BCG1;W5CRM8;W5GUV6;W5CGJ2;W5FU40;W5FN05	0.0889734							10	94	W5AY25;W5B699;W5C2Q2;W5BCG1;W5CRM8;W5GUV6;W5CGJ2;W5FU40;W5FN05	5.72226e-05
IPR000167	Dehydrin	2	2	248	1602	P46524;W5G4Z9	0.090279		2	154	P46524;W5G4Z9	0.0415681
IPR000864	Prot_inh_pot1	2	2	248	1602	W5B5S9;W5CRI1	0.090279		2	154	W5B5S9;W5CRI1	0.0415681
IPR001283	Cysteine-rich secretory protein, allergen V5/Tpx-1-related	2	2	248	1602	W5HJX0;W5HVJ9	0.090279							2	94	W5HJX0;W5HVJ9	0.0175757
IPR001563	Peptidase S10, serine carboxypeptidase	2	2	248	1602	W5BIW3;W5FJB8	0.090279		1	154	W5FJB8	0.24187		1	94	W5BIW3	0.158629
IPR001765	Carbonic anhydrase	2	2	248	1602	W5CXH0;W5DCW8	0.090279							2	94	W5CXH0;W5DCW8	0.0175757
IPR001938	Thaumatin	2	2	248	1602	W5EQC7;W5B2U9	0.090279		2	154	W5B2U9;W5EQC7	0.0415681
IPR013126	Hsp_70_fam	2	2	248	1602	W5A778;W5D2C4	0.090279		2	154	W5A778;W5D2C4	0.0415681
IPR015892	Carbonic_anhydrase_CS	2	2	248	1602	W5CXH0;W5DCW8	0.090279							2	94	W5CXH0;W5DCW8	0.0175757
IPR016140	Bifunc_inhib/LTP/seed_store	2	2	248	1602	W5DG81;W5D2I6	0.090279							2	94	W5DG81;W5D2I6	0.0175757
IPR024074	Argininosuccinate synthetase, catalytic/multimerisation domain body	2	2	248	1602	W4ZT78;W5AGV0	0.090279		2	154	W4ZT78;W5AGV0	0.0415681
IPR030513	Dehydrin_CS	2	2	248	1602	P46524;W5G4Z9	0.090279		2	154	P46524;W5G4Z9	0.0415681
IPR012336	Thioredoxin-like fold	20	84	248	1602	W5AVM3;W5GFX3;W5HF52;W5FK59;W5A566;Q93XQ8;W5C162;W4ZMC1;W5F5Z0;W5FZ96;W5A4S9;Q9SP56;O82071;W4ZSQ0;W5F6Y2;W5C0J3;W4ZPS8;W5B726;W5FGU1;W5H1C7	0.105805		16	154	W5A566;Q93XQ8;W5C162;W4ZMC1;W5F5Z0;W5FZ96;W5A4S9;Q9SP56;O82071;W4ZSQ0;W5F6Y2;W5C0J3;W4ZPS8;W5B726;W5FGU1;W5H1C7	0.0202236		4	94	W5AVM3;W5GFX3;W5HF52;W5FK59	1
IPR004046	Glutathione S-transferase, C-terminal	6	16	248	1602	W4ZMC1;W5F5Z0;W5A4S9;Q9SP56;W4ZSQ0;W5H1C7	0.106086		6	154	W4ZMC1;W5F5Z0;W5A4S9;Q9SP56;W4ZSQ0;W5H1C7	0.010668
IPR023210	NADP-dependent oxidoreductase domain	6	16	248	1602	W5BCL4;W5BR91;W5AQD3;W5APZ5;W5BTW2;W5AQY3	0.106086		4	154	W5AQD3;W5APZ5;W5BTW2;W5AQY3	0.0949796		2	94	W5BCL4;W5BR91	0.267134
IPR000668	Peptidase C1A, papain C-terminal	3	6	248	1602	W5I047;W5AJS8;W4ZLW2	0.109912		2	154	W5AJS8;W4ZLW2	0.152909		1	94	W5I047	0.331375
IPR006091	Acyl-CoA oxidase/dehydrogenase, central domain	3	6	248	1602	W5ANN6;W4ZWS1;W5BKJ3	0.109912		3	154	W5ANN6;W4ZWS1;W5BKJ3	0.0388559
IPR009075	Acyl-CoA dehydrogenase/oxidase C-terminal	3	6	248	1602	W5ANN6;W4ZWS1;W5BKJ3	0.109912		3	154	W5ANN6;W4ZWS1;W5BKJ3	0.0388559
IPR009100	Acyl-CoA dehydrogenase/oxidase, N-terminal and middle domain	3	6	248	1602	W5ANN6;W4ZWS1;W5BKJ3	0.109912		3	154	W5ANN6;W4ZWS1;W5BKJ3	0.0388559
IPR016040	NAD(P)-binding domain	8	92	248	1602	W5FM33;W5GDS3;W5HB91;W5GXL1;W5D4K2;W5FCR1;W5F9P7;W5CTD4	0.12983		6	154	W5HB91;W5GXL1;W5D4K2;W5FCR1;W5F9P7;W5CTD4	0.460732		2	94	W5FM33;W5GDS3	0.234111
IPR000118	Granulin	2	3	248	1602	W5AJS8;W4ZLW2	0.137228		2	154	W5AJS8;W4ZLW2	0.0652266
IPR000685	Ribulose bisphosphate carboxylase, large subunit, C-terminal	2	3	248	1602	W5CNM7;W5HK76	0.137228							2	94	W5CNM7;W5HK76	0.02819
IPR001623	DnaJ_domain	2	3	248	1602	W5G3Q1;W5BM11	0.137228							2	94	W5G3Q1;W5BM11	0.02819
IPR006016	UspA	2	3	248	1602	W5BIA8;W5AYA8	0.137228		1	154	W5AYA8	0.308637		1	94	W5BIA8	0.205647
IPR013320	Concanavalin A-like lectin/glucanase domain	3	8	248	1602	W5GSY4;W5H2P3;W5AP59	0.176294		3	154	W5GSY4;W5H2P3;W5AP59	0.0667309
IPR003959	ATPase, AAA-type, core	7	24	248	1602	W5ASP7;W5CH07;W5EV01;W5FFC1;W5AFT3;W5CPB0;W5FPI2	0.17815		6	154	W5CH07;W5EV01;W5FFC1;W5AFT3;W5CPB0;W5FPI2	0.0457014		1	94	W5ASP7	1
IPR000894	Ribulose bisphosphate carboxylase small chain, domain	2	4	248	1602	W5B0P8;W5EZU1	0.187977							2	94	W5B0P8;W5EZU1	0.0407016
IPR013819	Lipoxygenase, C-terminal	2	4	248	1602	W5A445;W5DS68	0.187977		2	154	W5A445;W5DS68	0.0921647
IPR027433	Lipoxygenase, domain 3	2	4	248	1602	W5A445;W5DS68	0.187977		2	154	W5A445;W5DS68	0.0921647
IPR029058	Alpha/Beta hydrolase fold	10	42	248	1602	W5BIW3;W5APF7;W5B8E3;W4ZLQ2;W5I2W1;W5G494;W5A496;W4ZU06;W5FT71;W5FJB8	0.219254		7	154	W4ZLQ2;W5I2W1;W5G494;W5A496;W4ZU06;W5FT71;W5FJB8	0.197513		3	94	W5BIW3;W5APF7;W5B8E3	0.736384
IPR011990	Tetratricopeptide-like helical domain	5	18	248	1602	W5C5S8;W5GB16;W5ARC6;W5BFL7;W5C250	0.224622		4	154	W5GB16;W5ARC6;W5BFL7;W5C250	0.124722		1	94	W5C5S8	1
IPR017853	Glycoside hydrolase superfamily	1	24	248	1602	W5DE19	0.238381							1	94	W5DE19	1
IPR002109	Glutaredoxin	2	5	248	1602	W5FK59;W5C162	0.240645		1	154	W5C162	0.424954		1	94	W5FK59	0.291873
IPR002818	ThiJ/PfpI	2	5	248	1602	W5B873;W5BYM8	0.240645		2	154	W5B873;W5BYM8	0.121612
IPR002925	Dienelactone hydrolase	2	5	248	1602	W4ZLQ2;W5A496	0.240645		2	154	W4ZLQ2;W5A496	0.121612
IPR006076	FAD dependent oxidoreductase	2	5	248	1602	W5FZD9;W5FC65	0.240645		2	154	W5FZD9;W5FC65	0.121612
IPR014044	CAP domain	2	5	248	1602	W5HJX0;W5HVJ9	0.240645							2	94	W5HJX0;W5HVJ9	0.0548604
IPR015824	Phosphoglycerate kinase, N-terminal	2	5	248	1602	P12782;W5A7G2	0.240645							2	94	P12782;W5A7G2	0.0548604
IPR018962	Domain of unknown function DUF1995	2	5	248	1602	W5DR08;W5GQY9	0.240645							2	94	W5DR08;W5GQY9	0.0548604
IPR029062	Class I glutamine amidotransferase-like	2	5	248	1602	W5B873;W5BYM8	0.240645		2	154	W5B873;W5BYM8	0.121612
IPR000146	Fructose-1,6-bisphosphatase class 1	1	1	248	1602	W5CXD3	0.250885							1	94	W5CXD3	0.108797
IPR000253	Forkhead-associated (FHA) domain	1	1	248	1602	W5E0M2	0.250885							1	94	W5E0M2	0.108797
IPR000352	Peptide chain release factor class I/class II	1	1	248	1602	W5E901	0.250885							1	94	W5E901	0.108797
IPR000425	Major intrinsic protein	1	1	248	1602	W5FVE5	0.250885							1	94	W5FVE5	0.108797
IPR000509	Ribosomal protein L36e	1	1	248	1602	W5CY36	0.250885							1	94	W5CY36	0.108797
IPR000523	Magnesium chelatase ChlI domain	1	1	248	1602	W5HXU9	0.250885							1	94	W5HXU9	0.108797
IPR000741	Fructose-bisphosphate aldolase, class-I	1	1	248	1602	W5H807	0.250885							1	94	W5H807	0.108797
IPR000860	Porphobilinogen deaminase	1	1	248	1602	W5GG81	0.250885							1	94	W5GG81	0.108797
IPR000877	Proteinase inhibitor I12, Bowman-Birk	1	1	248	1602	W4ZZK4	0.250885							1	94	W4ZZK4	0.108797
IPR000889	Glutathione peroxidase	1	1	248	1602	W5HF52	0.250885							1	94	W5HF52	0.108797
IPR001059	Translation elongation factor P/YeiP, central	1	1	248	1602	W5DMS4	0.250885							1	94	W5DMS4	0.108797
IPR001107	Band_7	1	1	248	1602	A5HE90	0.250885		1	154	A5HE90	0.168609
IPR001395	Aldo/keto reductase/potassium channel subunit beta	1	1	248	1602	W5BR91	0.250885							1	94	W5BR91	0.108797
IPR001646	Pentapeptide repeat	1	1	248	1602	W5G6X5	0.250885							1	94	W5G6X5	0.108797
IPR001830	Glycosyl transferase, family 20	1	1	248	1602	W5GVC8	0.250885		1	154	W5GVC8	0.168609
IPR001962	Asparagine synthase	1	1	248	1602	W5FDU3	0.250885		1	154	W5FDU3	0.168609
IPR001972	Stomatin_fam	1	1	248	1602	A5HE90	0.250885		1	154	A5HE90	0.168609
IPR002423	Chaperonin Cpn60/TCP-1 family	1	1	248	1602	W5DTT3	0.250885		1	154	W5DTT3	0.168609
IPR002528	MATE_fam	1	1	248	1602	W5FBV9	0.250885		1	154	W5FBV9	0.168609
IPR002817	Phosphomethylpyrimidine synthase	1	1	248	1602	W5DML6	0.250885							1	94	W5DML6	0.108797
IPR002922	Thiazole biosynthetic enzyme Thi4 family	1	1	248	1602	W5HZJ1	0.250885							1	94	W5HZJ1	0.108797
IPR003251	Rubrerythrin	1	1	248	1602	W5CSF5	0.250885							1	94	W5CSF5	0.108797
IPR003337	Trehalose-phosphatase	1	1	248	1602	W5GVC8	0.250885		1	154	W5GVC8	0.168609
IPR003489	Ribosomal protein S30Ae/sigma 54 modulation protein	1	1	248	1602	W5DSE3	0.250885							1	94	W5DSE3	0.108797
IPR003672	CobN/magnesium chelatase	1	1	248	1602	W5BPL2	0.250885							1	94	W5BPL2	0.108797
IPR003769	Adaptor protein ClpS, core	1	1	248	1602	W5CQ72	0.250885		1	154	W5CQ72	0.168609
IPR004265	Disease-R_pln	1	1	248	1602	W5F794	0.250885		1	154	W5F794	0.168609
IPR004396	Ribosome-binding ATPase YchF/Obg-like ATPase 1	1	1	248	1602	W5FU56	0.250885							1	94	W5FU56	0.108797
IPR004401	Nucleoid-associated protein YbaB/EbfC family	1	1	248	1602	W5H391	0.250885							1	94	W5H391	0.108797
IPR004480	Monothiol glutaredoxin-related	1	1	248	1602	W5FK59	0.250885							1	94	W5FK59	0.108797
IPR005139	Peptide chain release factor	1	1	248	1602	W5E901	0.250885							1	94	W5E901	0.108797
IPR005517	Translation elongation factor EFG/EF2, domain IV	1	1	248	1602	W5AUA8	0.250885							1	94	W5AUA8	0.108797
IPR005519	Acid phosphatase, class B-like	1	1	248	1602	W5DRW9	0.250885							1	94	W5DRW9	0.108797
IPR006361	Uroporphyrinogen decarboxylase HemE	1	1	248	1602	W5DYL0	0.250885							1	94	W5DYL0	0.108797
IPR006814	PSII_PsbR	1	1	248	1602	W5BFJ1	0.250885		1	154	W5BFJ1	0.168609
IPR006843	PAP/fibrillin_dom	1	1	248	1602	W5FT73	0.250885		1	154	W5FT73	0.168609
IPR007157	PspA/IM30	1	1	248	1602	W5C432	0.250885							1	94	W5C432	0.108797
IPR007263	Protein of unknown function DUF393	1	1	248	1602	W5CS33	0.250885							1	94	W5CS33	0.108797
IPR007325	Kfase	1	1	248	1602	W5GT00	0.250885		1	154	W5GT00	0.168609
IPR007736	Caleosin-related	1	1	248	1602	W5IC01	0.250885							1	94	W5IC01	0.108797
IPR008417	BAP29/BAP31	1	1	248	1602	W5DX55	0.250885		1	154	W5DX55	0.168609
IPR008434	Magnesium-protoporphyrin IX monomethyl ester [oxidative] cyclase	1	1	248	1602	W5CSF5	0.250885							1	94	W5CSF5	0.108797
IPR008733	PEX11	1	1	248	1602	W5DU87	0.250885		1	154	W5DU87	0.168609
IPR008796	Photosystem I reaction centre subunit N, chloroplastic	1	1	248	1602	W5E9G2	0.250885							1	94	W5E9G2	0.108797
IPR008854	TPMT family	1	1	248	1602	W5FZI5	0.250885							1	94	W5FZI5	0.108797
IPR008947	Phospholipase C/P1 nuclease domain	1	1	248	1602	W5B8P4	0.250885		1	154	W5B8P4	0.168609
IPR008984	SMAD/FHA domain	1	1	248	1602	W5E0M2	0.250885							1	94	W5E0M2	0.108797
IPR009500	Protein of unknown function DUF1118	1	1	248	1602	W5G351	0.250885							1	94	W5G351	0.108797
IPR010903	DUF1517	1	1	248	1602	W5EDI7	0.250885		1	154	W5EDI7	0.168609
IPR011017	TRASH domain	1	1	248	1602	W5D8P1	0.250885							1	94	W5D8P1	0.108797
IPR011030	Vitellinogen, superhelical	1	1	248	1602	W5H4V8	0.250885		1	154	W5H4V8	0.168609
IPR011600	Peptidase C14, caspase domain	1	1	248	1602	W5D5P0	0.250885							1	94	W5D5P0	0.108797
IPR011692	Stress_up-reg_Nod19	1	1	248	1602	W5HI75	0.250885		1	154	W5HI75	0.168609
IPR011771	Magnesium-chelatase, subunit H	1	1	248	1602	W5BPL2	0.250885							1	94	W5BPL2	0.108797
IPR012676	TGS-like	1	1	248	1602	W5FU56	0.250885							1	94	W5FU56	0.108797
IPR013029	Domain of unknown function DUF933	1	1	248	1602	W5FU56	0.250885							1	94	W5FU56	0.108797
IPR013185	Translation elongation factor, KOW-like	1	1	248	1602	W5DMS4	0.250885							1	94	W5DMS4	0.108797
IPR015365	Elongation factor P, C-terminal	1	1	248	1602	W5DMS4	0.250885							1	94	W5DMS4	0.108797
IPR015500	Peptidase_S8_subtilisin-rel	1	1	248	1602	W5GXW1	0.250885		1	154	W5GXW1	0.168609
IPR018170	Aldo/keto reductase, conserved site	1	1	248	1602	W5BR91	0.250885							1	94	W5BR91	0.108797
IPR018181	Heat_shock_70_CS	1	1	248	1602	W5D2C4	0.250885		1	154	W5D2C4	0.168609
IPR018202	Serine carboxypeptidase, serine active site	1	1	248	1602	W5BIW3	0.250885							1	94	W5BIW3	0.108797
IPR018253	DnaJ domain, conserved site	1	1	248	1602	W5BM11	0.250885							1	94	W5BM11	0.108797
IPR018826	WW-domain-binding protein	1	1	248	1602	W5FPR0	0.250885		1	154	W5FPR0	0.168609
IPR019814	Translation initiation factor 3, N-terminal	1	1	248	1602	W5GBI2	0.250885							1	94	W5GBI2	0.108797
IPR019815	Translation initiation factor 3, C-terminal	1	1	248	1602	W5GBI2	0.250885							1	94	W5GBI2	0.108797
IPR020471	Aldo/keto reductase	1	1	248	1602	W5BR91	0.250885							1	94	W5BR91	0.108797
IPR020548	Fructose-1,6-bisphosphatase, active site	1	1	248	1602	W5CXD3	0.250885							1	94	W5CXD3	0.108797
IPR021659	Protein of unknown function DUF3252	1	1	248	1602	W4ZZ65	0.250885							1	94	W4ZZ65	0.108797
IPR021788	CPP1-like	1	1	248	1602	W5ELY6	0.250885		1	154	W5ELY6	0.168609
IPR022357	Major intrinsic protein, conserved site	1	1	248	1602	W5FVE5	0.250885							1	94	W5FVE5	0.108797
IPR022417	Porphobilinogen deaminase, N-terminal	1	1	248	1602	W5GG81	0.250885							1	94	W5GG81	0.108797
IPR022418	Porphobilinogen deaminase, C-terminal	1	1	248	1602	W5GG81	0.250885							1	94	W5GG81	0.108797
IPR022419	Porphobilinogen deaminase, dipyrromethane cofactor binding site	1	1	248	1602	W5GG81	0.250885							1	94	W5GG81	0.108797
IPR022739	Polyphenol oxidase, central domain	1	1	248	1602	W5BE61	0.250885		1	154	W5BE61	0.168609
IPR022740	Polyphenol oxidase, C-terminal	1	1	248	1602	W5BE61	0.250885		1	154	W5BE61	0.168609
IPR023079	Sedoheptulose-1,7-bisphosphatase	1	1	248	1602	W5CXD3	0.250885							1	94	W5CXD3	0.108797
IPR023192	TGS-like domain	1	1	248	1602	W5FU56	0.250885							1	94	W5FU56	0.108797
IPR023441	Ribosomal protein L24e domain	1	1	248	1602	W5D8P1	0.250885							1	94	W5D8P1	0.108797
IPR024571	ERAP1-like C-terminal domain	1	1	248	1602	W5H4V8	0.250885		1	154	W5H4V8	0.168609
IPR025308	UDP-glucose 4-epimerase C-terminal domain	1	1	248	1602	W5F9P7	0.250885		1	154	W5F9P7	0.168609
IPR025747	ThiC-associated domain	1	1	248	1602	W5DML6	0.250885							1	94	W5DML6	0.108797
IPR027495	Thiamine thiazole synthase	1	1	248	1602	W5HZJ1	0.250885							1	94	W5HZJ1	0.108797
IPR028512	HIR	1	1	248	1602	A5HE90	0.250885		1	154	A5HE90	0.168609
IPR029030	Caspase-like domain	1	1	248	1602	W5D5P0	0.250885							1	94	W5D5P0	0.108797
IPR029759	Glutathione peroxidase active site	1	1	248	1602	W5HF52	0.250885							1	94	W5HF52	0.108797
IPR029760	Glutathione peroxidase conserved site	1	1	248	1602	W5HF52	0.250885							1	94	W5HF52	0.108797
IPR029769	FBA_euk-type	1	1	248	1602	W5H807	0.250885							1	94	W5H807	0.108797
IPR031051	GRP_plant	1	1	248	1602	W5FN05	0.250885							1	94	W5FN05	0.108797
IPR031167	OBG-type guanine nucleotide-binding (G) domain	1	1	248	1602	W5FU56	0.250885							1	94	W5FU56	0.108797
IPR020568	Ribosomal protein S5 domain 2-type fold	4	12	248	1602	W5AUA8;W5HYP0;W5F9S5;F4Y594	0.256704		3	154	W5HYP0;W5F9S5;F4Y594	0.141361		1	94	W5AUA8	0.525838
IPR008254	Flavodoxin/nitric oxide synthase	2	6	248	1602	W5DDQ9;W5D0L0	0.29379		2	154	W5DDQ9;W5D0L0	0.152909
IPR016024	Armadillo-type fold	1	20	248	1602	W5GCF7	0.345127		1	154	W5GCF7	1
IPR023329	Chlorophyll a/b binding protein domain	1	20	248	1602	W5CBM6	0.345127							1	94	W5CBM6	1
IPR004176	Clp, N-terminal	2	7	248	1602	W5EV01;W5FFC1	0.346326		2	154	W5EV01;W5FFC1	0.185496
IPR005025	NADPH-dependent FMN reductase-like	2	7	248	1602	W5DDQ9;W5D0L0	0.346326		2	154	W5DDQ9;W5D0L0	0.185496
IPR023150	Double Clp-N motif	2	7	248	1602	W5EV01;W5FFC1	0.346326		2	154	W5EV01;W5FFC1	0.185496
IPR000014	PAS domain	1	2	248	1602	W5BDL8	0.351548							1	94	W5BDL8	0.158629
IPR000257	Uroporphyrinogen decarboxylase (URO-D)	1	2	248	1602	W5DYL0	0.351548							1	94	W5DYL0	0.158629
IPR000566	Lipocalin/cytosolic fatty-acid binding domain	1	2	248	1602	Q8S9H0	0.351548		1	154	Q8S9H0	0.24187
IPR000640	Translation elongation factor EFG, V domain	1	2	248	1602	W5AUA8	0.351548							1	94	W5AUA8	0.158629
IPR000700	PAS-associated, C-terminal	1	2	248	1602	W5BDL8	0.351548							1	94	W5BDL8	0.158629
IPR002227	Tyrosinase copper-binding domain	1	2	248	1602	W5BE61	0.351548		1	154	W5BE61	0.24187
IPR003137	Protease-associated domain, PA	1	2	248	1602	W5GVB1	0.351548		1	154	W5GVB1	0.24187
IPR003607	HD/PDEase domain	1	2	248	1602	W4ZP11	0.351548							1	94	W4ZP11	0.158629
IPR005518	Remorin, N-terminal	1	2	248	1602	W4ZR21	0.351548							1	94	W4ZR21	0.158629
IPR006073	GTP binding domain	1	2	248	1602	W5FU56	0.351548							1	94	W5FU56	0.158629
IPR006599	CARP motif	1	2	248	1602	W5EB05	0.351548							1	94	W5EB05	0.158629
IPR006674	HD domain	1	2	248	1602	W4ZP11	0.351548							1	94	W4ZP11	0.158629
IPR008922	Uncharacterised domain, di-copper centre	1	2	248	1602	W5BE61	0.351548		1	154	W5BE61	0.24187
IPR009022	Elongation factor G, III-V domain	1	2	248	1602	W5AUA8	0.351548							1	94	W5AUA8	0.158629
IPR009770	Domain of unknown function DUF1338	1	2	248	1602	W4ZPA5	0.351548		1	154	W4ZPA5	0.24187
IPR011899	Glutaredoxin, eukaryotic/virial	1	2	248	1602	W5C162	0.351548		1	154	W5C162	0.24187
IPR013912	Adenylate cyclase-associated CAP, C-terminal	1	2	248	1602	W5EB05	0.351548							1	94	W5EB05	0.158629
IPR013992	Adenylate cyclase-associated CAP, N-terminal	1	2	248	1602	W5EB05	0.351548							1	94	W5EB05	0.158629
IPR014025	Glutaredoxin subgroup	1	2	248	1602	W5C162	0.351548		1	154	W5C162	0.24187
IPR014719	Ribosomal protein L7/L12, C-terminal/adaptor protein ClpS-like	1	2	248	1602	W5CQ72	0.351548		1	154	W5CQ72	0.24187
IPR014748	Crontonase, C-terminal	1	2	248	1602	W5CYS2	0.351548		1	154	W5CYS2	0.24187
IPR016098	Cyclase-associated protein CAP/septum formation inhibitor MinC, C-terminal	1	2	248	1602	W5EB05	0.351548							1	94	W5EB05	0.158629
IPR017443	Ribulose bisphosphate carboxylase, large subunit, ferrodoxin-like N-terminal	1	2	248	1602	W5CNM7	0.351548							1	94	W5CNM7	0.158629
IPR017444	Ribulose bisphosphate carboxylase, large subunit, N-terminal	1	2	248	1602	W5CNM7	0.351548							1	94	W5CNM7	0.158629
IPR017901	C-CAP/cofactor C-like domain	1	2	248	1602	W5EB05	0.351548							1	94	W5EB05	0.158629
IPR024680	Ribulose-1,5-bisphosphate carboxylase small subunit, N-terminal	1	2	248	1602	W5B0P8	0.351548							1	94	W5B0P8	0.158629
IPR027417	P-loop containing nucleoside triphosphate hydrolase	10	91	248	1602	W5ASP7;W5AUA8;W5FU56;W5HXU9;W5CH07;W5EV01;W5FFC1;W5AFT3;W5CPB0;W5FPI2	0.367059		6	154	W5CH07;W5EV01;W5FFC1;W5AFT3;W5CPB0;W5FPI2	0.460627		4	94	W5ASP7;W5AUA8;W5FU56;W5HXU9	0.815736
IPR001478	PDZ domain	3	10	248	1602	W5C5S8;W5BM05;W5A1Q5	0.401945		1	154	W5A1Q5	1		2	94	W5C5S8;W5BM05	0.143087
IPR000209	Peptidase S8/S53 domain	1	3	248	1602	W5GVB1	0.438638		1	154	W5GVB1	0.308637
IPR001077	O-methyltransferase, family 2	1	3	248	1602	W5I1K0	0.438638		1	154	W5I1K0	0.308637
IPR002575	Aminoglycoside phosphotransferase	1	3	248	1602	W5BKJ3	0.438638		1	154	W5BKJ3	0.308637
IPR003029	S1 domain	1	3	248	1602	W5DNH1	0.438638							1	94	W5DNH1	0.205647
IPR003823	Domain of unknown function CP12	1	3	248	1602	W5B0D9	0.438638							1	94	W5B0D9	0.205647
IPR005516	Remorin, C-terminal	1	3	248	1602	W4ZR21	0.438638							1	94	W4ZR21	0.205647
IPR007052	CS domain	1	3	248	1602	W5ANS6	0.438638		1	154	W5ANS6	0.308637
IPR011038	Calycin-like	1	3	248	1602	Q8S9H0	0.438638		1	154	Q8S9H0	0.308637
IPR011332	Zinc-binding ribosomal protein	1	3	248	1602	W5AIS1	0.438638							1	94	W5AIS1	0.205647
IPR012674	Calycin	1	3	248	1602	Q8S9H0	0.438638		1	154	Q8S9H0	0.308637
IPR012967	Plant methyltransferase dimerisation	1	3	248	1602	W5I1K0	0.438638		1	154	W5I1K0	0.308637
IPR013201	Cathepsin propeptide inhibitor domain (I29)	1	3	248	1602	W5I047	0.438638							1	94	W5I047	0.205647
IPR014720	Double-stranded RNA-binding domain	1	3	248	1602	W5E901	0.438638							1	94	W5E901	0.205647
IPR014782	Peptidase M1, membrane alanine aminopeptidase, N-terminal	1	3	248	1602	W5H4V8	0.438638		1	154	W5H4V8	0.308637
IPR015901	Phosphoglycerate kinase, C-terminal	1	3	248	1602	P12782	0.438638							1	94	P12782	0.205647
IPR022967	RNA-binding domain, S1	1	3	248	1602	W5DNH1	0.438638							1	94	W5DNH1	0.205647
IPR000073	Alpha/beta hydrolase fold-1	3	12	248	1602	W5APF7;W5B8E3;W5G494	0.441562		1	154	W5G494	1		2	94	W5APF7;W5B8E3	0.183388
IPR006045	Cupin 1	3	12	248	1602	W5FH33;W5GH59;W5FJB1	0.441562		3	154	W5FH33;W5GH59;W5FJB1	0.141361
IPR011051	RmlC-like cupin domain	3	14	248	1602	W5FH33;W5GH59;W5FJB1	0.490506		3	154	W5FH33;W5GH59;W5FJB1	0.185638
IPR014710	RmlC-like jelly roll fold	3	14	248	1602	W5FH33;W5GH59;W5FJB1	0.490506		3	154	W5FH33;W5GH59;W5FJB1	0.185638
IPR029055	Nucleophile aminohydrolases, N-terminal	1	17	248	1602	W5FDU3	0.496181		1	154	W5FDU3	1
IPR005225	Small GTP-binding protein domain	1	18	248	1602	W5AUA8	0.498171							1	94	W5AUA8	1
IPR011991	Winged helix-turn-helix DNA-binding domain	4	17	248	1602	W5F969;W5FH92;P27806;W5I1K0	0.513661		1	154	W5I1K0	1		3	94	W5F969;W5FH92;P27806	0.0993344
IPR000644	CBS domain	1	4	248	1602	W5B2J4	0.513991		1	154	W5B2J4	0.369489
IPR001024	PLAT/LH2 domain	1	4	248	1602	W5DS68	0.513991		1	154	W5DS68	0.369489
IPR005788	Disulphide isomerase	1	4	248	1602	Q93XQ8	0.513991		1	154	Q93XQ8	0.369489
IPR005835	Nucleotidyl transferase domain	1	4	248	1602	W5FYS6	0.513991							1	94	W5FYS6	0.250011
IPR006176	3-hydroxyacyl-CoA dehydrogenase, NAD binding	1	4	248	1602	W5D4K2	0.513991		1	154	W5D4K2	0.369489
IPR008147	Glutamine synthetase, beta-Grasp domain	1	4	248	1602	W5BV69	0.513991							1	94	W5BV69	0.250011
IPR009078	Ferritin-like superfamily	1	4	248	1602	W5CSF5	0.513991							1	94	W5CSF5	0.250011
IPR020828	Glyceraldehyde 3-phosphate dehydrogenase, NAD(P) binding domain	1	4	248	1602	W5HB91	0.513991		1	154	W5HB91	0.369489
IPR014729	Rossmann-like alpha/beta/alpha sandwich fold	4	18	248	1602	W5BIA8;W4ZT78;W5AYA8;W5FDU3	0.524927		3	154	W4ZT78;W5AYA8;W5FDU3	0.423503		1	94	W5BIA8	1
IPR000086	NUDIX hydrolase domain	1	5	248	1602	W5BM01	0.579194		1	154	W5BM01	0.424954
IPR000583	Class II glutamine amidotransferase domain	1	5	248	1602	W5FDU3	0.579194		1	154	W5FDU3	0.424954
IPR001932	PPM-type phosphatase domain	1	5	248	1602	W5CUJ0	0.579194							1	94	W5CUJ0	0.291873
IPR004087	K Homology domain	1	5	248	1602	W5H3M0	0.579194							1	94	W5H3M0	0.291873
IPR004088	K Homology domain, type 1	1	5	248	1602	W5H3M0	0.579194							1	94	W5H3M0	0.291873
IPR006108	3-hydroxyacyl-CoA dehydrogenase, C-terminal	1	5	248	1602	W5D4K2	0.579194		1	154	W5D4K2	0.424954
IPR006636	Heat shock chaperonin-binding	1	5	248	1602	W5GB16	0.579194		1	154	W5GB16	0.424954
IPR008976	Lipase/lipooxygenase, PLAT/LH2	1	5	248	1602	W5DS68	0.579194		1	154	W5DS68	0.424954
IPR013740	Redoxin	1	5	248	1602	W5GFX3	0.579194							1	94	W5GFX3	0.291873
IPR015797	NUDIX hydrolase domain-like	1	5	248	1602	W5BM01	0.579194		1	154	W5BM01	0.424954
IPR017932	Glutamine amidotransferase type 2 domain	1	5	248	1602	W5FDU3	0.579194		1	154	W5FDU3	0.424954
IPR023393	START-like domain	1	5	248	1602	W5I7L1	0.579194		1	154	W5I7L1	0.424954
IPR002016	Haem peroxidase, plant/fungal/bacterial	3	32	248	1602	W5BAV5;C6ETA5;W5I0G1	0.613783		2	154	C6ETA5;W5I0G1	0.7632		1	94	W5BAV5	1
IPR029039	Flavoprotein-like	2	9	248	1602	W5DDQ9;W5D0L0	0.65023		2	154	W5DDQ9;W5D0L0	0.252711
IPR001509	NAD-dependent epimerase/dehydratase, N-terminal domain	2	10	248	1602	W5F9P7;W5CTD4	0.669664		2	154	W5F9P7;W5CTD4	0.286604
IPR013785	Aldolase-type TIM barrel	8	45	248	1602	W5H807;W5HA05;W5CHQ6;W5H7D9;W5D911;W5CEG1;W5D8S6;W5D0E3	0.683665		6	154	W5CHQ6;W5H7D9;W5D911;W5CEG1;W5D8S6;W5D0E3	0.449372		2	94	W5H807;W5HA05	1
IPR029063	S-adenosyl-L-methionine-dependent methyltransferase	2	11	248	1602	W5FZI5;W5I1K0	0.690158		1	154	W5I1K0	1		1	94	W5FZI5	0.497929
IPR004839	Aminotransferase, class I/classII	1	13	248	1602	W5F7H1	0.708269		1	154	W5F7H1	1
IPR017938	Riboflavin synthase-like beta-barrel	1	13	248	1602	W5BZI3	0.708269		1	154	W5BZI3	1
IPR000719	Protein kinase domain	1	14	248	1602	W5BDL8	0.708329							1	94	W5BDL8	0.577045
IPR011989	Armadillo-like helical	1	14	248	1602	W5GCF7	0.708329		1	154	W5GCF7	1
IPR017986	WD40-repeat-containing domain	1	14	248	1602	W5HS97	0.708329							1	94	W5HS97	0.577045
IPR013781	Glycoside hydrolase, catalytic domain	1	16	248	1602	W5DE19	0.716289							1	94	W5DE19	1
IPR001179	Peptidyl-prolyl cis-trans isomerase, FKBP-type, domain	3	15	248	1602	W5ARC6;W5BFL7;W5C250	0.72443		3	154	W5ARC6;W5BFL7;W5C250	0.208952
IPR015943	WD40/YVTN repeat-like-containing domain	2	20	248	1602	W5HS97;W5BNV2	0.757794		1	154	W5BNV2	1		1	94	W5HS97	1
IPR013766	Thioredoxin domain	4	24	248	1602	W5A566;Q93XQ8;W5C0J3;W5B726	0.783127		4	154	W5A566;Q93XQ8;W5C0J3;W5B726	0.304611
IPR003593	AAA+ ATPase domain	5	30	248	1602	W5HXU9;W5CH07;W5EV01;W5FFC1;W5CPB0	0.803677		4	154	W5CH07;W5EV01;W5FFC1;W5CPB0	0.5353		1	94	W5HXU9	1
IPR015424	Pyridoxal phosphate-dependent transferase	4	35	248	1602	W5ECJ8;W5F7H1;W4ZMF6;W5HP64	0.81112		3	154	W5F7H1;W4ZMF6;W5HP64	1		1	94	W5ECJ8	0.718599
IPR000795	Transcription factor, GTP-binding domain	1	7	248	1602	W5AUA8	1							1	94	W5AUA8	0.368652
IPR001433	Oxidoreductase FAD/NAD(P)-binding	1	11	248	1602	W5BZI3	1		1	154	W5BZI3	1
IPR001709	Flavoprotein pyridine nucleotide cytochrome reductase	1	11	248	1602	W5BZI3	1		1	154	W5BZI3	1
IPR001763	Rhodanese-like domain	1	12	248	1602	W5DEI7	1		1	154	W5DEI7	1
IPR001926	Tryptophan synthase beta subunit-like PLP-dependent enzyme	1	7	248	1602	W5D2W9	1							1	94	W5D2W9	0.368652
IPR002048	EF-hand domain	2	13	248	1602	W5IC01;W5E2P6	1		1	154	W5E2P6	1		1	94	W5IC01	0.552181
IPR002290	Serine/threonine/dual specificity protein kinase, catalytic domain	1	11	248	1602	W5BDL8	1							1	94	W5BDL8	0.497929
IPR004161	Translation elongation factor EFTu-like, domain 2	1	7	248	1602	W5AUA8	1							1	94	W5AUA8	0.368652
IPR004360	Glyoxalase/fosfomycin resistance/dioxygenase domain	1	8	248	1602	W5G5P5	1		1	154	W5G5P5	0.56361
IPR008927	6-phosphogluconate dehydrogenase, C-terminal-like	1	11	248	1602	W5D4K2	1		1	154	W5D4K2	1
IPR008991	Translation protein SH3-like domain	1	11	248	1602	W5DMS4	1							1	94	W5DMS4	0.497929
IPR009000	Translation protein, beta-barrel domain	1	12	248	1602	W5AUA8	1							1	94	W5AUA8	0.525838
IPR009003	Trypsin-like cysteine/serine peptidase domain	1	6	248	1602	W5A1Q5	1		1	154	W5A1Q5	0.475511
IPR011004	Trimeric LpxA-like	1	6	248	1602	W5FYS6	1							1	94	W5FYS6	0.331375
IPR011009	Protein kinase-like domain	2	16	248	1602	W5BDL8;W5BKJ3	1		1	154	W5BKJ3	1		1	94	W5BDL8	1
IPR011992	EF-hand domain pair	1	12	248	1602	W5E2P6	1		1	154	W5E2P6	1
IPR012340	Nucleic acid-binding, OB-fold	2	16	248	1602	W5DNH1;W5DMS4	1							2	94	W5DNH1;W5DMS4	0.267134
IPR012675	Beta-grasp domain	1	6	248	1602	W5FU56	1							1	94	W5FU56	0.331375
IPR013328	Dehydrogenase, multihelical	1	10	248	1602	W5D4K2	1		1	154	W5D4K2	1
IPR014721	Ribosomal protein S5 domain 2-type fold, subgroup	1	6	248	1602	W5AUA8	1							1	94	W5AUA8	0.331375
IPR014722	Ribosomal protein L2 domain 2	1	10	248	1602	W5DMS4	1							1	94	W5DMS4	0.468359
IPR015421	Pyridoxal phosphate-dependent transferase, major region, subdomain 1	4	31	248	1602	W5ECJ8;W5F7H1;W4ZMF6;W5HP64	1		3	154	W5F7H1;W4ZMF6;W5HP64	1		1	94	W5ECJ8	1
IPR015422	Pyridoxal phosphate-dependent transferase, major region, subdomain 2	4	25	248	1602	W5ECJ8;W5F7H1;W4ZMF6;W5HP64	1		3	154	W5F7H1;W4ZMF6;W5HP64	0.731574		1	94	W5ECJ8	1
IPR017927	Ferredoxin reductase-type FAD-binding domain	1	10	248	1602	W5BZI3	1		1	154	W5BZI3	1
IPR020829	Glyceraldehyde 3-phosphate dehydrogenase, catalytic domain	1	6	248	1602	W5HB91	1		1	154	W5HB91	0.475511
IPR023213	Chloramphenicol acetyltransferase-like domain	2	12	248	1602	W5BDZ3;W5EQA9	1		2	154	W5BDZ3;W5EQA9	0.353559
IPR023214	HAD-like domain	1	11	248	1602	W5GVC8	1		1	154	W5GVC8	1
IPR027409	GroEL-like apical domain	1	11	248	1602	W5DTT3	1		1	154	W5DTT3	1
IPR027413	GroEL-like equatorial domain	1	11	248	1602	W5DTT3	1		1	154	W5DTT3	1
IPR029044	Nucleotide-diphospho-sugar transferases	1	8	248	1602	W5FYS6	1							1	94	W5FYS6	0.403829
IPR029045	ClpP/crotonase-like domain	2	15	248	1602	W5CYS2;W5D4K2	1		2	154	W5CYS2;W5D4K2	0.656467
IPR029068	Glyoxalase/Bleomycin resistance protein/Dihydroxybiphenyl dioxygenase	1	8	248	1602	W5G5P5	1		1	154	W5G5P5	0.56361
