# Supplementary material for: Comparative Proteomic Analysis of Flag Leaves Reveals New Insight into Wheat Heat Adaptation
Source: Front Plant Sci. 2017 Jun 20;8:1086. doi: 10.3389/fpls.2017.01086 (PMC5476934; doi:10.3389/fpls.2017.01086)
Supplement: Supplementary file 5 [file Table5.XLSX]

## Sheet: Sheet3
Supplementary table 5. Primers sets for qRT-PCR.
Protein accession	Primer names	Primer sequences (from 5' to 3')
W5C0J3	Trx_2DL-F	CACCGATGAGAATCCAGAC
	Trx_2DL-R	GATCAGCGTGCTTTCAGG
W5A566	Trx_1BL-F	TGGCAGCAGCACGAATCT
	Trx_1BL-R	AGCCTCAACACTGAACTCC
W5B726	Trx_2BL-F	AGACAACATGGCAATCAC
	Trx_2BL-R	GCTTCCCTTCATACTCCT
W5F5Z0	GST_5AS-F	TGTATGAGGCGAGGCTGTC
	GST_5AS-R	CGCTCCCGAATCCAAAGT
Q9SP56	GST_3DL-F	GTCAGCAATGGTGGATGTG
	GST_3DL-R	AGGATGGATAAGGCACTCG
W5FW57	GST_5DL-1-F	GCTGGACATCCTCAAGACC
	GST_5DL-1-R	TCCGGCAGGCTGAACTC
W5FZ96	GST_5DL-2-F	CTGGTGCTGCTGGACTTC
	GST_5DL-2-R	GGATGATGAGGGACTCGTTG
W5F6Y2	GST_5BL-F	TGGTGCTGCTGGACTTCT
	GST_5BL-R	GATGATGAGGGACTCGTTG
W5BPL2	chlH-F	GAGGACCTTGTTTGGATT
	chlH-R	ACCTTTGGGTTACGGAT
W5HXU9	chlI-F	GCATCTCCATCTCCCACC
	chlI-R	CCTCCACAATCTTCACCCTC
CSF5	chlE-F	ACCCACTTCATCCGCAACC
	chlE-R	AGAAGCCGAGGTCCAGAGCC
GG81	hemC-F	TATTGCCCTGTAACCTCC
	hemC-R	TCCTTAACCGTGTCTGAAC
W5DYL0	hemE-F	TTCAAGGAAATGTGGACCCT
	hemE-R	TGCGACCTCAAAGAAATGG
W5H7D9	hemB-F	GCATTCCAGGAGACAACC
	hemB-R	CCATCCAAGCCTAAAGCAC
W5B0P8	rbcS_2AS-F	AGCAACGGCGGAAGGAT
	rbcS_2AS-R	GCTCACGGAAGACGAAACC
W5EZU1	rbcS_5AL-F	GGTTGGGTTCATCTTCCG
	rbcS_5AL-R	ACCTCCTCCACCTCGTTG
W5CNM7	rbcL_3AS-F	TAAATCACAGGCCGAAAC
	rbcL_3AS-R	GGCAATAATGAGCCAAAGT
W5CXD3	SBPase-F	CCTCGCACCACTTTCGTTG
	SBPase-R	GCTGCCATTTACCTTCGTC
W5A7G2	PGK_1BL-F	TCCCCTTGTGCCACGATT
	PGK_1BL-R	ACCATTTTCCAGGTCAGC
P12782	PGK_1AL-F	TCTTGGCATTGAGGTGA
	PGK_2AL-R	GCTCCATCCAGGTAGTC
